# Supplementary material for: Crystal structure of bis­(1-methyl-1H-imidazole-κN3)(5,10,15,20-tetra­phenyl­porphyrinato-κ4N)iron(II) toluene tris­olvate
Source: Acta Crystallogr E Crystallogr Commun. 2025 Aug 15;81(Pt 9):832–5. doi: 10.1107/S2056989025007121 (PMC12412692; doi:10.1107/S2056989025007121)
Supplement: Supplementary file 1 [file e-81-00832-sup1.cif]

##############################################################################
#                                                                            #
# This CIF contains the data in a paper accepted for publication in          #
# Acta Crystallographica Section E. It conforms to the requirements of       #
# Notes for Authors for Acta Crystallographica Section E, and has been       #
# peer reviewed under the auspices of the IUCr Commission on Journals.       #
#                                                                            #
# Full details of the Crystallographic Information File format               #
# are given in the paper "The Crystallographic Information File (CIF):       #
# a New Standard Archive File for Crystallography" by S. R. Hall, F. H.      #
# Allen and I. D. Brown [Acta Cryst. (1991), A47, 655-685].                  #
#                                                                            #
# The current version of the core CIF dictionary is obtainable from          #
# ftp://ftp.iucr.org/pub/cif_core.dic.                                       #
#                                                                            #
# Software is freely available for graphical display of the structure(s)     #
# in this CIF. For information consult the CIF software page                 #
# http://www.iucr.org/resources/cif/software.                                #
#                                                                            #
# This file may be used for bona fide research purposes within the           #
# scientific community so long as proper attribution is given to the journal # 
# article from which it was obtained.                                        #
#                                                                            #
##############################################################################
data_I
_audit_creation_method     'SHELXL-2019/3'
_journal_date_recd_electronic     2025-07-03
_journal_date_accepted     2025-08-07
_journal_name_full     'Acta Crystallographica, Section E'
_journal_year     2025
_journal_volume     81
_journal_issue      1
_journal_page_first     0
_journal_page_last     0
_journal_paper_category     GM
_journal_paper_doi     10.1107/S2056989025007121
_journal_coeditor_code     JY2063
_publ_contact_author_name     'Jianfeng Li'
_publ_contact_author_address
;
College of Materials Science and Opto-electronic Technology
University of Chinese Academy of Sciences
Huairou, Beijing 101408, People's Republic of China
;
_publ_contact_author_email     'jfli@ucas.ac.cn'
_publ_contact_author_fax     '01069671728'
_publ_contact_author_phone     '18618116358'
_publ_section_title
;\
Crystal structure of
bis(1-methyl-1<i>H</i>-imidazole-\k<i>N</i>^3^)(5,10,15,20-\
tetraphenylporphyrinato-\k^4^<i>N</i>)iron(II) toluene trisolvate
;
_publ_section_title_footnote     .
loop_
    _publ_author_name
    _publ_author_footnote
    _publ_author_address
    'Ding, Wei'
;These authors contributed equally to this work.
;
;
Beijing Spacecrafts Co., Ltd., Beijing 100094,
 People's Republic of China
;
    'He, Mingrui'
;These authors contributed equally to this work.
;
;State Key Laboratory of Biopharmaceutical Preparation and Delivery,
Institute of Process Engineering, Chinese Academy of Sciences
 Beijing 100190,
 People's Republic of China
;
    'Li, Jianfeng' .
;
College of Materials Science and Opto-electronic Technology
University of Chinese Academy of Sciences
Huairou, Beijing 101408, People's Republic of China
;
_publ_section_synopsis
;
The title complex, [Fe(C~52~H~40~N~8~)]\\cdot3C~7~H~8~, possesses inversion
symmetry with the iron(II) atom located on a center of symmetry. The metal
atom is coordinated in a symmetric octahedral geometry by four pyrrole N atoms
of the porphyrin ligand in the equatorial plane and two N atoms of
1-methylimidazole ligands in the axial sites; the complex crystallizes with
three toluene solvent molecules.
;
_chemical_name_systematic
;\
Bis(1-methyl-1<i>H</i>-imidazole-\k<i>N</i>^3^)(5,10,15,20-\
tetraphenylporphyrinato-\k^4^<i>N</i>)iron(II) toluene trisolvate
;
_chemical_name_common     '[FeTPP(1-MeIm)2]'
_chemical_formula_moiety     'C52 H40 Fe N8, 3(C7 H8)'
_chemical_formula_sum     'C73 H64 Fe N8'
_chemical_formula_iupac     '[Fe (C4 H6 N2)2 (C44 H28 N4)], 3C7 H8'
_chemical_formula_weight     1109.17
_chemical_melting_point     ?
_space_group_crystal_system     triclinic
_space_group_name_H-M_alt     'P -1'
_space_group_name_Hall     '-P 1'
loop_
    _space_group_symop_operation_xyz
    'x, y, z'
    '-x, -y, -z'
_cell_length_a     8.9075(4)
_cell_length_b     10.8001(5)
_cell_length_c     15.7095(8)
_cell_angle_alpha     78.759(2)
_cell_angle_beta     81.6310(10)
_cell_angle_gamma     76.3560(10)
_cell_volume     1432.58(12)
_cell_formula_units_Z     1
_cell_measurement_reflns_used     9832
_cell_measurement_theta_min     2.1831
_cell_measurement_theta_max     26.3516
_cell_measurement_temperature     100(2)
_exptl_crystal_description     block
_exptl_crystal_colour     purple
_exptl_crystal_size_max     0.300
_exptl_crystal_size_mid     0.190
_exptl_crystal_size_min     0.050
_exptl_crystal_density_diffrn     1.286
_exptl_crystal_density_meas     ?
_exptl_crystal_density_method     'not measured'
_exptl_crystal_F_000     584
_exptl_absorpt_coefficient_mu     0.316
_exptl_absorpt_correction_type     multi-scan
_exptl_absorpt_process_details
;
(SADABS; Krause <i>et al.</i>,  2015)
;
_exptl_absorpt_correction_T_min     0.930
_exptl_absorpt_correction_T_max     0.984
_diffrn_ambient_temperature     100(2)
_diffrn_source     'fine-focus sealed tube'
_diffrn_radiation_type     MoK\a
_diffrn_radiation_wavelength     0.71073
_diffrn_measurement_device_type     'Brucker D8 QUEST System'
_diffrn_measurement_method     '\f and \w scans'
_diffrn_detector_area_resol_mean     ?
_diffrn_reflns_number     30552
_diffrn_reflns_av_R_equivalents     0.0631
_diffrn_reflns_av_unetI/netI     0.0436
_diffrn_reflns_theta_min     2.183
_diffrn_reflns_theta_max     26.383
_diffrn_reflns_theta_full     25.242
_diffrn_measured_fraction_theta_max     0.998
_diffrn_measured_fraction_theta_full     0.999
_diffrn_reflns_limit_h_min     -11
_diffrn_reflns_limit_h_max     11
_diffrn_reflns_limit_k_min     -13
_diffrn_reflns_limit_k_max     13
_diffrn_reflns_limit_l_min     -19
_diffrn_reflns_limit_l_max     19
_diffrn_standards_number     N/A
_diffrn_standards_interval_count     N/A
_diffrn_standards_interval_time     N/A
_refine_special_details
;
 Refinement of F^2^ against ALL reflections.  The weighted R-factor wR and
 goodness of fit S are based on F^2^, conventional R-factors R are based
 on F, with F set to zero for negative F^2^. The threshold expression of
 F^2^ > 2sigma(F^2^) is used only for calculating R-factors(gt) etc. and is
 not relevant to the choice of reflections for refinement.  R-factors based
 on F^2^ are statistically about twice as large as those based on F, and R-
 factors based on ALL data will be even larger.
;
_reflns_number_total     5860
_reflns_number_gt     4702
_reflns_threshold_expression     'I > 2\s(I)'
_refine_ls_structure_factor_coef     Fsqd
_refine_ls_matrix_type     full
_refine_ls_R_factor_all     0.0599
_refine_ls_R_factor_gt     0.0402
_refine_ls_wR_factor_gt     0.0862
_refine_ls_wR_factor_ref     0.0949
_refine_ls_goodness_of_fit_ref     1.050
_refine_ls_restrained_S_all     1.050
_refine_ls_number_reflns     5860
_refine_ls_number_parameters     403
_refine_ls_number_restraints     0
_refine_ls_hydrogen_treatment     mixed
_refine_ls_weighting_scheme     calc
_refine_ls_weighting_details
              'w=1/[\s^2^(Fo^2^)+(0.0323P)^2^+1.1455P] where P=(Fo^2^+2Fc^2^)/3'
_atom_sites_solution_hydrogens     mixed
_atom_sites_solution_primary     direct
_atom_sites_solution_secondary     ?
_refine_ls_shift/su_max     0.000
_refine_ls_shift/su_mean     0.000
_refine_diff_density_max     0.349
_refine_diff_density_min     -0.521
_refine_ls_extinction_method     none
_refine_ls_extinction_coef     .
loop_
    _atom_type_symbol
    _atom_type_description
    _atom_type_scat_dispersion_real
    _atom_type_scat_dispersion_imag
    _atom_type_scat_source
    'C' 'C' 0.0033 0.0016
                         'International Tables Vol C Tables 4.2.6.8 and 6.1.1.4'
    'H' 'H' 0.0000 0.0000
                         'International Tables Vol C Tables 4.2.6.8 and 6.1.1.4'
    'Fe' 'Fe' 0.3463 0.8444
                         'International Tables Vol C Tables 4.2.6.8 and 6.1.1.4'
    'N' 'N' 0.0061 0.0033
                         'International Tables Vol C Tables 4.2.6.8 and 6.1.1.4'
_computing_data_collection
;
APEX2 (Bruker, 2013)
;
_computing_cell_refinement
;
APEX2 (Bruker, 2013)
;
_computing_data_reduction
;
SAINT and XPREP (Bruker, 2013)
;
_computing_structure_solution
;
<i>SHELXT2014/6</i> (Sheldrick, 2015a)
;
_computing_structure_refinement
;
<i>SHELXL2014/6</i> (Sheldrick, 2015b)
;
_computing_molecular_graphics
;
XP (Bruker, 2013)
;
_computing_publication_material
;
<i>XCIF</i> (Bruker, 2013) and enCIFer (Allen <i>et al.</i>,
2004)
;
loop_
    _atom_site_type_symbol
    _atom_site_label
    _atom_site_fract_x
    _atom_site_fract_y
    _atom_site_fract_z
    _atom_site_U_iso_or_equiv
    _atom_site_adp_type
    _atom_site_calc_flag
    _atom_site_occupancy
    _atom_site_disorder_assembly
    _atom_site_disorder_group
    Fe Fe1 0.500000 0.000000 0.000000 0.00883(10) Uani d 1 A 43
    N N1 0.47642(16) -0.09968(14) 0.12018(10) 0.0105(3) Uani d 1 A 43
    N N2 0.37571(16) 0.16048(14) 0.04180(9) 0.0098(3) Uani d 1 A 43
    N N3 0.69083(16) 0.04655(14) 0.02624(10) 0.0113(3) Uani d 1 A 43
    N N4 0.86999(17) 0.15783(14) 0.02447(10) 0.0132(3) Uani d 1 A 43
    C C(A1 0.5336(2) -0.22972(17) 0.14810(12) 0.0119(4) Uani d 1 A 43
    C C(A2 0.3964(2) -0.05378(17) 0.19379(12) 0.0121(4) Uani d 1 A 43
    C C(A3 0.31083(19) 0.17303(17) 0.12577(12) 0.0110(4) Uani d 1 A 43
    C C(A4 0.34227(19) 0.28360(16) -0.00590(11) 0.0099(4) Uani d 1 A 43
    C C(B1 0.4892(2) -0.26427(18) 0.24014(12) 0.0153(4) Uani d 1 A 43
    H H(BD 0.514690 -0.347544 0.274557 0.018 Uiso calc 1 A 43
    C C(B2 0.4046(2) -0.15590(17) 0.26806(12) 0.0154(4) Uani d 1 A 43
    H H(BC 0.358960 -0.148416 0.325887 0.019 Uiso calc 1 A 43
    C C(B3 0.2340(2) 0.30540(17) 0.13036(12) 0.0131(4) Uani d 1 A 43
    H H(BB 0.179863 0.338354 0.180716 0.016 Uiso calc 1 A 43
    C C(B4 0.2537(2) 0.37342(17) 0.04928(12) 0.0129(4) Uani d 1 A 43
    H H(BA 0.216325 0.463512 0.031846 0.015 Uiso calc 1 A 43
    C C(M1 0.3196(2) 0.07365(17) 0.19732(12) 0.0124(4) Uani d 1 A 43
    C C(M2 0.38241(19) 0.31732(16) -0.09500(12) 0.0106(4) Uani d 1 A 43
    C C1 0.7894(2) -0.01666(17) 0.08864(12) 0.0138(4) Uani d 1 A 43
    H H1A 0.781054 -0.095491 0.126425 0.017 Uiso calc 1 A 43
    C C2 0.7435(2) 0.15140(17) -0.01067(12) 0.0130(4) Uani d 1 A 43
    H H2A 0.697834 0.214163 -0.056207 0.016 Uiso calc 1 A 43
    C C3 0.9003(2) 0.05152(18) 0.08763(12) 0.0155(4) Uani d 1 A 43
    H H3A 0.982582 0.029450 0.123762 0.019 Uiso calc 1 A 43
    C C4 0.9546(2) 0.2618(2) 0.00219(15) 0.0186(4) Uani d 1 A 43
    H H4A 0.933(3) 0.306(2) -0.0580(16) 0.028(6) Uiso d 1 B 43
    H H4B 0.921(3) 0.322(2) 0.0432(15) 0.028(6) Uiso d 1 C 43
    H H4C 1.062(3) 0.223(2) 0.0037(15) 0.030(6) Uiso d 1 D 43
    C C5 0.2435(2) 0.10492(17) 0.28448(12) 0.0150(4) Uani d 1 A 43
    C C6 0.3167(3) 0.1595(2) 0.33512(14) 0.0291(5) Uani d 1 A 43
    H H6A 0.416121 0.177704 0.314372 0.035 Uiso calc 1 A 43
    C C7 0.2459(3) 0.1879(2) 0.41611(15) 0.0368(6) Uani d 1 A 43
    H H7A 0.297289 0.225417 0.450103 0.044 Uiso calc 1 A 43
    C C8 0.1021(3) 0.1619(2) 0.44731(14) 0.0284(5) Uani d 1 A 43
    H H8A 0.053948 0.181660 0.502528 0.034 Uiso calc 1 A 43
    C C9 0.0285(2) 0.1071(2) 0.39775(14) 0.0257(5) Uani d 1 A 43
    H H9A -0.070619 0.088624 0.418934 0.031 Uiso calc 1 A 43
    C C10 0.0989(2) 0.0788(2) 0.31692(13) 0.0209(4) Uani d 1 A 43
    H H10A 0.047190 0.040844 0.283323 0.025 Uiso calc 1 A 43
    C C11 0.3376(2) 0.45610(17) -0.13678(11) 0.0115(4) Uani d 1 A 43
    C C12 0.2191(2) 0.49692(17) -0.19150(12) 0.0146(4) Uani d 1 A 43
    H H12A 0.163160 0.436903 -0.201010 0.018 Uiso calc 1 A 43
    C C13 0.1824(2) 0.62492(18) -0.23217(12) 0.0169(4) Uani d 1 A 43
    H H13A 0.102160 0.651872 -0.269763 0.020 Uiso calc 1 A 43
    C C14 0.2623(2) 0.71339(18) -0.21817(12) 0.0173(4) Uani d 1 A 43
    H H14A 0.236944 0.800821 -0.246156 0.021 Uiso calc 1 A 43
    C C15 0.3795(2) 0.67427(18) -0.16324(13) 0.0174(4) Uani d 1 A 43
    H H15A 0.434025 0.734932 -0.153191 0.021 Uiso calc 1 A 43
    C C16 0.4168(2) 0.54630(17) -0.12304(12) 0.0153(4) Uani d 1 A 43
    H H16A 0.497417 0.519748 -0.085648 0.018 Uiso calc 1 A 43
    C C1SB 0.7609(3) 0.8872(2) 0.32950(17) 0.0425(6) Uani d 1 E 43
    H H23A 0.673860 0.873752 0.373637 0.064 Uiso calc 1 E 43
    H H23B 0.812557 0.949129 0.345084 0.064 Uiso calc 1 E 43
    H H23C 0.721977 0.921204 0.272446 0.064 Uiso calc 1 E 43
    C C2SB 0.8751(3) 0.7605(2) 0.32540(15) 0.0342(6) Uani d 1 E 43
    C C3SB 0.8474(4) 0.6483(2) 0.38067(16) 0.0424(7) Uani d 1 E 43
    H H18A 0.754871 0.652034 0.419631 0.051 Uiso calc 1 E 43
    C C4SB 0.9527(4) 0.5323(3) 0.37932(17) 0.0490(8) Uani d 1 E 43
    H H19A 0.933230 0.456915 0.417786 0.059 Uiso calc 1 E 43
    C C5SB 1.0869(3) 0.5256(3) 0.32193(19) 0.0465(7) Uani d 1 E 43
    H H20A 1.159488 0.445668 0.321101 0.056 Uiso calc 1 E 43
    C C6SB 1.1151(3) 0.6351(3) 0.26591(19) 0.0457(7) Uani d 1 E 43
    H H21A 1.206433 0.630454 0.225956 0.055 Uiso calc 1 E 43
    C C7SB 1.0101(3) 0.7512(2) 0.26824(18) 0.0404(6) Uani d 1 E 43
    H H22A 1.030608 0.826308 0.229888 0.048 Uiso calc 1 E 43
    C C1SA 0.6379(7) 0.2791(6) 0.4655(4) 0.0481(15) Uani d 0.5 F -1
    H H1S1 0.716863 0.239817 0.505858 0.072 Uiso calc 0.5 F -1
    H H1S2 0.565505 0.221984 0.469878 0.072 Uiso calc 0.5 F -1
    H H1S3 0.688444 0.292076 0.405691 0.072 Uiso calc 0.5 F -1
    C C2SA 0.5491(4) 0.4093(2) 0.4890(2) 0.0299(11) Uani d 0.5 F -1
    C C3SA 0.4311(5) 0.4818(3) 0.4397(2) 0.0337(16) Uani d 0.5 F -1
    H H3SA 0.408661 0.451358 0.391152 0.040 Uiso calc 0.5 F -1
    C C4SA 0.3458(4) 0.5989(3) 0.4614(3) 0.0414(14) Uani d 0.5 F -1
    H H4SA 0.265082 0.648485 0.427675 0.050 Uiso calc 0.5 F -1
    C C5SA 0.3785(4) 0.6435(3) 0.5324(3) 0.0426(15) Uani d 0.5 F -1
    H H5SA 0.320248 0.723487 0.547244 0.051 Uiso calc 0.5 F -1
    C C6SA 0.4966(5) 0.5709(4) 0.5817(2) 0.0405(14) Uani d 0.5 F -1
    H H6SA 0.518992 0.601363 0.630291 0.049 Uiso calc 0.5 F -1
    C C7SA 0.5819(4) 0.4538(3) 0.5601(2) 0.0309(15) Uani d 0.5 F -1
    H H7SA 0.662573 0.404235 0.593768 0.037 Uiso calc 0.5 F -1
loop_
    _atom_site_aniso_label
    _atom_site_aniso_U_11
    _atom_site_aniso_U_22
    _atom_site_aniso_U_33
    _atom_site_aniso_U_12
    _atom_site_aniso_U_13
    _atom_site_aniso_U_23
    Fe1 0.00937(18) 0.00819(18) 0.0094(2) -0.00260(14) -0.00160(14) -0.00121(14)
    N1 0.0104(7) 0.0096(7) 0.0118(8) -0.0021(6) -0.0020(6) -0.0020(6)
    N2 0.0096(7) 0.0105(7) 0.0102(8) -0.0041(6) -0.0020(6) -0.0007(6)
    N3 0.0106(7) 0.0105(7) 0.0128(8) -0.0012(6) -0.0004(6) -0.0034(6)
    N4 0.0105(7) 0.0119(8) 0.0189(8) -0.0032(6) -0.0015(6) -0.0056(6)
    C(A1 0.0104(8) 0.0113(9) 0.0143(9) -0.0036(7) -0.0043(7) 0.0007(7)
    C(A2 0.0128(9) 0.0119(9) 0.0124(9) -0.0049(7) -0.0018(7) -0.0010(7)
    C(A3 0.0100(8) 0.0115(9) 0.0131(9) -0.0044(7) -0.0010(7) -0.0035(7)
    C(A4 0.0088(8) 0.0094(8) 0.0125(9) -0.0029(7) -0.0035(7) -0.0013(7)
    C(B1 0.0180(9) 0.0130(9) 0.0142(10) -0.0043(7) -0.0033(7) 0.0015(7)
    C(B2 0.0188(10) 0.0149(9) 0.0112(9) -0.0032(8) 0.0002(7) -0.0006(7)
    C(B3 0.0130(9) 0.0123(9) 0.0148(10) -0.0026(7) -0.0011(7) -0.0046(7)
    C(B4 0.0122(9) 0.0091(8) 0.0182(10) -0.0026(7) -0.0034(7) -0.0029(7)
    C(M1 0.0129(9) 0.0141(9) 0.0116(9) -0.0044(7) -0.0015(7) -0.0034(7)
    C(M2 0.0088(8) 0.0096(8) 0.0147(9) -0.0033(7) -0.0050(7) -0.0004(7)
    C1 0.0151(9) 0.0131(9) 0.0129(9) -0.0014(7) -0.0040(7) -0.0012(7)
    C2 0.0118(9) 0.0110(9) 0.0167(10) -0.0026(7) -0.0026(7) -0.0022(7)
    C3 0.0138(9) 0.0169(9) 0.0161(10) 0.0004(7) -0.0060(7) -0.0050(8)
    C4 0.0137(10) 0.0177(10) 0.0268(12) -0.0071(8) -0.0016(8) -0.0058(9)
    C5 0.0222(10) 0.0092(9) 0.0106(9) 0.0001(7) -0.0012(7) 0.0004(7)
    C6 0.0392(13) 0.0352(13) 0.0193(11) -0.0213(11) 0.0050(10) -0.0095(10)
    C7 0.0580(16) 0.0420(14) 0.0202(12) -0.0271(12) 0.0030(11) -0.0138(11)
    C8 0.0450(14) 0.0231(11) 0.0136(11) -0.0051(10) 0.0062(9) -0.0045(9)
    C9 0.0230(11) 0.0274(11) 0.0195(11) 0.0019(9) 0.0033(8) 0.0003(9)
    C10 0.0195(10) 0.0260(11) 0.0160(10) -0.0025(8) -0.0016(8) -0.0040(8)
    C11 0.0126(9) 0.0107(9) 0.0104(9) -0.0016(7) 0.0001(7) -0.0019(7)
    C12 0.0140(9) 0.0133(9) 0.0174(10) -0.0031(7) -0.0031(7) -0.0035(7)
    C13 0.0187(10) 0.0147(9) 0.0152(10) -0.0001(8) -0.0045(8) 0.0002(8)
    C14 0.0235(10) 0.0097(9) 0.0153(10) -0.0016(8) 0.0019(8) 0.0004(7)
    C15 0.0221(10) 0.0124(9) 0.0193(10) -0.0084(8) 0.0004(8) -0.0029(8)
    C16 0.0156(9) 0.0149(9) 0.0164(10) -0.0049(7) -0.0029(7) -0.0022(8)
    C1SB 0.0585(17) 0.0388(15) 0.0346(15) -0.0166(13) -0.0153(12) -0.0015(11)
    C2SB 0.0528(15) 0.0299(12) 0.0282(13) -0.0181(11) -0.0211(11) -0.0011(10)
    C3SB 0.0758(19) 0.0377(14) 0.0229(13) -0.0234(14) -0.0135(12) -0.0067(11)
    C4SB 0.096(2) 0.0317(14) 0.0292(14) -0.0231(15) -0.0279(15) -0.0003(11)
    C5SB 0.0588(18) 0.0398(15) 0.0492(17) -0.0079(13) -0.0344(15) -0.0096(13)
    C6SB 0.0399(15) 0.0502(17) 0.0541(18) -0.0137(13) -0.0221(13) -0.0081(14)
    C7SB 0.0460(15) 0.0368(14) 0.0443(16) -0.0222(12) -0.0188(12) 0.0056(12)
    C1SA 0.048(3) 0.049(4) 0.041(3) 0.000(3) 0.009(3) -0.016(3)
    C2SA 0.028(3) 0.038(3) 0.023(3) -0.015(2) 0.001(2) 0.003(2)
    C3SA 0.041(4) 0.041(5) 0.021(3) -0.023(4) -0.006(2) 0.011(3)
    C4SA 0.040(3) 0.046(4) 0.033(3) -0.012(3) -0.002(3) 0.008(3)
    C5SA 0.043(4) 0.031(3) 0.043(4) -0.003(3) 0.011(3) -0.001(3)
    C6SA 0.040(3) 0.049(4) 0.033(3) -0.014(3) 0.003(3) -0.009(3)
    C7SA 0.029(3) 0.042(5) 0.021(3) -0.015(3) 0.002(2) 0.003(3)
_geom_special_details
;
 All esds (except the esd in the dihedral angle between two l.s. planes)
 are estimated using the full covariance matrix.  The cell esds are taken
 into account individually in the estimation of esds in distances, angles
 and torsion angles; correlations between esds in cell parameters are only
 used when they are defined by crystal symmetry.  An approximate (isotropic)
 treatment of cell esds is used for estimating esds involving l.s. planes.
;
loop_
    _geom_bond_atom_site_label_1
    _geom_bond_atom_site_label_2
    _geom_bond_site_symmetry_2
    _geom_bond_distance
    _geom_bond_publ_flag
    Fe1 N1 . 1.9915(15) ?
    Fe1 N1 2_655 1.9916(15) ?
    Fe1 N2 2_655 1.9969(14) ?
    Fe1 N2 . 1.9969(14) ?
    Fe1 N3 2_655 2.0000(14) ?
    Fe1 N3 . 2.0000(14) ?
    N1 C(A2 . 1.381(2) ?
    N1 C(A1 . 1.383(2) ?
    N2 C(A3 . 1.380(2) ?
    N2 C(A4 . 1.381(2) ?
    N3 C2 . 1.325(2) ?
    N3 C1 . 1.380(2) ?
    N4 C2 . 1.346(2) ?
    N4 C3 . 1.365(2) ?
    N4 C4 . 1.456(2) ?
    C(A1 C(M2 2_655 1.394(2) ?
    C(A1 C(B1 . 1.442(3) ?
    C(A2 C(M1 . 1.393(2) ?
    C(A2 C(B2 . 1.438(3) ?
    C(A3 C(M1 . 1.392(3) ?
    C(A3 C(B3 . 1.443(2) ?
    C(A4 C(M2 . 1.392(2) ?
    C(A4 C(B4 . 1.443(2) ?
    C(B1 C(B2 . 1.348(3) ?
    C(B1 H(BD . 0.9500 ?
    C(B2 H(BC . 0.9500 ?
    C(B3 C(B4 . 1.351(3) ?
    C(B3 H(BB . 0.9500 ?
    C(B4 H(BA . 0.9500 ?
    C(M1 C5 . 1.500(2) ?
    C(M2 C11 . 1.499(2) ?
    C1 C3 . 1.361(3) ?
    C1 H1A . 0.9500 ?
    C2 H2A . 0.9500 ?
    C3 H3A . 0.9500 ?
    C4 H4A . 1.00(2) ?
    C4 H4B . 0.97(2) ?
    C4 H4C . 0.95(2) ?
    C5 C6 . 1.386(3) ?
    C5 C10 . 1.386(3) ?
    C6 C7 . 1.392(3) ?
    C6 H6A . 0.9500 ?
    C7 C8 . 1.376(3) ?
    C7 H7A . 0.9500 ?
    C8 C9 . 1.377(3) ?
    C8 H8A . 0.9500 ?
    C9 C10 . 1.389(3) ?
    C9 H9A . 0.9500 ?
    C10 H10A . 0.9500 ?
    C11 C12 . 1.394(2) ?
    C11 C16 . 1.394(2) ?
    C12 C13 . 1.389(3) ?
    C12 H12A . 0.9500 ?
    C13 C14 . 1.384(3) ?
    C13 H13A . 0.9500 ?
    C14 C15 . 1.387(3) ?
    C14 H14A . 0.9500 ?
    C15 C16 . 1.387(3) ?
    C15 H15A . 0.9500 ?
    C16 H16A . 0.9500 ?
    C1SB C2SB . 1.507(4) ?
    C1SB H23A . 0.9800 ?
    C1SB H23B . 0.9800 ?
    C1SB H23C . 0.9800 ?
    C2SB C7SB . 1.388(4) ?
    C2SB C3SB . 1.397(3) ?
    C3SB C4SB . 1.379(4) ?
    C3SB H18A . 0.9500 ?
    C4SB C5SB . 1.385(4) ?
    C4SB H19A . 0.9500 ?
    C5SB C6SB . 1.380(4) ?
    C5SB H20A . 0.9500 ?
    C6SB C7SB . 1.380(4) ?
    C6SB H21A . 0.9500 ?
    C7SB H22A . 0.9500 ?
    C1SA C2SA . 1.526(6) ?
    C1SA H1S1 . 0.9800 ?
    C1SA H1S2 . 0.9800 ?
    C1SA H1S3 . 0.9800 ?
    C2SA C3SA . 1.3900 ?
    C2SA C7SA . 1.3900 ?
    C3SA C4SA . 1.3900 ?
    C3SA H3SA . 0.9500 ?
    C4SA C5SA . 1.3900 ?
    C4SA H4SA . 0.9500 ?
    C5SA C6SA . 1.3900 ?
    C5SA H5SA . 0.9500 ?
    C6SA C7SA . 1.3900 ?
    C6SA H6SA . 0.9500 ?
    C7SA H7SA . 0.9500 ?
loop_
    _geom_angle_atom_site_label_1
    _geom_angle_atom_site_label_2
    _geom_angle_atom_site_label_3
    _geom_angle_site_symmetry_1
    _geom_angle_site_symmetry_3
    _geom_angle
    _geom_angle_publ_flag
    N1 Fe1 N2 . . 90.33(6) ?
    N1 Fe1 N2 2_655 . 89.67(6) ?
    N2 Fe1 N2 2_655 . 180.0 ?
    N1 Fe1 N3 . . 90.34(6) ?
    N1 Fe1 N3 2_655 . 89.66(6) ?
    N2 Fe1 N3 2_655 . 91.77(6) ?
    N2 Fe1 N3 . . 88.23(6) ?
    N3 Fe1 N3 2_655 . 180.0 ?
    C(A2 N1 C(A1 . . 104.88(14) ?
    C(A2 N1 Fe1 . . 127.23(12) ?
    C(A1 N1 Fe1 . . 127.89(12) ?
    C(A3 N2 C(A4 . . 105.18(14) ?
    C(A3 N2 Fe1 . . 127.17(12) ?
    C(A4 N2 Fe1 . . 127.59(12) ?
    C2 N3 C1 . . 105.36(15) ?
    C2 N3 Fe1 . . 126.00(12) ?
    C1 N3 Fe1 . . 128.53(12) ?
    C2 N4 C3 . . 107.28(15) ?
    C2 N4 C4 . . 126.43(16) ?
    C3 N4 C4 . . 126.24(16) ?
    N1 C(A1 C(M2 . 2_655 125.38(16) ?
    N1 C(A1 C(B1 . . 110.47(15) ?
    C(M2 C(A1 C(B1 2_655 . 124.11(16) ?
    N1 C(A2 C(M1 . . 125.52(16) ?
    N1 C(A2 C(B2 . . 110.63(15) ?
    C(M1 C(A2 C(B2 . . 123.85(17) ?
    N2 C(A3 C(M1 . . 125.50(16) ?
    N2 C(A3 C(B3 . . 110.59(15) ?
    C(M1 C(A3 C(B3 . . 123.90(16) ?
    N2 C(A4 C(M2 . . 125.60(16) ?
    N2 C(A4 C(B4 . . 110.28(15) ?
    C(M2 C(A4 C(B4 . . 124.08(16) ?
    C(B2 C(B1 C(A1 . . 106.95(16) ?
    C(B2 C(B1 H(BD . . 126.5 ?
    C(A1 C(B1 H(BD . . 126.5 ?
    C(B1 C(B2 C(A2 . . 107.07(16) ?
    C(B1 C(B2 H(BC . . 126.5 ?
    C(A2 C(B2 H(BC . . 126.5 ?
    C(B4 C(B3 C(A3 . . 106.78(16) ?
    C(B4 C(B3 H(BB . . 126.6 ?
    C(A3 C(B3 H(BB . . 126.6 ?
    C(B3 C(B4 C(A4 . . 107.16(16) ?
    C(B3 C(B4 H(BA . . 126.4 ?
    C(A4 C(B4 H(BA . . 126.4 ?
    C(A3 C(M1 C(A2 . . 124.24(17) ?
    C(A3 C(M1 C5 . . 118.42(16) ?
    C(A2 C(M1 C5 . . 117.33(16) ?
    C(A4 C(M2 C11 . . 118.82(15) ?
    C(A1 C(M2 C11 2_655 . 117.40(16) ?
    C3 C1 N3 . . 109.40(16) ?
    C3 C1 H1A . . 125.3 ?
    N3 C1 H1A . . 125.3 ?
    N3 C2 N4 . . 111.47(16) ?
    N3 C2 H2A . . 124.3 ?
    N4 C2 H2A . . 124.3 ?
    C1 C3 N4 . . 106.49(16) ?
    C1 C3 H3A . . 126.8 ?
    N4 C3 H3A . . 126.8 ?
    N4 C4 H4A . . 107.0(13) ?
    N4 C4 H4B . . 110.5(13) ?
    H4A C4 H4B . . 110.6(18) ?
    N4 C4 H4C . . 107.0(14) ?
    H4A C4 H4C . . 110.6(19) ?
    H4B C4 H4C . . 111.1(19) ?
    C6 C5 C10 . . 118.25(18) ?
    C6 C5 C(M1 . . 120.81(17) ?
    C10 C5 C(M1 . . 120.94(17) ?
    C5 C6 C7 . . 120.6(2) ?
    C5 C6 H6A . . 119.7 ?
    C7 C6 H6A . . 119.7 ?
    C8 C7 C6 . . 120.5(2) ?
    C8 C7 H7A . . 119.7 ?
    C6 C7 H7A . . 119.7 ?
    C7 C8 C9 . . 119.4(2) ?
    C7 C8 H8A . . 120.3 ?
    C9 C8 H8A . . 120.3 ?
    C8 C9 C10 . . 120.2(2) ?
    C8 C9 H9A . . 119.9 ?
    C10 C9 H9A . . 119.9 ?
    C5 C10 C9 . . 121.03(19) ?
    C5 C10 H10A . . 119.5 ?
    C9 C10 H10A . . 119.5 ?
    C12 C11 C16 . . 118.79(16) ?
    C12 C11 C(M2 . . 120.94(15) ?
    C16 C11 C(M2 . . 120.25(16) ?
    C13 C12 C11 . . 120.32(17) ?
    C13 C12 H12A . . 119.8 ?
    C11 C12 H12A . . 119.8 ?
    C14 C13 C12 . . 120.30(17) ?
    C14 C13 H13A . . 119.9 ?
    C12 C13 H13A . . 119.9 ?
    C13 C14 C15 . . 119.95(17) ?
    C13 C14 H14A . . 120.0 ?
    C15 C14 H14A . . 120.0 ?
    C16 C15 C14 . . 119.77(17) ?
    C16 C15 H15A . . 120.1 ?
    C14 C15 H15A . . 120.1 ?
    C15 C16 C11 . . 120.86(17) ?
    C15 C16 H16A . . 119.6 ?
    C11 C16 H16A . . 119.6 ?
    C2SB C1SB H23A . . 109.5 ?
    C2SB C1SB H23B . . 109.5 ?
    H23A C1SB H23B . . 109.5 ?
    C2SB C1SB H23C . . 109.5 ?
    H23A C1SB H23C . . 109.5 ?
    H23B C1SB H23C . . 109.5 ?
    C7SB C2SB C3SB . . 118.1(2) ?
    C7SB C2SB C1SB . . 121.9(2) ?
    C3SB C2SB C1SB . . 120.1(2) ?
    C4SB C3SB C2SB . . 120.8(3) ?
    C4SB C3SB H18A . . 119.6 ?
    C2SB C3SB H18A . . 119.6 ?
    C3SB C4SB C5SB . . 120.0(3) ?
    C3SB C4SB H19A . . 120.0 ?
    C5SB C4SB H19A . . 120.0 ?
    C6SB C5SB C4SB . . 120.0(3) ?
    C6SB C5SB H20A . . 120.0 ?
    C4SB C5SB H20A . . 120.0 ?
    C7SB C6SB C5SB . . 119.7(3) ?
    C7SB C6SB H21A . . 120.2 ?
    C5SB C6SB H21A . . 120.2 ?
    C6SB C7SB C2SB . . 121.4(2) ?
    C6SB C7SB H22A . . 119.3 ?
    C2SB C7SB H22A . . 119.3 ?
    C2SA C1SA H1S1 . . 109.5 ?
    C2SA C1SA H1S2 . . 109.5 ?
    H1S1 C1SA H1S2 . . 109.5 ?
    C2SA C1SA H1S3 . . 109.5 ?
    H1S1 C1SA H1S3 . . 109.5 ?
    H1S2 C1SA H1S3 . . 109.5 ?
    C3SA C2SA C7SA . . 120.0 ?
    C3SA C2SA C1SA . . 119.0(4) ?
    C7SA C2SA C1SA . . 121.0(4) ?
    C4SA C3SA C2SA . . 120.0 ?
    C4SA C3SA H3SA . . 120.0 ?
    C2SA C3SA H3SA . . 120.0 ?
    C3SA C4SA C5SA . . 120.0 ?
    C3SA C4SA H4SA . . 120.0 ?
    C5SA C4SA H4SA . . 120.0 ?
    C6SA C5SA C4SA . . 120.0 ?
    C6SA C5SA H5SA . . 120.0 ?
    C4SA C5SA H5SA . . 120.0 ?
    C5SA C6SA C7SA . . 120.0 ?
    C5SA C6SA H6SA . . 120.0 ?
    C7SA C6SA H6SA . . 120.0 ?
    C6SA C7SA C2SA . . 120.0 ?
    C6SA C7SA H7SA . . 120.0 ?
    C2SA C7SA H7SA . . 120.0 ?
loop_
    _geom_torsion_atom_site_label_1
    _geom_torsion_atom_site_label_2
    _geom_torsion_atom_site_label_3
    _geom_torsion_atom_site_label_4
    _geom_torsion_site_symmetry_1
    _geom_torsion_site_symmetry_2
    _geom_torsion_site_symmetry_3
    _geom_torsion_site_symmetry_4
    _geom_torsion
    _geom_torsion_publ_flag
    C(A2 N1 C(A1 C(M2 . . . 2_655 177.45(16) ?
    Fe1 N1 C(A1 C(M2 . . . 2_655 -1.5(2) ?
    C(A2 N1 C(A1 C(B1 . . . . -0.38(18) ?
    Fe1 N1 C(A1 C(B1 . . . . -179.34(12) ?
    C(A1 N1 C(A2 C(M1 . . . . 179.45(17) ?
    Fe1 N1 C(A2 C(M1 . . . . -1.6(3) ?
    C(A1 N1 C(A2 C(B2 . . . . 0.27(19) ?
    Fe1 N1 C(A2 C(B2 . . . . 179.25(11) ?
    C(A4 N2 C(A3 C(M1 . . . . -178.01(16) ?
    Fe1 N2 C(A3 C(M1 . . . . -0.7(2) ?
    C(A4 N2 C(A3 C(B3 . . . . 0.82(18) ?
    Fe1 N2 C(A3 C(B3 . . . . 178.13(11) ?
    C(A3 N2 C(A4 C(M2 . . . . -178.57(16) ?
    Fe1 N2 C(A4 C(M2 . . . . 4.1(2) ?
    C(A3 N2 C(A4 C(B4 . . . . -0.68(18) ?
    Fe1 N2 C(A4 C(B4 . . . . -177.98(11) ?
    N1 C(A1 C(B1 C(B2 . . . . 0.3(2) ?
    C(M2 C(A1 C(B1 C(B2 2_655 . . . -177.51(17) ?
    C(A1 C(B1 C(B2 C(A2 . . . . -0.2(2) ?
    N1 C(A2 C(B2 C(B1 . . . . -0.1(2) ?
    C(M1 C(A2 C(B2 C(B1 . . . . -179.26(17) ?
    N2 C(A3 C(B3 C(B4 . . . . -0.7(2) ?
    C(M1 C(A3 C(B3 C(B4 . . . . 178.19(16) ?
    C(A3 C(B3 C(B4 C(A4 . . . . 0.21(19) ?
    N2 C(A4 C(B4 C(B3 . . . . 0.29(19) ?
    C(M2 C(A4 C(B4 C(B3 . . . . 178.22(16) ?
    N2 C(A3 C(M1 C(A2 . . . . 0.1(3) ?
    C(B3 C(A3 C(M1 C(A2 . . . . -178.55(16) ?
    N2 C(A3 C(M1 C5 . . . . 179.32(16) ?
    C(B3 C(A3 C(M1 C5 . . . . 0.6(3) ?
    N1 C(A2 C(M1 C(A3 . . . . 1.1(3) ?
    C(B2 C(A2 C(M1 C(A3 . . . . -179.87(17) ?
    N1 C(A2 C(M1 C5 . . . . -178.14(16) ?
    C(B2 C(A2 C(M1 C5 . . . . 0.9(3) ?
    N2 C(A4 C(M2 C(A1 . . . 2_655 -1.6(3) ?
    C(B4 C(A4 C(M2 C(A1 . . . 2_655 -179.22(16) ?
    N2 C(A4 C(M2 C11 . . . . -179.75(15) ?
    C(B4 C(A4 C(M2 C11 . . . . 2.6(2) ?
    C2 N3 C1 C3 . . . . -0.3(2) ?
    Fe1 N3 C1 C3 . . . . -176.66(12) ?
    C1 N3 C2 N4 . . . . 0.3(2) ?
    Fe1 N3 C2 N4 . . . . 176.76(11) ?
    C3 N4 C2 N3 . . . . -0.2(2) ?
    C4 N4 C2 N3 . . . . -177.55(16) ?
    N3 C1 C3 N4 . . . . 0.2(2) ?
    C2 N4 C3 C1 . . . . 0.0(2) ?
    C4 N4 C3 C1 . . . . 177.35(17) ?
    C(A3 C(M1 C5 C6 . . . . -80.8(2) ?
    C(A2 C(M1 C5 C6 . . . . 98.5(2) ?
    C(A3 C(M1 C5 C10 . . . . 99.9(2) ?
    C(A2 C(M1 C5 C10 . . . . -80.8(2) ?
    C10 C5 C6 C7 . . . . -0.4(3) ?
    C(M1 C5 C6 C7 . . . . -179.7(2) ?
    C5 C6 C7 C8 . . . . 0.1(4) ?
    C6 C7 C8 C9 . . . . 0.2(4) ?
    C7 C8 C9 C10 . . . . -0.2(3) ?
    C6 C5 C10 C9 . . . . 0.4(3) ?
    C(M1 C5 C10 C9 . . . . 179.71(18) ?
    C8 C9 C10 C5 . . . . -0.1(3) ?
    C(A4 C(M2 C11 C12 . . . . -107.6(2) ?
    C(A1 C(M2 C11 C12 2_655 . . . 74.1(2) ?
    C(A4 C(M2 C11 C16 . . . . 73.9(2) ?
    C(A1 C(M2 C11 C16 2_655 . . . -104.3(2) ?
    C16 C11 C12 C13 . . . . 0.7(3) ?
    C(M2 C11 C12 C13 . . . . -177.76(17) ?
    C11 C12 C13 C14 . . . . -0.5(3) ?
    C12 C13 C14 C15 . . . . -0.1(3) ?
    C13 C14 C15 C16 . . . . 0.5(3) ?
    C14 C15 C16 C11 . . . . -0.3(3) ?
    C12 C11 C16 C15 . . . . -0.3(3) ?
    C(M2 C11 C16 C15 . . . . 178.17(17) ?
    C7SB C2SB C3SB C4SB . . . . 1.1(3) ?
    C1SB C2SB C3SB C4SB . . . . -178.3(2) ?
    C2SB C3SB C4SB C5SB . . . . -0.9(4) ?
    C3SB C4SB C5SB C6SB . . . . -0.1(4) ?
    C4SB C5SB C6SB C7SB . . . . 0.8(4) ?
    C5SB C6SB C7SB C2SB . . . . -0.5(4) ?
    C3SB C2SB C7SB C6SB . . . . -0.4(4) ?
    C1SB C2SB C7SB C6SB . . . . 179.0(2) ?
    C7SA C2SA C3SA C4SA . . . . 0.0 ?
    C1SA C2SA C3SA C4SA . . . . 178.2(4) ?
    C2SA C3SA C4SA C5SA . . . . 0.0 ?
    C3SA C4SA C5SA C6SA . . . . 0.0 ?
    C4SA C5SA C6SA C7SA . . . . 0.0 ?
    C5SA C6SA C7SA C2SA . . . . 0.0 ?
    C3SA C2SA C7SA C6SA . . . . 0.0 ?
    C1SA C2SA C7SA C6SA . . . . -178.2(4) ?
loop_
    _geom_hbond_atom_site_label_d
    _geom_hbond_atom_site_label_h
    _geom_hbond_atom_site_label_a
    _geom_hbond_site_symmetry_d
    _geom_hbond_site_symmetry_h
    _geom_hbond_site_symmetry_a
    _geom_hbond_distance_dh
    _geom_hbond_distance_ha
    _geom_hbond_distance_da
    _geom_hbond_angle_dha
    _geom_hbond_publ_flag
    C4 H4C Cg ? ? 1_655 0.95(2) 2.64(3) 3.408(2) 137.7(17) yes
_shelx_space_group_comment
;
The symmetry employed for this shelxl refinement is uniquely defined
by the following loop, which should always be used as a source of
symmetry information in preference to the above space-group names.
They are only intended as comments.
;
_shelx_estimated_absorpt_T_min     0.911
_shelx_estimated_absorpt_T_max     0.984
_shelx_hkl_file
;
  -1   0   0  130.08    2.89
  -1   0   0  124.88    2.94
  -2   0   0    1.93    0.24
  -2   0   0    1.88    0.21
   2   0   0    1.85    0.23
   2   0   0    1.78    0.21
   2   0   0    1.92    0.24
  -3   0   0    0.64    0.19
  -3   0   0    0.60    0.23
  -3   0   0    0.51    0.15
   3   0   0    0.44    0.21
   3   0   0    0.12    0.21
   3   0   0    0.44    0.15
  -4   0   0   11.14    0.67
   4   0   0   12.11    0.50
   4   0   0   11.56    0.67
   4   0   0   10.42    0.69
  -5   0   0   40.14    1.46
   5   0   0   39.50    1.44
   5   0   0   40.58    1.52
   5   0   0   40.16    1.18
  -6   0   0   -0.11    0.33
  -6   0   0   -0.02    0.43
   6   0   0   -0.09    0.37
   6   0   0   -0.03    0.22
   6   0   0   -0.08    0.45
  -7   0   0   42.32    1.69
  -7   0   0   43.78    1.81
   7   0   0   42.86    1.83
   7   0   0   43.79    1.81
  -8   0   0   49.87    1.98
  -8   0   0   53.00    2.18
   8   0   0   47.79    2.22
   8   0   0   49.67    2.14
   8   0   0   56.16    3.38
  -9   0   0    0.78    0.92
   9   0   0    0.66    1.06
   9   0   0    0.51    1.35
 -10   0   0    6.84    1.16
 -10   0   0   11.57    1.47
  10   0   0    8.49    2.10
  10   0   0   10.58    1.41
  10   0   0    9.60    1.18
  10  -1   0   32.05    1.56
  10  -1   0   27.73    1.36
  10  -1   0   34.59    3.59
 -10   1   0   35.39    1.99
 -10   1   0   33.02    1.82
   9  -1   0    2.38    0.64
   9  -1   0    2.96    1.67
   9  -1   0    1.27    0.77
  -9   1   0    1.34    0.65
  -9   1   0    1.46    0.85
   8  -1   0    1.42    1.14
   8  -1   0   -0.54    0.61
   8  -1   0    0.03    0.37
   8  -1   0    0.25    0.51
  -8   1   0    0.52    0.53
  -8   1   0    0.04    0.65
   7  -1   0    2.64    1.08
   7  -1   0    2.56    0.44
   7  -1   0    2.50    0.57
   7  -1   0    2.27    0.52
  -7   1   0    2.68    0.50
  -7   1   0    2.77    0.61
   6  -1   0   14.38    0.78
   6  -1   0   14.17    0.89
   6  -1   0   14.89    0.92
  -6   1   0   14.87    0.92
  -6   1   0   15.01    0.82
   5  -1   0  101.81    2.78
   5  -1   0  104.22    2.74
  -5   1   0  100.90    2.69
  -5   1   0  107.59    2.79
   4  -1   0   86.13    2.31
   4  -1   0   88.51    2.30
  -4   1   0   86.19    2.27
   3  -1   0   49.91    1.51
   3  -1   0   54.43    1.53
   3  -1   0   55.37    1.43
  -3   1   0   53.37    1.38
  -3   1   0   55.45    1.43
   2  -1   0    0.01    0.09
   2  -1   0    0.07    0.12
   2  -1   0    0.37    0.21
  -2   1   0    0.10    0.11
  -2   1   0    0.00    0.08
   1  -1   0   34.31    0.98
  -1  -1   0  156.57    3.70
  -1  -1   0  160.59    3.78
   1   1   0  159.66    3.78
   1   1   0  155.22    3.71
  -2  -1   0    1.44    0.32
   2   1   0    2.04    0.35
   2   1   0    1.83    0.29
  -3  -1   0   62.40    1.46
  -3  -1   0   59.28    1.71
  -3  -1   0   58.32    1.80
   3   1   0   58.09    1.84
   3   1   0   61.78    1.77
  -4  -1   0   13.38    0.45
  -4  -1   0   13.30    0.69
  -4  -1   0   14.38    0.84
   4   1   0   12.12    0.82
   4   1   0   13.62    0.79
  -5  -1   0   59.27    2.01
   5   1   0   58.47    1.94
   5   1   0   57.27    2.05
  -6  -1   0    9.99    0.97
  -6  -1   0   10.06    0.80
   6   1   0   11.83    0.97
   6   1   0   10.39    1.03
  -7  -1   0    5.95    0.87
  -7  -1   0    6.30    0.77
   7   1   0    7.54    1.00
   7   1   0    8.12    1.02
  -8  -1   0   49.03    2.00
   8   1   0   51.50    2.36
   8   1   0   47.52    2.16
   8   1   0   49.88    3.27
  -9  -1   0    4.94    0.85
  -9  -1   0    5.04    1.04
   9   1   0    5.44    1.10
   9   1   0    4.36    1.54
   9   1   0    3.38    1.10
 -10  -1   0   11.61    1.28
 -10  -1   0   12.86    1.62
  10   1   0   14.61    2.40
  10   1   0   11.92    1.63
  10   1   0   10.73    1.49
  10  -2   0   26.78    3.83
   9  -2   0    3.91    1.66
   9  -2   0    2.41    0.59
  -9   2   0    1.46    0.48
  -9   2   0    2.69    0.51
   8  -2   0    6.78    0.86
   8  -2   0    6.10    1.47
  -8   2   0    6.64    0.67
  -8   2   0    5.97    0.72
   7  -2   0    4.06    1.20
   7  -2   0    2.39    0.53
   7  -2   0    3.95    0.38
  -7   2   0    3.37    0.43
  -7   2   0    3.54    0.52
   6  -2   0   11.28    1.53
   6  -2   0   11.65    0.53
   6  -2   0    9.02    0.84
   6  -2   0   11.56    0.55
  -6   2   0   12.61    0.61
  -6   2   0   11.98    0.71
   5  -2   0    6.80    0.69
   5  -2   0    7.11    0.38
   5  -2   0    6.91    0.37
  -5   2   0    7.08    0.40
  -5   2   0    7.54    0.51
   4  -2   0   44.64    1.55
  -4   2   0   45.80    1.19
  -4   2   0   50.65    1.27
   3  -2   0   30.47    1.15
  -3   2   0   31.19    0.78
   2  -2   0   18.74    0.81
  -2   2   0   19.56    0.52
   1  -2   0   25.63    0.73
   1  -2   0   24.40    0.73
   1  -2   0   22.11    0.91
   0  -2   0    0.17    0.17
   0  -2   0    0.12    0.19
   0   2   0    0.20    0.16
   0   2   0    0.11    0.21
  -1  -2   0  181.21    4.37
  -1  -2   0  188.18    4.50
   1   2   0  184.98    4.39
   1   2   0  179.84    4.49
  -2  -2   0   33.02    1.13
  -2  -2   0   33.51    1.25
   2   2   0   33.19    1.27
   2   2   0   34.21    1.17
  -3  -2   0   99.18    2.65
  -3  -2   0   96.70    2.78
   3   2   0   95.10    2.81
   3   2   0   96.95    2.67
  -4  -2   0    1.77    0.22
  -4  -2   0    1.79    0.47
   4   2   0    1.00    0.47
   4   2   0    1.56    0.44
  -5  -2   0   13.16    1.06
  -5  -2   0   12.51    0.45
   5   2   0   13.55    1.06
   5   2   0   12.78    0.92
  -6  -2   0    1.19    0.59
  -6  -2   0    0.04    0.39
   6   2   0    0.39    0.55
   6   2   0   -0.41    0.48
  -7  -2   0   23.18    1.59
  -7  -2   0   25.98    1.44
   7   2   0   27.05    1.63
   7   2   0   27.16    1.81
  -8  -2   0   -0.66    0.59
  -8  -2   0    1.02    0.85
   8   2   0    1.37    0.80
  -9  -2   0    4.17    0.87
  -9  -2   0    3.17    1.10
   9   2   0    5.17    1.35
   9   2   0    4.03    1.50
   9   2   0    4.80    1.15
 -10  -2   0   22.49    2.03
 -10  -2   0   23.94    2.21
  10   2   0   22.53    3.29
  10   2   0   19.31    2.45
  10   2   0   22.87    2.59
   9  -3   0    2.47    0.77
   9  -3   0    5.28    1.81
   8  -3   0   16.60    1.26
   8  -3   0   14.36    2.30
   7  -3   0   20.07    1.28
   7  -3   0   23.38    2.35
   6  -3   0   58.89    2.10
   6  -3   0   58.77    2.93
   5  -3   0    1.05    0.49
   5  -3   0    0.62    0.56
   4  -3   0   70.87    2.25
   4  -3   0   68.54    2.65
   3  -3   0  187.80    4.84
   2  -3   0   24.32    0.72
   2  -3   0   23.10    0.68
   2  -3   0   23.71    1.05
   2  -3   0   24.06    1.05
  -2   3   0   23.61    0.68
  -2   3   0   24.24    0.80
   1  -3   0   11.07    0.53
   1  -3   0   11.55    0.70
   1  -3   0   11.25    0.56
   1  -3   0   11.25    0.54
  -1   3   0   11.96    0.50
   0  -3   0    7.38    0.49
   0  -3   0    6.45    0.56
   0   3   0    7.03    0.58
   0   3   0    7.64    0.49
  -1  -3   0   30.90    1.21
   1   3   0   30.60    1.10
   1   3   0   30.76    1.22
  -2  -3   0   10.01    0.78
   2   3   0    9.56    0.76
   2   3   0    9.64    0.68
  -3  -3   0    4.25    0.61
   3   3   0    5.17    0.63
   3   3   0    5.79    0.68
  -4  -3   0   13.60    1.02
   4   3   0   11.92    0.88
   4   3   0   12.36    1.00
  -5  -3   0   24.27    0.85
  -5  -3   0   24.99    1.40
   5   3   0   23.93    1.29
   5   3   0   24.24    1.43
  -6  -3   0    1.85    0.71
  -6  -3   0    0.82    0.55
  -6  -3   0    1.52    0.22
   6   3   0   -0.01    0.56
   6   3   0    1.86    0.73
  -7  -3   0   37.84    1.81
  -7  -3   0   35.34    1.95
   7   3   0   33.35    1.84
   7   3   0   34.78    2.10
  -8  -3   0    3.01    0.98
  -8  -3   0    3.52    0.90
   8   3   0    5.34    1.21
   8   3   0    4.69    1.00
  -9  -3   0   30.81    2.02
  -9  -3   0   32.85    2.20
   9   3   0   29.94    2.25
   9   3   0   29.31    2.98
   9   3   0   35.07    2.54
 -10  -3   0    3.11    1.19
 -10  -3   0    0.71    1.41
  10   3   0    3.84    1.71
  10   3   0    2.64    1.64
  10   3   0   -0.05    1.38
  11   3   0    1.09    1.99
   9  -4   0    1.65    0.98
   9  -4   0   -0.86    1.79
   8  -4   0   -1.37    1.21
   8  -4   0    2.32    0.85
   7  -4   0   36.67    1.83
   7  -4   0   42.37    2.85
   6  -4   0   32.43    2.27
   6  -4   0   30.07    1.59
   5  -4   0    2.63    0.64
   5  -4   0    3.51    0.83
   4  -4   0    3.97    0.67
   4  -4   0    4.09    0.78
   3  -4   0   22.34    1.20
   3  -4   0   21.05    1.21
  -3   4   0   21.92    0.62
  -3   4   0   20.99    0.68
   2  -4   0  198.72    4.66
   2  -4   0  201.87    5.12
   2  -4   0  202.12    4.97
   2  -4   0  188.20    4.62
  -2   4   0  191.54    4.75
  -2   4   0  189.23    4.58
   1  -4   0   32.39    1.32
   1  -4   0   30.43    0.99
   1  -4   0   31.36    1.12
   1  -4   0   30.59    1.09
  -1   4   0   30.69    1.19
  -1   4   0   31.61    1.04
   0  -4   0    0.81    0.30
   0  -4   0    0.74    0.33
   0   4   0    0.49    0.27
   0   4   0    0.27    0.31
  -1  -4   0    4.35    0.59
  -1  -4   0    3.34    0.46
   1   4   0    3.31    0.44
   1   4   0    3.27    0.53
  -2  -4   0   78.99    2.49
   2   4   0   73.84    2.49
   2   4   0   76.50    2.32
  -3  -4   0    0.38    0.41
   3   4   0    0.37    0.38
   3   4   0    0.43    0.38
  -4  -4   0  188.00    5.24
   4   4   0  190.22    5.10
   4   4   0  193.66    5.37
  -5  -4   0   17.09    1.28
   5   4   0   17.54    1.22
   5   4   0   16.82    1.31
  -6  -4   0   11.12    1.39
  -6  -4   0   12.27    1.10
  -6  -4   0   10.70    0.66
   6   4   0   11.75    1.32
   6   4   0   10.99    1.23
  -7  -4   0    8.28    0.46
  -7  -4   0    8.34    1.14
  -7  -4   0    8.00    0.42
   7   4   0    7.40    1.09
   7   4   0    7.27    1.36
  -8  -4   0    0.49    0.80
  -8  -4   0   -0.49    0.86
   8   4   0    0.80    1.22
   8   4   0    0.60    0.93
  -9  -4   0    0.64    1.01
  -9  -4   0   -1.04    1.16
   9   4   0    1.64    1.20
   9   4   0    1.07    1.38
   9   4   0    0.82    1.27
 -10  -4   0   -2.76    1.40
 -10  -4   0    0.04    1.20
  10   4   0    0.43    1.65
  10   4   0   -4.13    1.56
  10   4   0    0.92    1.42
   9  -5   0    3.70    1.30
   9  -5   0    4.96    1.91
   8  -5   0    3.52    1.08
   8  -5   0    2.97    1.69
   7  -5   0    1.51    0.88
   7  -5   0   -0.52    1.14
   6  -5   0   13.85    1.30
   6  -5   0   11.31    1.73
   5  -5   0   39.34    2.21
   5  -5   0   40.63    1.90
   4  -5   0    2.46    0.67
   4  -5   0    1.66    0.59
   3  -5   0   52.60    1.36
   3  -5   0   54.04    2.09
   3  -5   0   50.14    1.96
   3  -5   0   48.80    1.30
  -3   5   0   51.04    1.40
  -3   5   0   50.60    1.52
   2  -5   0   45.21    1.64
   2  -5   0   50.68    1.66
   2  -5   0   51.35    1.56
   2  -5   0   50.44    1.95
  -2   5   0   49.59    1.69
  -2   5   0   48.86    1.48
   1  -5   0   25.88    1.08
   1  -5   0   26.59    1.31
   1  -5   0   24.53    1.08
  -1   5   0   25.92    1.20
  -1   5   0   24.97    1.01
   0  -5   0   20.47    1.11
   0  -5   0   18.82    1.02
   0  -5   0   19.44    0.97
   0   5   0   18.15    0.92
   0   5   0   16.90    1.02
  -1  -5   0    2.13    0.44
  -1  -5   0    1.38    0.46
   1   5   0    2.09    0.43
   1   5   0    2.11    0.52
   1   5   0    1.61    0.25
  -2  -5   0    3.20    0.56
  -2  -5   0    3.64    0.66
   2   5   0    3.48    0.66
   2   5   0    3.35    0.57
  -3  -5   0   49.85    2.07
  -3  -5   0   53.92    1.99
   3   5   0   51.00    2.14
   3   5   0   50.97    1.96
  -4  -5   0   21.78    1.39
  -4  -5   0   20.08    1.26
   4   5   0   20.17    1.43
   4   5   0   19.02    1.24
  -5  -5   0    0.30    0.56
  -5  -5   0    0.27    0.62
   5   5   0    0.64    0.61
   5   5   0    0.11    0.63
  -6  -5   0   38.54    1.97
  -6  -5   0   41.80    2.14
   6   5   0   38.84    2.04
   6   5   0   41.33    2.28
  -7  -5   0   -0.29    0.82
  -7  -5   0   -1.17    0.68
  -7  -5   0    0.43    0.30
  -7  -5   0   -0.24    0.38
   7   5   0   -0.70    0.96
   7   5   0   -0.18    0.79
  -8  -5   0   10.00    0.48
  -8  -5   0   13.90    1.79
  -8  -5   0    9.03    1.37
   8   5   0    8.74    1.74
   8   5   0    9.51    1.70
   8   5   0    9.58    1.47
  -9  -5   0   18.03    2.09
   9   5   0   16.58    2.07
   9   5   0   20.36    2.75
   9   5   0   21.23    2.42
 -10  -5   0    6.65    1.55
 -10  -5   0    3.76    1.85
  10   5   0    3.36    1.79
  10   5   0    7.43    1.93
  10   5   0    5.40    2.02
   8  -6   0   24.49    3.10
   8  -6   0   16.65    2.10
   7  -6   0    7.80    1.59
   7  -6   0    7.99    1.57
   6  -6   0    5.65    1.20
   6  -6   0    5.37    1.11
   5  -6   0   20.56    1.73
   5  -6   0   23.04    1.70
   4  -6   0   16.43    1.39
   4  -6   0   17.32    1.34
   3  -6   0    6.70    0.84
   3  -6   0    6.57    0.46
   3  -6   0    6.46    0.56
   3  -6   0    7.48    1.03
  -3   6   0    8.02    0.75
  -3   6   0    7.56    0.58
   2  -6   0    5.18    0.66
   2  -6   0    6.25    0.65
   2  -6   0    6.23    0.63
   2  -6   0    5.45    0.86
  -2   6   0    4.79    0.59
   1  -6   0   41.55    1.57
   1  -6   0   39.76    1.53
   1  -6   0   42.75    1.85
  -1   6   0   38.86    1.48
  -1   6   0   41.34    1.72
   0  -6   0   51.62    1.93
   0  -6   0   52.96    1.89
   0  -6   0   54.85    2.07
   0   6   0   51.23    2.04
   0   6   0   53.06    1.85
  -1  -6   0    0.02    0.48
  -1  -6   0    0.66    0.46
   1   6   0   -0.26    0.39
   1   6   0    0.31    0.18
   1   6   0    0.50    0.51
  -2  -6   0   37.11    1.77
  -2  -6   0   37.00    1.63
   2   6   0   36.89    1.62
   2   6   0   37.59    1.83
  -3  -6   0    8.08    0.90
  -3  -6   0    8.13    1.03
   3   6   0    8.98    1.11
   3   6   0    8.99    0.98
  -4  -6   0    0.78    0.52
  -4  -6   0   -0.41    0.63
   4   6   0    0.86    0.69
   4   6   0    0.04    0.57
  -5  -6   0   14.70    1.44
  -5  -6   0   14.64    1.28
   5   6   0   13.22    1.32
   5   6   0   17.70    1.61
  -6  -6   0    8.56    1.30
  -6  -6   0    5.86    1.08
   6   6   0    8.57    1.22
   6   6   0    8.04    1.38
  -7  -6   0    4.86    1.02
  -7  -6   0    4.42    0.57
  -7  -6   0    3.91    1.17
   7   6   0    5.66    1.17
   7   6   0    4.58    1.42
  -8  -6   0    5.86    0.67
  -8  -6   0    8.02    0.86
  -8  -6   0    2.80    1.09
  -8  -6   0    5.69    1.33
   8   6   0    6.77    1.56
   8   6   0    6.77    1.55
  -9  -6   0   20.38    2.32
  -9  -6   0   13.37    1.82
   9   6   0   16.63    2.79
   9   6   0   20.34    2.58
   9   6   0   23.65    2.82
 -10  -6   0   21.33    2.60
  10   6   0   26.28    2.89
  10   6   0   16.12    2.68
  10   6   0   19.50    2.59
   7  -7   0    0.61    1.35
   7  -7   0   -0.15    1.34
   6  -7   0   17.58    2.10
   6  -7   0   13.84    1.69
   5  -7   0    8.40    1.43
   5  -7   0    9.01    1.36
   4  -7   0    8.24    1.16
   4  -7   0    7.26    1.24
   3  -7   0    2.33    0.54
   3  -7   0    2.89    0.88
   3  -7   0    2.15    0.40
   3  -7   0    1.96    0.45
  -3   7   0    2.07    0.58
  -3   7   0    3.16    0.50
   2  -7   0    2.32    0.56
   2  -7   0    2.75    0.80
   2  -7   0    3.28    0.53
  -2   7   0    2.87    0.54
  -2   7   0    3.14    0.80
   1  -7   0   40.61    1.66
   1  -7   0   38.22    1.64
   1  -7   0   41.45    1.98
  -1   7   0   40.06    1.83
  -1   7   0   40.10    1.60
   0  -7   0   17.58    1.17
   0  -7   0   18.35    1.31
   0  -7   0   17.72    1.18
   0   7   0   16.71    1.08
   0   7   0   17.94    1.29
  -1  -7   0   53.09    2.08
  -1  -7   0   52.91    2.15
  -1  -7   0   52.38    2.13
   1   7   0   50.86    2.25
   1   7   0   52.38    2.05
  -2  -7   0   15.83    1.22
  -2  -7   0   19.31    1.27
  -2  -7   0   17.22    1.35
   2   7   0   19.68    1.49
   2   7   0   18.51    0.96
   2   7   0   18.17    1.25
  -3  -7   0    1.09    0.60
  -3  -7   0    0.44    0.61
   3   7   0    0.52    0.69
   3   7   0    0.31    0.44
   3   7   0   -0.36    0.54
  -4  -7   0   11.63    1.40
  -4  -7   0   12.93    1.26
   4   7   0    9.98    1.22
   4   7   0   10.35    1.39
  -5  -7   0    0.91    0.77
  -5  -7   0    0.26    0.80
   5   7   0    1.41    0.95
  -6  -7   0    0.66    0.56
  -6  -7   0    0.75    0.82
  -6  -7   0    1.60    1.03
   6   7   0    0.19    0.77
   6   7   0    1.06    1.16
   6   7   0   -0.10    0.81
  -7  -7   0   77.50    3.41
  -7  -7   0   77.10    2.47
  -7  -7   0   74.75    3.37
   7   7   0   70.42    3.69
   7   7   0   58.69    4.96
   7   7   0   72.50    3.24
  -8  -7   0   41.84    2.66
  -8  -7   0   40.65    1.63
   8   7   0   44.38    3.26
   8   7   0   41.10    3.40
  -9  -7   0   10.75    1.90
  -9  -7   0   12.79    1.02
  -9  -7   0   14.82    0.86
  -9  -7   0   13.73    1.97
   9   7   0   14.23    2.07
   9   7   0   12.38    2.22
   9   7   0   15.14    2.23
 -10  -7   0    3.74    1.80
  10   7   0    2.62    2.03
  10   7   0   -0.99    1.94
  10   7   0    0.79    1.94
   7  -8   0    5.68    1.71
   7  -8   0    2.77    1.58
   6  -8   0   18.15    2.30
   6  -8   0   17.98    2.19
   5  -8   0    8.26    1.16
   5  -8   0   12.53    1.80
   4  -8   0   45.24    2.70
   4  -8   0   44.21    2.10
  -4   8   0   48.43    1.43
  -4   8   0   45.40    1.49
   3  -8   0   39.15    1.41
   3  -8   0   37.24    1.52
   3  -8   0   33.11    1.59
   3  -8   0   37.96    2.24
  -3   8   0   37.44    1.77
  -3   8   0   42.25    1.58
   2  -8   0    4.01    1.51
   2  -8   0    4.39    0.75
   2  -8   0    6.11    0.74
  -2   8   0    4.74    0.87
  -2   8   0    5.21    0.76
   1  -8   0    9.22    1.06
   1  -8   0   10.74    1.34
   1  -8   0    8.67    1.05
  -1   8   0    9.13    1.05
  -1   8   0    8.22    1.01
   0  -8   0    8.07    1.02
   0  -8   0   10.28    1.24
   0  -8   0    7.67    0.98
   0   8   0    9.11    1.21
  -1  -8   0   21.51    1.53
  -1  -8   0   22.44    1.43
  -1  -8   0   21.22    1.52
   1   8   0   19.02    1.41
   1   8   0   20.59    1.64
  -2  -8   0   53.46    2.29
  -2  -8   0   51.22    2.29
  -2  -8   0   53.87    2.43
   2   8   0   51.75    1.74
   2   8   0   52.92    2.57
   2   8   0   50.29    2.22
  -3  -8   0   92.99    3.22
  -3  -8   0   96.57    3.57
  -3  -8   0   96.18    3.46
   3   8   0   96.83    3.10
   3   8   0   91.07    3.70
   3   8   0   91.36    3.29
  -4  -8   0   93.61    3.50
  -4  -8   0   92.79    3.21
  -4  -8   0   96.91    3.66
   4   8   0   94.86    3.45
   4   8   0   93.04    3.88
   4   8   0   95.54    3.41
  -5  -8   0    2.30    1.04
  -5  -8   0    1.62    0.75
   5   8   0    1.75    0.81
   5   8   0    3.76    1.28
  -6  -8   0    5.32    1.29
  -6  -8   0    4.51    0.84
  -6  -8   0    4.21    1.16
   6   8   0    6.28    1.16
   6   8   0    2.91    1.52
   6   8   0    4.90    1.15
  -7  -8   0   10.63    1.19
  -7  -8   0   10.91    1.65
  -7  -8   0    7.39    1.55
   7   8   0   12.50    1.68
   7   8   0   12.70    2.02
   7   8   0    7.81    1.85
  -8  -8   0   26.71    2.70
  -8  -8   0   27.62    1.61
  -8  -8   0   25.83    2.51
   8   8   0   30.45    2.97
   8   8   0   21.53    2.49
   8   8   0   31.28    3.00
  -9  -8   0   -0.99    1.55
  -9  -8   0    1.57    0.77
  -9  -8   0    0.15    0.85
   9   8   0    3.94    1.78
   9   8   0    0.47    1.71
   9   8   0    2.89    1.86
 -10  -8   0    4.60    1.99
  10   8   0    4.33    2.42
   6  -9   0    1.54    1.28
   6  -9   0    1.67    1.61
   5  -9   0   -2.53    1.34
   5  -9   0   -0.84    0.85
   4  -9   0    9.94    1.55
  -4   9   0    9.57    1.01
  -4   9   0    9.22    0.92
   3  -9   0   30.04    1.31
   3  -9   0   29.14    1.52
   3  -9   0   32.54    2.29
  -3   9   0   27.98    1.79
  -3   9   0   32.34    1.61
   2  -9   0   30.95    2.28
   2  -9   0   31.97    1.64
   2  -9   0   32.22    1.76
  -2   9   0   31.96    1.69
  -2   9   0   31.47    1.90
   1  -9   0   38.77    1.94
   1  -9   0   35.88    1.81
   1  -9   0   34.22    2.19
  -1   9   0   39.24    2.10
  -1   9   0   34.25    2.08
   0  -9   0    6.17    1.02
   0  -9   0    4.20    0.94
   0  -9   0    2.59    0.97
   0   9   0    5.37    1.17
  -1  -9   0    1.87    0.84
  -1  -9   0    1.40    0.88
   1   9   0    1.04    0.93
   1   9   0    2.12    0.74
  -2  -9   0   48.18    2.31
  -2  -9   0   44.61    2.36
   2   9   0   47.82    2.23
   2   9   0   48.41    2.61
   2   9   0   45.97    1.56
  -3  -9   0   29.16    1.88
  -3  -9   0   30.15    2.10
  -3  -9   0   32.43    2.08
   3   9   0   29.85    1.91
   3   9   0   31.25    2.37
   3   9   0   29.13    1.51
  -4  -9   0   50.61    2.42
  -4  -9   0   50.66    2.72
  -4  -9   0   51.12    2.67
   4   9   0   49.76    2.32
   4   9   0   47.22    2.48
   4   9   0   50.31    3.00
  -5  -9   0    0.78    0.79
  -5  -9   0   -0.44    1.07
  -5  -9   0    0.31    1.12
   5   9   0    0.18    1.33
   5   9   0   -0.39    0.71
   5   9   0   -0.08    0.92
  -6  -9   0   12.83    1.79
  -6  -9   0   10.32    1.63
  -6  -9   0   13.58    1.45
   6   9   0   10.80    1.99
   6   9   0   11.32    1.88
   6   9   0   10.55    1.55
  -7  -9   0   20.89    2.55
  -7  -9   0   19.40    2.32
  -7  -9   0   22.16    1.68
   7   9   0   18.34    2.14
   7   9   0   23.66    2.56
   7   9   0   22.04    2.85
  -8  -9   0   19.42    2.30
  -8  -9   0   16.73    2.25
  -8  -9   0   16.57    1.57
   8   9   0   20.64    2.49
   8   9   0   14.35    2.25
   8   9   0   19.65    2.27
  -9  -9   0   10.17    1.24
  -9  -9   0   14.06    2.27
   9   9   0   11.57    2.20
   9   9   0   13.71    2.46
   9   9   0   10.06    2.46
   5 -10   0    1.55    1.81
   4 -10   0   10.64    1.87
  -4  10   0   12.14    1.27
   3 -10   0   10.74    1.82
   3 -10   0   12.01    1.04
   3 -10   0    9.94    1.12
  -3  10   0   10.42    1.30
  -3  10   0   12.58    1.45
   2 -10   0    8.65    1.55
   2 -10   0    7.47    1.20
   2 -10   0    7.50    1.00
  -2  10   0    7.27    1.23
  -2  10   0    7.84    1.09
   1 -10   0    8.93    1.45
   1 -10   0    5.99    1.18
   1 -10   0    6.79    1.10
  -1  10   0    6.85    1.34
  -1  10   0    6.60    1.11
   0 -10   0    2.24    0.96
   0 -10   0    3.31    1.02
   0 -10   0    4.52    1.22
   0  10   0    4.10    1.15
   0  10   0    1.04    0.88
  -1 -10   0    6.48    1.30
  -1 -10   0    4.86    1.28
  -1 -10   0    5.18    1.19
   1  10   0    6.35    1.10
   1  10   0    4.60    1.36
  -2 -10   0   10.37    1.49
  -2 -10   0   14.59    1.72
  -2 -10   0   12.38    1.52
   2  10   0   11.84    1.45
   2  10   0   12.00    1.71
  -3 -10   0   31.95    2.45
  -3 -10   0   30.11    2.14
  -3 -10   0   29.70    2.13
   3  10   0   27.99    1.43
   3  10   0   32.13    2.16
   3  10   0   32.34    2.58
  -4 -10   0  177.64    5.77
  -4 -10   0  176.07    5.48
  -4 -10   0  180.84    6.12
   4  10   0  173.74    6.76
   4  10   0  171.40    5.61
   4  10   0  180.55    5.29
  -5 -10   0   10.40    1.64
  -5 -10   0    7.16    1.58
  -5 -10   0    9.60    1.39
   5  10   0    7.67    1.21
   5  10   0    5.03    1.37
   5  10   0   10.13    2.01
  -6 -10   0    0.21    1.07
  -6 -10   0    0.13    1.26
  -6 -10   0   -0.69    1.42
   6  10   0    0.35    1.33
   6  10   0    3.47    1.81
   6  10   0   -0.29    1.03
  -7 -10   0   29.23    2.75
  -7 -10   0   18.99    2.42
   7  10   0   21.90    2.63
   7  10   0   24.31    2.85
   7  10   0   25.02    3.14
  -8 -10   0    8.14    1.86
  -8 -10   0    4.45    1.24
   8  10   0    0.86    1.77
   8  10   0    8.09    2.27
   8  10   0   -0.52    1.85
   4 -11   0    7.99    2.05
   3 -11   0    7.31    1.11
   3 -11   0    7.42    0.92
   3 -11   0    7.25    1.88
  -3  11   0    6.59    1.54
  -3  11   0    9.59    1.28
   2 -11   0    4.44    1.57
   2 -11   0    3.89    1.06
   2 -11   0    5.40    1.20
  -2  11   0    4.16    1.21
  -2  11   0    4.45    1.30
   1 -11   0   -0.08    1.03
   1 -11   0    0.44    1.35
   1 -11   0    0.30    1.11
  -1  11   0   -0.82    0.98
  -1  11   0    1.54    1.31
   0 -11   0   21.84    2.02
   0 -11   0   21.79    2.08
   0 -11   0   24.54    2.32
   0  11   0   26.22    2.45
   0  11   0   24.03    1.98
  -1 -11   0   10.94    1.62
  -1 -11   0   13.59    1.67
  -1 -11   0   10.50    1.64
   1  11   0   12.29    1.59
   1  11   0   12.39    1.86
  -2 -11   0    5.40    1.36
  -2 -11   0    4.31    1.25
  -2 -11   0    8.06    1.60
   2  11   0    3.89    1.18
   2  11   0    4.39    1.72
  -3 -11   0    1.87    1.45
  -3 -11   0    1.85    1.27
  -3 -11   0    0.82    1.24
   3  11   0    0.50    1.60
   3  11   0    1.71    1.18
  -4 -11   0   38.27    2.62
  -4 -11   0   36.76    2.60
  -4 -11   0   35.68    2.82
   4  11   0   34.33    2.52
   4  11   0   38.24    3.35
   4  11   0   33.84    1.94
  -5 -11   0   60.69    3.69
  -5 -11   0   65.08    3.07
  -5 -11   0   63.04    3.47
   5  11   0   61.80    2.97
   5  11   0   66.63    4.05
   5  11   0   49.20    3.22
  -6 -11   0    1.72    1.32
  -6 -11   0    3.14    1.53
  -6 -11   0    1.55    1.66
   6  11   0    2.17    2.07
   6  11   0   -0.42    1.16
   6  11   0    1.10    1.67
  -7 -11   0    0.40    1.35
  -7 -11   0    2.41    1.70
  -7 -11   0    0.26    2.06
   7  11   0    0.26    2.24
   7  11   0   -1.89    1.48
   2 -12   0   13.95    2.43
   2 -12   0   16.85    1.84
  -2  12   0   22.99    2.31
   1 -12   0    2.03    1.28
   1 -12   0   -0.09    1.71
   1 -12   0    0.11    1.33
  -1  12   0    0.29    1.31
  -1  12   0    0.76    1.58
   0 -12   0    6.05    1.60
   0 -12   0    6.15    1.69
   0 -12   0    7.40    1.63
   0  12   0   10.48    2.03
   0  12   0    7.01    1.39
  -1 -12   0   14.35    2.05
  -1 -12   0   13.52    1.85
  -1 -12   0   13.95    1.96
   1  12   0   14.73    2.23
   1  12   0   15.25    1.83
  -2 -12   0   12.42    1.96
  -2 -12   0    9.92    1.85
  -2 -12   0   13.94    1.81
   2  12   0   10.75    1.70
   2  12   0    8.96    2.12
  -3 -12   0    0.34    1.37
  -3 -12   0    0.03    1.41
   3  12   0   -0.61    2.03
   3  12   0   -1.31    1.60
  -4 -12   0    3.14    1.54
  -4 -12   0   -3.34    1.70
  -4 -12   0    1.05    1.65
   4  12   0    0.59    1.14
   4  12   0    0.02    0.67
   4  12   0   -0.24    2.08
  -5 -12   0    2.31    1.71
  -5 -12   0    3.36    1.90
  -5 -12   0    6.86    1.71
   5  12   0    3.60    2.42
   5  12   0    1.35    1.12
  -6 -12   0    7.13    1.73
  -6 -12   0    3.11    2.01
  -6 -12   0    7.93    2.21
   6  12   0    3.36    2.66
   6  12   0    5.66    1.56
  -1 -13   0   30.87    3.11
  -1 -13   0   30.46    4.31
  -1 -13   0   24.66    3.08
   1  13   0   28.38    3.19
  -2 -13   0   -0.18    1.81
  -2 -13   0    3.13    1.59
  -2 -13   0   -2.82    1.80
   2  13   0    5.41    2.36
  -3 -13   0    1.34    1.70
  -3 -13   0    0.15    2.00
  -3 -13   0    4.22    1.93
   3  13   0   -0.65    2.34
  -4 -13   0   -0.37    1.80
  -4 -13   0   -3.56    2.11
   4  13   0   -1.34    2.59
   3  13  -1    0.93    2.62
  -3 -13   1    4.95    2.07
  -3 -13   1    1.39    2.24
  -3 -13   1    5.92    1.88
   2  13  -1    2.89    2.98
  -2 -13   1   -0.49    2.07
  -2 -13   1    1.87    1.87
  -2 -13   1    1.37    1.69
  -1 -13   1   12.68    2.36
   6  12  -1   -0.12    2.28
   6  12  -1   -0.59    1.41
  -6 -12   1    2.46    1.51
  -6 -12   1    6.39    2.02
  -6 -12   1   -1.26    2.14
   5  12  -1    6.77    1.30
   5  12  -1    8.42    2.38
  -5 -12   1    6.58    1.68
  -5 -12   1    6.64    2.05
  -5 -12   1    7.91    1.88
   4  12  -1    4.43    2.23
   4  12  -1    5.07    0.84
   4  12  -1    4.94    1.46
  -4 -12   1    6.14    1.68
  -4 -12   1    6.04    1.72
  -4 -12   1    5.16    2.01
   3  12  -1    3.03    1.97
  -3 -12   1    0.83    1.47
  -3 -12   1   -1.01    1.36
  -3 -12   1    0.60    1.82
   2  12  -1    0.88    1.87
   2  12  -1    0.12    1.51
  -2 -12   1    2.97    1.49
  -2 -12   1    0.16    1.52
   1  12  -1   -0.10    1.69
   1  12  -1   -0.59    1.47
  -1 -12   1    3.48    1.39
  -1 -12   1    2.25    1.46
  -1 -12   1    1.41    1.59
   0  12  -1    3.85    1.73
   0  12  -1    3.72    1.50
   0 -12   1    4.77    1.54
   0 -12   1    0.68    1.36
   0 -12   1    5.75    1.66
  -1  12  -1    8.20    1.88
  -1  12  -1   10.94    1.64
   1 -12   1    3.69    1.46
   1 -12   1    7.97    1.87
   1 -12   1    6.13    1.86
  -2  12  -1   25.92    2.60
   2 -12   1   15.49    1.82
   2 -12   1   20.75    2.59
   7  11  -1    2.69    1.56
   7  11  -1    0.55    2.19
  -7 -11   1   -2.85    2.80
  -7 -11   1    1.91    1.39
  -7 -11   1    0.02    1.70
   6  11  -1    7.14    2.40
   6  11  -1    3.84    1.36
   6  11  -1    0.16    1.80
  -6 -11   1    5.88    1.79
  -6 -11   1    2.57    1.43
  -6 -11   1    1.62    1.75
   5  11  -1    0.83    0.95
   5  11  -1    0.93    1.38
   5  11  -1    1.04    1.84
  -5 -11   1   -0.93    1.33
  -5 -11   1   -1.30    1.53
  -5 -11   1    0.31    1.41
   4  11  -1   25.18    2.97
   4  11  -1   23.04    1.70
   4  11  -1   24.61    2.34
   4  11  -1   25.96    2.86
  -4 -11   1   25.37    2.40
  -4 -11   1   25.13    2.63
  -4 -11   1   20.94    2.21
   3  11  -1    4.85    0.75
   3  11  -1    8.18    1.49
   3  11  -1   10.78    1.95
  -3 -11   1    7.01    1.52
  -3 -11   1    5.87    1.49
  -3 -11   1    6.52    1.37
   2  11  -1    2.10    1.34
   2  11  -1   -1.40    1.09
  -2 -11   1   -0.17    1.24
  -2 -11   1    1.70    1.24
  -2 -11   1    0.42    1.15
   1  11  -1   29.03    2.15
   1  11  -1   21.41    2.36
  -1 -11   1   24.43    2.45
  -1 -11   1   25.01    2.30
  -1 -11   1   22.90    2.30
   0  11  -1    0.84    1.37
   0  11  -1    3.83    1.22
   0 -11   1    3.51    1.18
   0 -11   1    3.04    1.34
   0 -11   1    3.60    1.26
  -1  11  -1    3.06    1.35
  -1  11  -1    2.41    1.19
   1 -11   1    2.76    1.19
   1 -11   1    2.67    1.12
   1 -11   1    2.85    1.47
  -2  11  -1   12.46    1.58
  -2  11  -1   21.79    2.08
   2 -11   1   16.00    2.08
   2 -11   1   15.79    1.89
   2 -11   1   20.07    1.83
  -3  11  -1   14.71    1.58
   3 -11   1   10.65    1.25
   3 -11   1   13.68    1.29
   3 -11   1   10.50    1.99
   8  10  -1    2.90    1.86
   8  10  -1    1.11    2.24
   8  10  -1    2.88    2.17
  -8 -10   1    0.96    1.84
   7  10  -1   13.29    2.44
   7  10  -1   15.35    2.57
   7  10  -1   11.84    2.10
  -7 -10   1   13.26    2.05
  -7 -10   1   11.57    2.02
  -7 -10   1   13.42    1.63
   6  10  -1    1.78    1.33
   6  10  -1    2.19    1.10
   6  10  -1    1.86    1.90
  -6 -10   1    1.82    1.42
  -6 -10   1    2.23    1.18
  -6 -10   1    4.87    1.44
   5  10  -1    8.09    1.60
   5  10  -1    7.28    2.00
   5  10  -1    7.89    1.18
  -5 -10   1    6.49    1.41
  -5 -10   1    9.78    1.62
  -5 -10   1    7.58    1.60
   4  10  -1   27.83    1.79
   4  10  -1   24.48    2.12
  -4 -10   1   24.71    2.12
  -4 -10   1   23.79    2.18
   3  10  -1   39.46    2.77
   3  10  -1   34.68    2.47
   3  10  -1   35.88    1.60
   3  10  -1   35.20    2.38
  -3 -10   1   33.23    2.37
  -3 -10   1   36.65    2.97
  -3 -10   1   35.59    2.35
   2  10  -1   23.94    2.05
   2  10  -1   21.33    2.11
  -2 -10   1   22.89    2.00
  -2 -10   1   24.86    2.00
  -2 -10   1   24.50    1.97
   1  10  -1    3.76    1.16
   1  10  -1    5.59    1.10
  -1 -10   1    4.12    1.24
  -1 -10   1    5.07    1.16
  -1 -10   1    3.76    1.07
   0  10  -1    5.32    1.07
   0  10  -1    5.21    1.27
   0 -10   1    2.98    1.17
   0 -10   1    2.90    0.95
   0 -10   1    3.63    1.07
  -1  10  -1   11.47    1.37
  -1  10  -1   12.62    1.58
   1 -10   1   12.59    1.76
   1 -10   1    9.92    1.27
   1 -10   1   12.24    1.35
  -2  10  -1   38.23    2.29
  -2  10  -1   39.56    2.12
   2 -10   1   34.50    1.93
   2 -10   1   38.74    2.61
   2 -10   1   37.76    2.14
  -3  10  -1   10.22    1.17
  -3  10  -1    8.99    1.22
   3 -10   1   10.54    1.81
   3 -10   1   11.11    1.05
   3 -10   1    9.04    1.13
  -4  10  -1    0.76    0.72
   4 -10   1   -1.94    1.50
   5 -10   1    2.58    1.88
   9   9  -1    7.83    2.43
   9   9  -1   13.82    2.51
   9   9  -1    4.61    2.02
  -9  -9   1    7.46    1.15
  -9  -9   1    3.15    1.47
  -9  -9   1    2.13    1.92
   8   9  -1   -1.59    1.91
   8   9  -1    0.61    1.51
   8   9  -1   -0.14    1.63
  -8  -9   1   -0.73    0.95
  -8  -9   1   -3.78    1.62
  -8  -9   1   -1.56    1.51
   7   9  -1    1.45    1.83
   7   9  -1    1.53    1.42
   7   9  -1    3.27    1.38
  -7  -9   1    2.16    0.88
  -7  -9   1   -0.29    1.32
  -7  -9   1   -0.33    1.36
   6   9  -1    3.53    1.25
   6   9  -1    4.91    1.11
   6   9  -1    2.40    1.66
  -6  -9   1    6.20    1.44
  -6  -9   1    6.08    1.13
  -6  -9   1    5.84    1.44
   5   9  -1    0.03    1.27
   5   9  -1    1.40    0.79
   5   9  -1    1.28    1.06
  -5  -9   1    0.47    1.04
  -5  -9   1    0.31    0.80
  -5  -9   1    0.84    1.15
   4   9  -1    6.50    1.53
   4   9  -1    6.10    1.26
   4   9  -1    5.96    0.91
  -4  -9   1    5.25    1.19
  -4  -9   1    6.78    1.37
   3   9  -1   65.45    3.19
   3   9  -1   62.30    2.79
   3   9  -1   64.21    2.33
  -3  -9   1   58.90    2.90
  -3  -9   1   62.70    2.83
   2   9  -1  104.94    3.99
   2   9  -1   98.43    3.06
   2   9  -1  102.00    3.56
   2   9  -1  100.46    2.70
  -2  -9   1   91.82    3.98
  -2  -9   1   95.85    3.69
  -2  -9   1  100.98    3.61
   1   9  -1   54.17    2.78
   1   9  -1   53.83    2.43
  -1  -9   1   55.62    2.63
  -1  -9   1   54.77    2.51
  -1  -9   1   54.72    2.43
   0   9  -1   35.52    1.94
   0   9  -1   33.49    2.01
   0  -9   1   37.02    2.18
   0  -9   1   34.38    1.92
  -1   9  -1   29.31    1.88
   1  -9   1   26.26    1.68
   1  -9   1   28.65    1.69
   1  -9   1   25.42    2.04
  -2   9  -1    1.37    0.80
  -2   9  -1    0.72    0.86
   2  -9   1    2.45    1.13
   2  -9   1    1.45    0.73
   2  -9   1    0.76    0.67
  -3   9  -1    4.13    0.86
  -3   9  -1    4.59    0.99
   3  -9   1    4.45    0.78
   3  -9   1    5.19    0.69
   3  -9   1    3.57    1.29
  -4   9  -1    0.71    0.58
  -4   9  -1    0.98    0.51
   4  -9   1    0.64    1.19
   5  -9   1    4.92    1.65
   6  -9   1   11.09    2.06
   6  -9   1    5.42    1.51
   9   8  -1    0.84    1.98
   9   8  -1    0.76    1.64
  -9  -8   1   -0.85    0.97
  -9  -8   1    0.17    1.74
  -9  -8   1   -0.19    0.79
   8   8  -1   19.50    2.84
   8   8  -1   19.73    2.52
   8   8  -1   10.39    2.24
  -8  -8   1   15.76    1.42
  -8  -8   1    9.62    1.79
  -8  -8   1   16.87    2.14
   7   8  -1   26.07    2.77
   7   8  -1   21.62    2.25
  -7  -8   1   23.58    2.24
  -7  -8   1   23.98    1.59
  -7  -8   1   28.87    2.42
   6   8  -1    0.44    1.29
   6   8  -1    0.58    0.99
  -6  -8   1    1.08    1.02
  -6  -8   1   -2.06    0.97
   5   8  -1   33.80    2.20
   5   8  -1   37.48    2.60
  -5  -8   1   41.29    2.81
  -5  -8   1   37.45    2.28
   4   8  -1  145.18    4.99
  -4  -8   1  149.72    4.98
  -4  -8   1  134.28    4.69
   3   8  -1   28.93    2.03
   3   8  -1   29.47    1.82
  -3  -8   1   28.79    1.86
  -3  -8   1   30.83    2.02
   2   8  -1   24.65    1.79
   2   8  -1   24.33    1.12
   2   8  -1   21.44    1.50
   2   8  -1   24.12    1.87
  -2  -8   1   23.35    1.62
  -2  -8   1   25.53    1.74
   1   8  -1   12.15    1.26
   1   8  -1   12.10    1.34
  -1  -8   1   11.99    1.27
  -1  -8   1   10.31    1.27
   0   8  -1    9.13    1.18
   0   8  -1   11.68    1.31
   0  -8   1   11.17    1.14
   0  -8   1   12.65    1.22
   0  -8   1   11.30    1.33
  -1   8  -1    1.77    0.70
   1  -8   1    2.04    0.93
   1  -8   1    0.33    0.57
   1  -8   1    0.80    0.59
  -2   8  -1    1.40    0.69
  -2   8  -1    1.76    0.66
   2  -8   1    2.15    0.57
   2  -8   1    2.22    0.89
   2  -8   1    0.78    0.58
  -3   8  -1   48.13    1.96
  -3   8  -1   50.34    1.83
   3  -8   1   48.10    2.45
   3  -8   1   38.75    1.58
   3  -8   1   47.42    1.72
   3  -8   1   48.25    1.63
  -4   8  -1   14.16    0.80
  -4   8  -1   13.98    0.74
   4  -8   1   14.56    1.70
   4  -8   1   10.38    1.37
   5  -8   1   29.29    2.36
   5  -8   1   30.20    2.18
   6  -8   1   24.18    2.54
   6  -8   1   30.72    2.67
   7  -8   1   -0.74    1.54
   7  -8   1    1.36    1.51
  10   7  -1    4.77    2.20
  10   7  -1    1.65    2.01
  10   7  -1   -2.52    2.05
 -10  -7   1    0.24    1.83
   9   7  -1    4.40    1.70
   9   7  -1    4.35    1.85
   9   7  -1    6.94    1.97
  -9  -7   1    1.02    1.65
  -9  -7   1    3.93    0.77
  -9  -7   1    3.28    0.67
  -9  -7   1    2.26    1.64
   8   7  -1   26.42    2.83
   8   7  -1   24.23    2.45
  -8  -7   1   25.75    2.41
  -8  -7   1   28.18    1.42
  -8  -7   1   26.57    1.64
  -8  -7   1   28.64    2.56
   7   7  -1    2.59    1.40
   7   7  -1    6.93    1.53
  -7  -7   1    4.37    1.28
  -7  -7   1    4.57    1.24
   6   7  -1    4.68    1.33
   6   7  -1    1.57    1.00
  -6  -7   1    2.27    0.98
  -6  -7   1    2.42    0.97
   5   7  -1   20.68    1.98
   5   7  -1   20.01    1.67
  -5  -7   1   17.49    1.71
  -5  -7   1   16.36    1.59
   4   7  -1    1.71    0.83
   4   7  -1    1.81    1.18
  -4  -7   1    2.25    0.88
  -4  -7   1    2.35    0.74
   3   7  -1   13.58    1.39
   3   7  -1   14.91    1.28
  -3  -7   1   13.99    1.40
  -3  -7   1   15.97    1.29
   2   7  -1   20.25    1.58
   2   7  -1   21.02    1.38
  -2  -7   1   24.92    1.42
  -2  -7   1   21.83    1.48
   1   7  -1   14.46    1.25
   1   7  -1   11.99    0.55
   1   7  -1   13.06    0.83
   1   7  -1   13.24    1.13
  -1  -7   1   14.25    1.22
  -1  -7   1   13.94    1.08
   0   7  -1   82.89    2.89
   0   7  -1   80.16    2.65
   0  -7   1   77.53    2.70
   0  -7   1   80.96    2.67
  -1   7  -1   23.08    1.26
  -1   7  -1   19.55    1.28
   1  -7   1   22.57    1.22
   1  -7   1   20.26    1.46
   1  -7   1   21.06    1.20
  -2   7  -1    5.37    0.68
  -2   7  -1    4.96    0.81
   2  -7   1    4.65    0.58
   2  -7   1    3.91    0.92
   2  -7   1    4.87    0.63
  -3   7  -1   18.13    1.00
  -3   7  -1   16.94    1.09
   3  -7   1   19.83    1.58
   3  -7   1   14.33    0.88
   3  -7   1   16.79    1.26
   3  -7   1   16.52    0.83
   4  -7   1   13.77    1.77
   4  -7   1   15.96    1.49
   5  -7   1   10.84    1.50
   5  -7   1   11.18    1.63
   6  -7   1   24.08    2.10
   6  -7   1   26.17    2.35
   7  -7   1    2.30    1.44
   7  -7   1    3.12    1.30
  10   6  -1   11.19    2.38
  10   6  -1   12.66    2.46
 -10  -6   1   16.41    2.52
   9   6  -1   34.49    3.25
   9   6  -1   24.81    2.87
   9   6  -1   22.91    2.55
  -9  -6   1   27.90    1.09
  -9  -6   1   27.23    2.64
  -9  -6   1   27.20    0.99
  -9  -6   1   21.95    2.46
   8   6  -1   10.83    1.72
   8   6  -1   11.27    1.94
  -8  -6   1    9.96    1.48
  -8  -6   1   11.32    1.58
  -8  -6   1   10.90    0.90
  -8  -6   1   13.49    1.09
   7   6  -1   34.74    2.45
   7   6  -1   32.62    2.33
  -7  -6   1   35.08    2.24
  -7  -6   1   33.45    2.09
   6   6  -1    7.86    1.25
   6   6  -1    7.83    1.39
  -6  -6   1    6.39    1.98
  -6  -6   1    6.49    1.12
   5   6  -1   63.72    2.65
   5   6  -1   60.99    2.79
  -5  -6   1   61.71    2.98
   4   6  -1   24.27    1.69
   4   6  -1   27.17    1.61
  -4  -6   1   27.64    1.73
   3   6  -1    5.33    0.93
   3   6  -1    4.19    0.80
  -3  -6   1    5.87    0.93
   2   6  -1    2.83    0.68
   2   6  -1    3.24    0.68
  -2  -6   1    2.95    0.70
   1   6  -1    6.11    0.75
   1   6  -1    6.56    0.89
   1   6  -1    6.94    0.91
  -1  -6   1    8.23    0.83
  -1  -6   1    8.00    0.93
   0   6  -1   58.67    2.13
   0   6  -1   53.44    1.94
   0  -6   1   55.77    1.97
   0  -6   1   54.76    2.01
  -1   6  -1   24.71    1.17
  -1   6  -1   23.70    1.27
   1  -6   1   25.82    1.16
   1  -6   1   23.80    1.16
  -2   6  -1    8.67    0.73
   2  -6   1    7.72    1.00
   2  -6   1    8.95    0.87
   2  -6   1    7.63    0.69
   2  -6   1    8.40    0.70
  -3   6  -1   10.20    0.69
  -3   6  -1    9.81    0.77
   3  -6   1   11.54    1.05
   3  -6   1    8.92    0.55
   3  -6   1    9.63    0.61
   3  -6   1    8.71    1.12
   4  -6   1    1.08    0.57
   4  -6   1    0.16    0.69
   5  -6   1    5.33    1.02
   5  -6   1    4.39    1.02
   6  -6   1   30.54    1.99
   6  -6   1   29.05    2.36
   7  -6   1   14.97    2.38
   8  -6   1   12.33    1.58
   8  -6   1   10.46    2.11
  10   5  -1    6.79    1.95
  10   5  -1    5.52    1.99
  10   5  -1    7.02    1.96
 -10  -5   1    4.95    1.65
   9   5  -1   14.86    2.21
   9   5  -1   12.57    1.83
  -9  -5   1   19.65    2.17
  -9  -5   1   16.08    1.88
   8   5  -1   24.70    2.32
   8   5  -1   26.69    2.33
  -8  -5   1   21.60    2.09
  -8  -5   1   23.55    0.95
  -8  -5   1   25.60    1.06
  -8  -5   1   26.40    1.88
   7   5  -1    8.30    1.27
   7   5  -1    8.07    1.33
  -7  -5   1    6.65    0.83
  -7  -5   1    8.17    1.28
  -7  -5   1    6.77    1.12
   6   5  -1    6.89    1.09
   6   5  -1    9.07    1.30
  -6  -5   1    6.47    1.11
   5   5  -1   14.50    1.29
   5   5  -1   12.82    1.32
  -5  -5   1   14.68    1.36
   4   5  -1   44.70    2.11
   4   5  -1   43.39    1.93
  -4  -5   1   45.92    2.08
  -4  -5   1   46.25    1.85
   3   5  -1   17.49    1.17
   3   5  -1   19.38    1.34
  -3  -5   1   18.07    1.06
  -3  -5   1   19.19    1.27
   2   5  -1   28.78    1.35
   2   5  -1   27.82    1.45
  -2  -5   1   27.67    1.25
  -2  -5   1   27.99    1.43
   1   5  -1    1.38    0.44
   1   5  -1    1.54    0.46
  -1  -5   1    1.54    0.48
   0   5  -1   14.78    0.96
   0   5  -1   15.91    0.50
   0   5  -1   15.53    0.89
   0  -5   1   15.79    0.88
   0  -5   1   13.92    0.90
  -1   5  -1   -0.47    0.32
  -1   5  -1    0.23    0.30
   1  -5   1    0.21    0.29
   1  -5   1   -0.25    0.27
   1  -5   1   -0.22    0.29
  -2   5  -1   95.46    2.69
  -2   5  -1   96.02    2.56
   2  -5   1   94.81    2.83
   2  -5   1   99.85    3.05
   2  -5   1   97.08    2.55
   2  -5   1   88.81    2.73
  -3   5  -1   22.28    0.87
  -3   5  -1   24.31    0.85
   3  -5   1   23.43    1.34
   3  -5   1   22.33    0.69
   3  -5   1   23.61    0.71
   3  -5   1   22.76    1.32
   4  -5   1   -0.67    0.50
   4  -5   1    0.05    0.50
   5  -5   1    8.33    1.38
   5  -5   1    8.96    1.08
   6  -5   1    9.72    1.17
   6  -5   1   10.32    1.67
   7  -5   1   10.10    1.19
   7  -5   1    7.65    1.54
   8  -5   1    6.05    1.84
   8  -5   1    3.63    1.03
   9  -5   1    1.63    1.21
   9  -5   1    0.14    1.95
  10   4  -1    1.90    1.59
  10   4  -1   -0.90    1.63
  10   4  -1    4.35    1.92
 -10  -4   1    3.50    1.60
 -10  -4   1    2.26    1.45
   9   4  -1    0.34    1.30
   9   4  -1   -0.22    1.38
  -9  -4   1    0.46    1.00
  -9  -4   1    1.28    1.13
   8   4  -1    0.66    0.97
   8   4  -1    2.59    1.25
  -8  -4   1    0.43    0.97
  -8  -4   1    2.03    0.87
   7   4  -1    6.18    1.17
  -7  -4   1    6.58    0.63
  -7  -4   1    4.62    1.05
   6   4  -1   21.36    1.48
   6   4  -1   21.40    1.68
  -6  -4   1   19.28    0.96
   5   4  -1   47.08    2.06
   5   4  -1   50.12    2.24
  -5  -4   1   52.48    2.20
  -5  -4   1   51.19    1.97
   4   4  -1   29.68    1.48
   4   4  -1   26.73    1.55
  -4  -4   1   31.15    1.41
  -4  -4   1   28.53    1.54
   3   4  -1   16.02    1.01
   3   4  -1   16.45    1.12
  -3  -4   1   15.40    0.95
  -3  -4   1   17.15    1.11
   2   4  -1   12.10    0.90
   2   4  -1   12.04    0.83
  -2  -4   1   12.21    0.77
  -2  -4   1   12.58    0.89
   1   4  -1   36.50    1.37
   1   4  -1   38.27    1.48
  -1  -4   1   34.95    1.31
  -1  -4   1   37.51    1.46
   0   4  -1  173.53    4.20
   0   4  -1  177.43    4.41
   0   4  -1  175.63    4.52
   0  -4   1  176.16    4.47
  -1   4  -1   86.70    2.45
  -1   4  -1   86.85    2.35
   1  -4   1   92.69    2.40
   1  -4   1   87.18    2.35
   1  -4   1   85.47    2.45
  -2   4  -1   20.70    0.85
  -2   4  -1   19.14    0.79
   2  -4   1   19.63    1.06
   2  -4   1   21.77    0.76
   2  -4   1   20.51    0.77
  -3   4  -1    6.39    0.32
  -3   4  -1    6.13    0.30
   3  -4   1    5.77    0.81
   3  -4   1    6.47    0.80
   4  -4   1   13.29    1.21
   4  -4   1   11.62    0.91
   5  -4   1    3.51    0.86
   5  -4   1    3.07    0.71
   6  -4   1    9.99    1.08
   6  -4   1    9.77    1.64
   7  -4   1   64.69    3.47
   7  -4   1   67.14    2.49
   8  -4   1    2.70    1.41
   8  -4   1    1.56    0.87
   9  -4   1    5.72    1.87
   9  -4   1    8.41    1.11
  10   3  -1   33.62    2.98
  10   3  -1   43.38    3.08
  10   3  -1   35.61    3.61
 -10  -3   1   36.75    2.71
 -10  -3   1   32.93    2.41
   9   3  -1   -2.03    1.17
   9   3  -1    0.61    1.10
  -9  -3   1   -0.61    0.88
  -9  -3   1    1.07    1.16
   8   3  -1   -0.03    0.94
   8   3  -1    2.54    0.97
  -8  -3   1    2.06    0.77
  -8  -3   1    2.62    1.03
   7   3  -1   12.52    1.45
   7   3  -1   11.70    1.47
  -7  -3   1   14.05    0.60
  -7  -3   1   12.23    1.39
   6   3  -1    0.30    0.66
   6   3  -1    1.62    0.66
  -6  -3   1    1.03    0.66
  -6  -3   1    1.82    0.33
   5   3  -1   14.91    1.24
   5   3  -1   15.55    1.17
  -5  -3   1   16.91    1.24
  -5  -3   1   16.54    0.78
  -5  -3   1   17.10    1.07
   4   3  -1   44.66    1.86
   4   3  -1   45.78    1.78
  -4  -3   1   44.04    1.81
  -4  -3   1   45.35    1.67
   3   3  -1    9.02    0.76
   3   3  -1    7.12    0.73
  -3  -3   1    8.63    0.81
  -3  -3   1    7.79    0.64
   2   3  -1  222.12    5.54
   2   3  -1  210.62    5.40
  -2  -3   1  218.22    5.37
  -2  -3   1  216.35    5.49
   1   3  -1    0.93    0.30
   1   3  -1    1.08    0.34
  -1  -3   1    0.61    0.26
  -1  -3   1    0.74    0.32
   0   3  -1  294.09    7.01
   0   3  -1  293.46    7.00
   0   3  -1  305.86    7.10
   0  -3   1  296.20    7.06
   0  -3   1  304.15    6.98
  -1   3  -1   25.94    0.88
  -1   3  -1   27.34    0.93
   1  -3   1   26.91    0.91
   1  -3   1   27.46    1.06
  -2   3  -1   53.17    1.43
  -2   3  -1   53.66    1.39
   2  -3   1   53.52    1.37
   2  -3   1   54.88    1.36
   2  -3   1   53.90    1.83
   3  -3   1    5.27    0.65
   3  -3   1    5.84    0.79
   4  -3   1   65.44    2.60
   4  -3   1   68.62    2.18
   5  -3   1   38.83    1.60
   5  -3   1   40.32    2.20
   6  -3   1   19.79    1.81
   6  -3   1   22.16    1.21
   7  -3   1   18.05    2.15
   7  -3   1   17.84    1.19
   8  -3   1   13.90    1.20
   8  -3   1   15.84    2.37
   9  -3   1    4.54    1.67
   9  -3   1    3.05    0.77
  10   2  -1   11.48    1.79
  10   2  -1   11.63    1.87
  10   2  -1   11.23    2.20
 -10  -2   1    9.18    1.46
 -10  -2   1   11.17    1.67
   9   2  -1   36.28    2.39
   9   2  -1   33.60    2.45
  -9  -2   1   30.39    1.99
  -9  -2   1   32.67    2.23
   8   2  -1    1.63    0.85
   8   2  -1    0.91    1.03
  -8  -2   1    1.34    0.90
  -8  -2   1   -0.67    0.66
   7   2  -1   33.77    1.86
   7   2  -1   39.20    2.03
  -7  -2   1   35.85    0.97
  -7  -2   1   35.84    1.91
   6   2  -1    0.39    0.58
   6   2  -1    0.84    0.57
  -6  -2   1    0.45    0.57
  -6  -2   1    0.24    0.24
  -6  -2   1    0.40    0.41
   5   2  -1   95.78    2.99
   5   2  -1  100.71    3.13
  -5  -2   1   98.26    3.06
  -5  -2   1   95.80    2.86
  -5  -2   1   94.83    2.46
   4   2  -1   16.86    1.01
   4   2  -1   17.68    1.03
  -4  -2   1   17.71    0.91
  -4  -2   1   18.88    0.72
  -4  -2   1   18.35    1.08
   3   2  -1    6.03    0.67
   3   2  -1    7.65    0.66
  -3  -2   1    7.72    0.60
  -3  -2   1    7.31    0.68
   2   2  -1    8.12    0.61
   2   2  -1    7.97    0.63
  -2  -2   1    8.38    0.57
  -2  -2   1    8.26    0.66
   1   2  -1  278.58    6.59
   1   2  -1  282.08    6.65
  -1  -2   1  279.62    6.57
  -1  -2   1  280.08    6.63
   0   2  -1   44.39    1.29
   0   2  -1   46.33    1.33
   0   2  -1   47.26    1.47
   0  -2   1   44.39    1.27
   0  -2   1   46.36    1.33
  -1   2  -1   76.63    2.07
  -1   2  -1   74.93    1.89
   1  -2   1   75.54    1.89
   1  -2   1   74.09    1.85
   1  -2   1   80.36    2.15
   2  -2   1   16.16    0.90
   3  -2   1   34.58    1.56
   3  -2   1   35.38    1.23
   4  -2   1    2.30    0.62
   4  -2   1    1.84    0.38
  -5   2  -1  152.18    3.65
  -5   2  -1  160.43    3.65
   5  -2   1  163.58    5.11
   5  -2   1  155.86    4.09
  -6   2  -1  100.99    2.52
  -6   2  -1  103.03    2.53
   6  -2   1  102.96    2.92
   6  -2   1  104.21    4.10
  -7   2  -1    1.84    0.34
  -7   2  -1    1.82    0.34
   7  -2   1    2.40    1.02
   7  -2   1    0.90    0.46
  -8   2  -1    2.51    0.35
  -8   2  -1    2.63    0.37
   8  -2   1    2.76    0.58
   8  -2   1    2.40    1.25
   9  -2   1    3.31    0.55
   9  -2   1    3.40    1.77
  10  -2   1   40.77    3.92
  10   1  -1   15.91    1.84
  10   1  -1   15.96    2.00
  10   1  -1   19.06    3.08
 -10  -1   1   17.59    1.71
 -10  -1   1   18.19    2.28
   9   1  -1    5.70    1.12
   9   1  -1    5.99    1.23
  -9  -1   1    6.78    1.27
  -9  -1   1    3.40    0.89
   8   1  -1   11.59    1.38
   8   1  -1   13.39    1.52
  -8  -1   1   15.18    1.82
  -8  -1   1   13.57    1.12
   7   1  -1    3.73    0.80
   7   1  -1    2.64    0.77
   6   1  -1    2.71    0.63
   6   1  -1    2.45    0.66
  -6  -1   1    2.72    0.46
  -6  -1   1    2.02    0.30
  -6  -1   1    2.19    0.63
   5   1  -1   17.48    1.04
   5   1  -1   17.50    1.07
  -5  -1   1   17.66    0.89
  -5  -1   1   17.79    1.07
  -5  -1   1   17.53    0.69
   4   1  -1   28.61    1.21
   4   1  -1   27.14    1.23
  -4  -1   1   29.52    0.91
  -4  -1   1   26.77    1.18
  -4  -1   1   28.05    1.10
   3   1  -1   11.53    0.68
   3   1  -1   11.24    0.69
  -3  -1   1   11.73    0.64
  -3  -1   1   10.92    0.49
  -3  -1   1   10.94    0.71
   2   1  -1    4.15    0.44
   2   1  -1    4.50    0.46
  -2  -1   1    3.89    0.40
  -2  -1   1    3.96    0.45
  -2  -1   1    4.57    0.34
   1   1  -1   25.43    0.85
   1   1  -1   25.04    0.85
  -1  -1   1   23.48    0.84
  -1  -1   1   25.14    0.83
   0   1  -1  270.44    6.16
   0   1  -1  263.28    5.95
   0   1  -1  271.57    5.95
   0  -1   1  227.48    5.91
   0  -1   1  266.56    5.95
  -1   1  -1  409.31    9.60
   1  -1   1  424.71    9.64
  -2   1  -1  142.35    3.36
  -2   1  -1  146.36    3.37
   2  -1   1  152.97    3.36
   2  -1   1  152.84    3.95
   2  -1   1  142.52    3.31
  -3   1  -1   36.16    1.00
  -3   1  -1   34.67    0.99
   3  -1   1   36.85    1.04
   3  -1   1   36.95    1.13
   3  -1   1   39.43    1.68
   3  -1   1   35.32    0.96
  -4   1  -1    3.35    0.35
  -4   1  -1    2.95    0.35
   4  -1   1    2.81    0.35
   4  -1   1    2.38    0.60
   4  -1   1    3.26    0.40
   4  -1   1    2.97    0.31
  -5   1  -1  101.91    2.67
  -5   1  -1  104.29    2.69
   5  -1   1  107.08    3.81
   5  -1   1  103.66    2.71
   5  -1   1  102.52    2.77
   5  -1   1  100.91    2.65
  -6   1  -1   14.19    0.78
  -6   1  -1   14.84    0.83
   6  -1   1   13.93    0.74
   6  -1   1   13.91    0.76
   6  -1   1   13.67    0.87
   6  -1   1   14.40    1.60
  -7   1  -1    9.47    0.88
  -7   1  -1    8.69    0.78
   7  -1   1    8.10    0.71
   7  -1   1    7.57    0.85
   7  -1   1    8.04    1.49
   7  -1   1   10.16    0.66
  -8   1  -1    6.18    0.74
  -8   1  -1    6.93    0.81
   8  -1   1    6.73    0.55
   8  -1   1    6.54    0.74
   8  -1   1    6.31    1.56
   8  -1   1    7.41    0.81
  -9   1  -1    1.78    0.76
  -9   1  -1    1.46    0.66
   9  -1   1    1.87    0.52
   9  -1   1    2.22    1.45
   9  -1   1    1.62    0.68
 -10   1  -1    3.37    0.90
  10  -1   1    1.31    1.91
  10   0  -1    9.91    2.03
  10   0  -1   10.31    1.44
 -10   0   1    9.08    1.51
   9   0  -1    6.74    1.75
   9   0  -1    9.05    1.20
   9   0  -1    6.67    1.29
  -9   0   1    7.38    1.20
  -9   0   1    7.59    0.98
   8   0  -1   20.61    1.56
   8   0  -1   20.06    1.58
  -8   0   1   19.31    1.63
  -8   0   1   18.42    1.25
   7   0  -1   30.12    1.60
   7   0  -1   31.06    1.60
  -7   0   1   30.50    1.63
   6   0  -1    5.17    0.50
   6   0  -1    4.48    0.68
   6   0  -1    3.90    0.66
  -6   0   1    5.16    0.72
  -6   0   1    4.27    0.50
   5   0  -1    2.91    0.53
   5   0  -1    3.75    0.41
   5   0  -1    3.77    0.58
  -5   0   1    4.01    0.50
  -5   0   1    3.75    0.59
  -5   0   1    3.89    0.43
   4   0  -1  120.87    2.99
   4   0  -1  120.92    3.21
   4   0  -1  120.17    3.21
  -4   0   1  118.49    3.19
  -4   0   1  117.35    3.10
  -4   0   1  119.94    2.99
   3   0  -1    5.08    0.44
   3   0  -1    5.36    0.37
   3   0  -1    5.29    0.49
  -3   0   1    4.60    0.47
  -3   0   1    5.16    0.43
  -3   0   1    5.79    0.39
   2   0  -1   64.02    1.75
   2   0  -1   61.15    1.72
   2   0  -1   67.07    1.66
  -2   0   1   64.85    1.75
  -2   0   1   63.06    1.72
  -2   0   1   65.48    1.65
   1   0  -1  245.45    5.52
   1   0  -1  240.34    5.58
   1   0  -1  241.44    5.56
  -1   0   1  237.19    5.57
  -1   0   1  245.54    5.52
  -1   0   1  242.04    5.57
   0   0  -1    0.03    0.06
   0   0  -1   -0.05    0.04
   0   0  -1   -0.13    0.08
   0   0  -1   -0.09    0.05
   0   0   1   -0.04    0.07
   0   0   1   -0.05    0.04
   0   0   1   -0.03    0.05
   0   0   1   -0.09    0.05
  -1   0  -1  249.28    5.51
  -1   0  -1  244.28    5.30
   1   0   1  235.47    5.24
   1   0   1  208.88    5.46
   1   0   1  214.81    5.28
   2   0   1    1.01    0.23
   2   0   1    0.69    0.32
  -3   0  -1   28.46    0.98
   3   0   1   29.61    1.44
   3   0   1   29.02    1.04
   3   0   1   28.08    0.80
   3   0   1   27.90    0.90
  -4   0  -1    2.80    0.38
   4   0   1    3.36    0.41
   4   0   1    2.48    0.40
   4   0   1    2.96    0.27
  -5   0  -1   47.34    1.66
  -5   0  -1   49.99    1.64
   5   0   1   47.91    1.30
   5   0   1   49.13    1.74
   5   0   1   48.14    1.57
   5   0   1   50.82    2.43
  -6   0  -1   42.47    1.61
  -6   0  -1   45.67    1.60
   6   0   1   43.33    1.19
   6   0   1   44.30    1.75
   6   0   1   43.71    2.50
   6   0   1   42.76    1.57
  -7   0  -1   20.53    1.24
  -7   0  -1   18.99    1.27
   7   0   1   17.70    1.99
   7   0   1   20.60    1.19
   7   0   1   20.76    1.32
  -8   0  -1   13.54    1.45
   8   0   1   14.77    2.24
   8   0   1   15.97    1.42
   8   0   1   15.21    1.31
  -9   0  -1    5.49    1.03
   9   0   1    3.64    1.22
   9   0   1    3.93    1.51
   9   0   1    4.71    1.02
 -10   0  -1    0.88    0.95
 -10   0  -1    0.76    1.05
  10   0   1    1.67    1.63
  10   0   1   -0.01    0.79
  10   0   1    0.37    1.13
  10  -1  -1    7.31    0.94
  10  -1  -1   12.19    2.40
 -10   1   1   10.88    1.35
 -10   1   1   12.09    1.84
   9  -1  -1    6.96    1.64
   9  -1  -1   11.32    1.25
   9  -1  -1   11.32    1.46
  -9   1   1    9.79    1.34
  -9   1   1    7.89    0.97
   8  -1  -1    2.32    0.48
   8  -1  -1    2.28    0.69
   8  -1  -1    3.41    0.80
  -8   1   1    3.36    0.69
  -8   1   1    2.85    0.88
   7  -1  -1    1.35    0.40
   7  -1  -1    1.00    0.53
  -7   1   1    0.11    0.42
  -7   1   1    1.21    0.60
   6  -1  -1  141.48    3.85
   6  -1  -1  141.43    3.91
   6  -1  -1  147.81    3.74
  -6   1   1  145.62    3.91
   5  -1  -1  114.74    3.08
   5  -1  -1  117.66    3.14
   5  -1  -1  117.05    3.20
  -5   1   1  116.40    3.17
  -5   1   1  119.35    3.09
   4  -1  -1    0.26    0.24
   4  -1  -1    0.41    0.31
   4  -1  -1    0.16    0.24
  -4   1   1   -0.12    0.17
  -4   1   1    0.14    0.25
  -4   1   1   -0.04    0.26
   3  -1  -1   97.69    2.58
   3  -1  -1  100.47    2.51
   3  -1  -1  100.85    2.59
  -3   1   1  101.22    2.60
  -3   1   1   97.17    2.54
   2  -1  -1    4.84    0.41
   2  -1  -1    4.28    0.31
   2  -1  -1    4.44    0.39
  -2   1   1    4.84    0.37
  -2   1   1    4.51    0.42
   1  -1  -1    6.05    0.33
   1  -1  -1    5.94    0.39
   1  -1  -1    5.93    0.38
  -1   1   1    6.08    0.35
  -1   1   1    5.68    0.39
   0   1   1  259.33    5.84
   0   1   1  264.72    5.90
   0   1   1  257.93    5.82
   0   1   1  235.29    5.94
  -1  -1  -1  412.62    9.63
  -1  -1  -1  419.31    9.56
  -1  -1  -1  419.63    9.69
   1   1   1  414.05    9.55
   1   1   1  433.18    9.71
   1   1   1  421.01    9.65
  -3  -1  -1  252.83    6.10
  -3  -1  -1  251.29    6.02
   3   1   1  257.54    6.18
   3   1   1  249.60    5.97
  -4  -1  -1   10.24    0.64
  -4  -1  -1   10.45    0.76
   4   1   1   11.01    0.67
   4   1   1    9.91    0.79
  -5  -1  -1    7.20    0.66
  -5  -1  -1    7.31    0.73
   5   1   1    7.61    0.68
   5   1   1    6.52    0.79
  -6  -1  -1    5.02    0.74
  -6  -1  -1    6.00    0.71
   6   1   1    5.46    1.04
   6   1   1    5.39    0.65
   6   1   1    6.32    0.81
  -7  -1  -1   18.09    1.08
  -7  -1  -1   15.45    1.25
   7   1   1   19.44    1.45
   7   1   1   15.99    1.93
   7   1   1   16.32    1.19
  -8  -1  -1   26.18    1.60
  -8  -1  -1   21.23    1.36
   8   1   1   22.87    1.50
   8   1   1   21.41    2.44
   8   1   1   23.13    1.77
  -9  -1  -1    7.31    0.96
  -9  -1  -1    6.50    1.14
   9   1   1    5.11    1.67
   9   1   1    7.00    1.26
   9   1   1    7.74    1.07
 -10  -1  -1   27.18    2.22
 -10  -1  -1   25.85    1.90
  10   1   1   25.07    2.13
  10   1   1   29.99    2.44
  10   1   1   33.13    3.68
  10  -2  -1    3.32    2.07
   9  -2  -1   21.00    1.27
   9  -2  -1   25.17    3.22
  -9   2   1   19.73    1.18
   8  -2  -1   23.15    1.26
   8  -2  -1   23.28    1.03
   8  -2  -1   24.93    2.68
   8  -2  -1   20.84    1.00
  -8   2   1   21.70    1.10
  -8   2   1   22.43    1.35
   7  -2  -1    2.70    0.50
   7  -2  -1    3.34    0.51
   7  -2  -1    2.85    0.55
  -7   2   1    2.62    0.45
  -7   2   1    4.24    0.67
   6  -2  -1    7.98    0.64
   6  -2  -1    5.94    0.63
   6  -2  -1    6.36    0.70
  -6   2   1    8.08    0.74
   5  -2  -1    3.65    0.42
   5  -2  -1    2.39    0.39
   5  -2  -1    3.52    0.53
  -5   2   1    3.14    0.44
  -5   2   1    3.06    0.36
   4  -2  -1   18.45    0.78
   4  -2  -1   20.84    0.97
   4  -2  -1   18.50    0.69
  -4   2   1   20.41    0.70
  -4   2   1   19.96    0.80
  -4   2   1   19.31    0.96
   3  -2  -1   28.54    1.13
   3  -2  -1   29.61    0.85
   3  -2  -1   28.52    0.94
  -3   2   1   29.22    0.89
  -3   2   1   29.64    1.13
  -3   2   1   30.09    0.96
   2  -2  -1    8.52    0.40
   2  -2  -1    8.11    0.56
  -2   2   1    8.24    0.43
  -2   2   1    7.68    0.45
  -2   2   1    8.75    0.60
   1  -2  -1  876.28   19.84
  -1   2   1  881.58   19.83
   0  -2  -1    3.43    0.36
   0  -2  -1    2.99    0.34
   0  -2  -1    3.46    0.39
   0   2   1    3.68    0.36
   0   2   1    3.16    0.40
   0   2   1    3.49    0.44
   0   2   1    2.89    0.37
  -1  -2  -1   -0.11    0.21
  -1  -2  -1   -0.23    0.27
  -1  -2  -1   -0.39    0.18
   1   2   1    0.03    0.26
   1   2   1   -0.12    0.20
   1   2   1   -0.07    0.23
  -2  -2  -1    0.23    0.29
  -2  -2  -1   -0.05    0.18
  -2  -2  -1   -0.24    0.31
   2   2   1    0.37    0.36
   2   2   1   -0.54    0.27
  -3  -2  -1  405.24    9.33
  -3  -2  -1  417.99    9.75
  -3  -2  -1  418.99    9.85
   3   2   1  421.22    9.93
   3   2   1  412.99    9.68
  -4  -2  -1  120.57    2.73
  -4  -2  -1  118.27    3.42
  -4  -2  -1  118.07    3.30
   4   2   1  124.93    3.54
   4   2   1  121.96    3.28
  -5  -2  -1   48.48    1.75
  -5  -2  -1   47.94    1.85
   5   2   1   48.40    1.99
   5   2   1   46.01    1.72
  -6  -2  -1    4.16    0.65
  -6  -2  -1    5.64    0.78
   6   2   1    5.42    0.86
   6   2   1    4.94    1.02
   6   2   1    4.50    0.68
  -7  -2  -1   11.91    1.05
   7   2   1   10.44    1.27
   7   2   1    8.71    1.09
   7   2   1   11.61    1.75
  -8  -2  -1    0.30    0.61
  -8  -2  -1   -0.52    0.87
   8   2   1    0.80    1.05
   8   2   1   -0.04    0.76
   8   2   1   -0.76    1.05
  -9  -2  -1    2.74    0.98
  -9  -2  -1    3.57    0.89
   9   2   1    4.27    1.10
   9   2   1    5.73    1.32
   9   2   1    1.96    1.45
 -10  -2  -1   63.27    3.07
 -10  -2  -1   62.40    2.80
  10   2   1   57.55    3.29
  10   2   1   67.68    4.47
  10   2   1   63.62    3.06
 -11  -2  -1    6.09    1.82
  11   2   1    4.74    1.87
  11   2   1    1.38    2.19
   9  -3  -1    1.66    1.63
   9  -3  -1    2.55    0.83
   8  -3  -1    0.56    1.31
   8  -3  -1    0.96    0.73
   7  -3  -1   21.99    1.33
   7  -3  -1   21.49    2.16
   6  -3  -1    0.02    0.52
  -6   3   1   -0.04    0.18
  -6   3   1   -0.06    0.22
   5  -3  -1   -0.82    0.42
  -5   3   1   -0.04    0.20
   4  -3  -1   15.73    0.97
  -4   3   1   16.07    0.54
  -4   3   1   17.32    0.60
   3  -3  -1   30.38    0.87
   3  -3  -1   31.43    0.83
   3  -3  -1   29.74    1.28
  -3   3   1   31.00    0.91
  -3   3   1   30.34    0.93
   2  -3  -1   18.00    0.67
   2  -3  -1   16.67    0.90
   2  -3  -1   15.91    0.81
  -2   3   1   16.94    0.63
  -2   3   1   17.08    0.75
   1  -3  -1  196.95    4.78
   1  -3  -1  198.42    4.81
   1  -3  -1  208.01    5.00
  -1   3   1  193.84    4.72
   0  -3  -1   63.20    1.85
   0  -3  -1   62.16    1.86
   0  -3  -1   61.68    1.50
   0  -3  -1   61.29    1.78
   0   3   1   58.91    1.87
   0   3   1   60.85    1.74
  -1  -3  -1   27.15    1.15
  -1  -3  -1   27.30    1.01
  -1  -3  -1   26.80    1.05
   1   3   1   27.59    1.05
   1   3   1   27.58    0.98
   1   3   1   27.58    1.18
  -2  -3  -1   68.39    2.19
  -2  -3  -1   68.07    2.06
  -2  -3  -1   66.66    1.88
   2   3   1   66.80    2.21
   2   3   1   68.27    2.00
   2   3   1   68.55    2.17
  -3  -3  -1   25.48    0.88
  -3  -3  -1   26.08    1.14
  -3  -3  -1   25.50    1.24
   3   3   1   26.16    1.31
   3   3   1   25.96    1.10
  -4  -3  -1   52.42    1.89
  -4  -3  -1   53.12    1.47
  -4  -3  -1   54.46    2.05
   4   3   1   55.10    1.88
   4   3   1   54.92    2.12
  -5  -3  -1    8.66    0.37
  -5  -3  -1    7.64    0.86
  -5  -3  -1    6.66    0.84
   5   3   1    6.78    0.80
   5   3   1    8.67    1.11
  -6  -3  -1   12.04    1.18
  -6  -3  -1   12.18    1.08
   6   3   1   11.22    1.26
   6   3   1   12.36    1.51
   6   3   1   12.04    1.13
  -7  -3  -1   36.59    1.76
  -7  -3  -1   31.32    1.87
   7   3   1   34.59    2.07
   7   3   1   31.68    1.75
   7   3   1   35.01    2.55
  -8  -3  -1    9.27    1.16
  -8  -3  -1    7.96    1.15
   8   3   1    5.69    1.24
   8   3   1    8.54    1.17
   8   3   1    6.84    1.54
  -9  -3  -1   13.21    1.56
  -9  -3  -1   21.81    1.72
   9   3   1   18.12    2.66
   9   3   1   17.45    1.91
   9   3   1   18.37    2.09
 -10  -3  -1   -0.59    1.12
 -10  -3  -1   -2.33    1.19
  10   3   1    0.92    1.29
  10   3   1   -0.09    1.44
  10   3   1    0.07    1.52
  11   3   1   -3.41    1.91
  11   3   1    1.53    2.23
   9  -4  -1    2.22    1.05
   9  -4  -1    4.76    1.80
   8  -4  -1    1.06    1.35
   8  -4  -1    2.20    0.88
   7  -4  -1   25.58    1.59
   7  -4  -1   28.48    2.53
   6  -4  -1   57.90    2.93
   6  -4  -1   55.97    2.21
   5  -4  -1   12.01    1.09
   4  -4  -1    0.17    0.53
   3  -4  -1   70.05    1.73
   3  -4  -1   66.75    1.69
   3  -4  -1   67.70    2.31
  -3   4   1   67.48    1.85
   2  -4  -1  115.43    2.93
   2  -4  -1  118.18    3.30
  -2   4   1  108.61    3.01
  -2   4   1  110.82    2.83
   1  -4  -1  223.85    5.63
   1  -4  -1  223.46    5.43
   1  -4  -1  222.80    5.42
  -1   4   1  221.80    5.54
  -1   4   1  218.57    5.32
   0  -4  -1   38.72    1.37
   0  -4  -1   40.79    1.45
   0  -4  -1   39.00    1.45
   0   4   1   37.20    1.48
  -1  -4  -1    9.35    0.64
  -1  -4  -1    6.82    0.60
  -1  -4  -1    8.13    0.75
   1   4   1    7.74    0.50
   1   4   1    7.13    0.72
  -2  -4  -1    4.47    0.66
  -2  -4  -1    4.22    0.49
  -2  -4  -1    5.01    0.61
   2   4   1    4.57    0.70
   2   4   1    5.06    0.59
   2   4   1    4.57    0.56
  -3  -4  -1    3.88    0.66
  -3  -4  -1    3.70    0.45
  -3  -4  -1    3.87    0.54
   3   4   1    3.21    0.56
   3   4   1    4.50    0.75
   3   4   1    4.61    0.59
  -4  -4  -1   89.85    3.00
  -4  -4  -1   93.36    2.88
  -4  -4  -1   90.12    2.44
   4   4   1   87.94    3.08
   4   4   1   90.51    2.81
  -5  -4  -1   -0.06    0.23
  -5  -4  -1   -0.43    0.52
  -5  -4  -1   -0.34    0.44
   5   4   1    0.57    0.62
   5   4   1    0.11    0.49
  -6  -4  -1   13.25    1.33
  -6  -4  -1   14.05    1.24
  -6  -4  -1   15.66    0.60
   6   4   1   11.70    1.21
   6   4   1   14.48    1.55
   6   4   1   10.87    1.54
  -7  -4  -1    7.05    0.99
  -7  -4  -1    6.82    1.17
   7   4   1    5.93    1.37
   7   4   1    7.52    1.26
   7   4   1    5.05    0.99
  -8  -4  -1    7.92    1.28
  -8  -4  -1    7.56    1.16
   8   4   1    6.04    1.10
   8   4   1    4.17    1.37
   8   4   1    6.13    1.30
  -9  -4  -1    8.17    1.47
  -9  -4  -1   10.86    1.41
   9   4   1    6.83    1.84
   9   4   1    7.94    1.74
   9   4   1    8.29    1.45
 -10  -4  -1   13.45    1.86
 -10  -4  -1   13.78    1.76
  10   4   1   18.82    3.00
  10   4   1   16.73    1.99
  10   4   1   13.90    2.19
 -11  -4  -1    3.03    2.02
  11   4   1    4.05    2.05
  11   4   1    4.30    2.37
   9  -5  -1    3.63    1.30
   9  -5  -1   -1.08    1.81
   8  -5  -1    4.09    1.58
   8  -5  -1    4.38    1.13
   7  -5  -1   12.33    2.07
   7  -5  -1   11.61    1.31
   6  -5  -1   19.61    1.57
   6  -5  -1   23.81    2.02
   5  -5  -1   19.14    1.64
   5  -5  -1   17.95    1.40
   4  -5  -1   30.44    1.58
   4  -5  -1   29.92    1.68
   3  -5  -1   43.04    1.29
   3  -5  -1   42.95    1.85
   3  -5  -1   41.89    1.22
   3  -5  -1   45.70    1.81
  -3   5   1   42.29    1.24
  -3   5   1   43.95    1.45
   2  -5  -1   19.61    0.93
   2  -5  -1   19.38    0.89
   2  -5  -1   20.09    1.21
   2  -5  -1   20.61    0.94
   1  -5  -1    2.23    0.46
   1  -5  -1    2.28    0.32
   1  -5  -1    2.63    0.47
   1  -5  -1    2.71    0.58
  -1   5   1    2.82    0.54
   0  -5  -1   59.87    1.98
   0  -5  -1   62.45    2.11
   0  -5  -1   59.17    2.02
   0   5   1   58.20    1.84
   0   5   1   60.74    2.14
  -1  -5  -1    3.67    0.55
  -1  -5  -1    3.23    0.61
  -1  -5  -1    3.43    0.54
   1   5   1    4.33    0.43
   1   5   1    4.27    0.54
   1   5   1    3.33    0.61
  -2  -5  -1   21.40    1.05
  -2  -5  -1   20.77    1.24
  -2  -5  -1   21.06    1.14
   2   5   1   22.21    1.06
   2   5   1   22.43    1.33
   2   5   1   22.34    1.12
  -3  -5  -1    4.16    0.67
  -3  -5  -1    4.53    0.77
  -3  -5  -1    4.43    0.56
   3   5   1    4.69    0.81
   3   5   1    5.51    0.71
   3   5   1    3.29    0.59
  -4  -5  -1   47.29    2.10
  -4  -5  -1   45.65    1.92
  -4  -5  -1   43.47    1.58
   4   5   1   48.70    2.21
   4   5   1   46.12    2.16
   4   5   1   47.31    1.91
  -5  -5  -1   -0.20    0.28
  -5  -5  -1   -0.10    0.62
  -5  -5  -1   -0.25    0.53
   5   5   1    0.51    0.69
   5   5   1   -0.25    0.50
   5   5   1    0.64    0.56
  -6  -5  -1   38.90    1.98
  -6  -5  -1   39.20    1.35
  -6  -5  -1   41.24    2.13
   6   5   1   40.19    1.98
   6   5   1   38.35    2.29
   6   5   1   43.32    2.60
  -7  -5  -1   -0.18    0.71
  -7  -5  -1    0.30    0.33
  -7  -5  -1    1.15    0.28
  -7  -5  -1    0.81    0.83
   7   5   1    1.94    1.01
   7   5   1    0.88    0.86
   7   5   1    0.35    1.00
  -8  -5  -1   11.08    1.38
  -8  -5  -1   10.13    1.49
   8   5   1    8.11    1.71
   8   5   1    9.20    1.38
   8   5   1   10.55    1.66
  -9  -5  -1   21.29    1.97
  -9  -5  -1   17.67    1.89
   9   5   1   16.81    2.14
   9   5   1   19.02    3.02
   9   5   1   20.92    2.40
 -10  -5  -1    3.72    1.51
 -10  -5  -1    3.52    1.65
  10   5   1    5.60    2.02
  10   5   1    2.65    1.82
  10   5   1    1.95    1.67
   8  -6  -1   69.31    4.23
   8  -6  -1   63.37    3.09
   7  -6  -1    0.22    1.27
   7  -6  -1    2.18    1.13
   6  -6  -1    4.00    1.09
   6  -6  -1    4.53    1.11
   5  -6  -1   21.70    1.65
   5  -6  -1   20.28    1.71
   4  -6  -1    2.45    0.85
   4  -6  -1    1.62    0.59
  -4   6   1    2.16    0.30
  -4   6   1    2.38    0.31
   3  -6  -1   12.22    1.22
   3  -6  -1   12.40    0.96
   3  -6  -1   14.20    0.77
   3  -6  -1   12.58    0.64
  -3   6   1   11.46    0.89
  -3   6   1   13.57    0.71
   2  -6  -1    1.83    0.43
   2  -6  -1    1.79    0.44
   2  -6  -1    1.69    0.33
   2  -6  -1    1.69    0.66
  -2   6   1    1.99    0.37
   1  -6  -1   51.46    2.07
   1  -6  -1   52.10    1.86
   1  -6  -1   51.37    1.83
  -1   6   1   51.78    2.00
  -1   6   1   48.13    1.68
   0  -6  -1   52.98    1.96
   0  -6  -1   50.92    2.02
   0  -6  -1   52.30    1.91
   0   6   1   52.93    2.11
   0   6   1   49.64    1.76
  -1  -6  -1   12.73    1.05
  -1  -6  -1   12.13    0.95
  -1  -6  -1   13.91    1.05
   1   6   1   11.82    1.03
   1   6   1   10.62    0.83
   1   6   1   12.88    0.63
  -2  -6  -1    3.86    0.67
  -2  -6  -1    3.83    0.75
  -2  -6  -1    4.25    0.73
   2   6   1    3.91    0.75
   2   6   1    3.09    0.47
   2   6   1    3.49    0.59
  -3  -6  -1   23.38    1.36
  -3  -6  -1   23.62    1.22
  -3  -6  -1   23.29    1.53
   3   6   1   22.81    1.64
   3   6   1   23.94    1.34
   3   6   1   24.14    1.33
  -4  -6  -1   13.08    1.32
  -4  -6  -1   11.05    0.91
  -4  -6  -1   12.39    1.14
   4   6   1   12.06    1.24
   4   6   1   12.42    1.42
   4   6   1   13.71    1.19
  -5  -6  -1   19.05    1.07
  -5  -6  -1   20.11    1.62
  -5  -6  -1   18.56    1.44
   5   6   1   21.29    1.78
   5   6   1   20.34    1.49
   5   6   1   17.08    1.57
  -6  -6  -1   12.12    1.44
  -6  -6  -1   11.93    1.38
  -6  -6  -1   13.04    0.86
   6   6   1   12.09    1.60
   6   6   1    9.82    1.22
   6   6   1   12.27    1.61
  -7  -6  -1    0.92    0.41
  -7  -6  -1    2.82    0.99
  -7  -6  -1    1.51    0.97
   7   6   1   -0.26    1.09
   7   6   1   -0.40    0.91
   7   6   1    0.31    0.92
  -8  -6  -1   27.99    2.23
  -8  -6  -1   32.21    1.15
  -8  -6  -1   31.88    2.28
  -8  -6  -1   30.54    1.05
   8   6   1   29.31    2.85
   8   6   1   32.83    2.29
   8   6   1   33.98    2.75
  -9  -6  -1    5.46    1.48
  -9  -6  -1    8.02    1.37
   9   6   1    5.34    1.72
   9   6   1    6.71    1.86
 -10  -6  -1    3.36    1.68
  10   6   1    1.75    1.83
  10   6   1    2.69    1.86
  10   6   1    0.61    2.11
   7  -7  -1    2.09    1.28
   7  -7  -1   -0.35    1.26
   6  -7  -1   25.98    2.22
   6  -7  -1   24.71    2.21
   5  -7  -1    2.14    0.79
   5  -7  -1    2.93    0.98
   4  -7  -1    3.99    0.77
   4  -7  -1    5.53    1.11
  -4   7   1    5.53    0.65
  -4   7   1    5.17    0.50
   3  -7  -1    2.11    0.38
   3  -7  -1    1.96    0.86
   3  -7  -1    2.02    0.47
   3  -7  -1    2.38    0.49
  -3   7   1    2.73    0.63
  -3   7   1    1.85    0.43
   2  -7  -1    0.64    0.67
   2  -7  -1   -0.09    0.39
   2  -7  -1   -0.39    0.43
  -2   7   1   -0.24    0.38
  -2   7   1   -0.33    0.54
   1  -7  -1    0.45    0.60
   1  -7  -1    1.05    0.50
   1  -7  -1    1.24    0.51
  -1   7   1    0.95    0.59
  -1   7   1    0.56    0.42
   0  -7  -1   13.33    1.18
   0  -7  -1   15.37    1.12
   0  -7  -1   15.76    1.19
   0   7   1   12.86    0.99
   0   7   1   17.11    1.33
  -1  -7  -1    4.18    0.79
  -1  -7  -1    2.77    0.65
  -1  -7  -1    3.22    0.72
   1   7   1    2.25    0.57
   1   7   1    3.07    0.75
  -2  -7  -1    0.06    0.52
  -2  -7  -1    0.90    0.56
  -2  -7  -1    1.80    0.73
   2   7   1    0.76    0.54
   2   7   1    0.90    0.33
   2   7   1    0.97    0.64
  -3  -7  -1    1.19    0.74
  -3  -7  -1    1.88    0.60
  -3  -7  -1    2.60    0.68
   3   7   1    1.36    0.63
   3   7   1    2.17    0.78
   3   7   1    1.94    0.54
  -4  -7  -1    7.73    0.93
  -4  -7  -1    7.70    1.17
  -4  -7  -1    8.89    1.15
   4   7   1    6.44    1.07
   4   7   1    7.67    1.03
   4   7   1    8.56    1.32
  -5  -7  -1    7.17    1.14
  -5  -7  -1    5.56    0.81
  -5  -7  -1    8.41    1.52
   5   7   1    4.60    0.97
   5   7   1    6.22    1.31
   5   7   1    6.84    1.12
  -6  -7  -1   15.22    1.67
  -6  -7  -1   12.57    1.55
  -6  -7  -1   14.86    1.06
   6   7   1   13.02    2.11
   6   7   1   13.05    1.71
   6   7   1   13.43    1.68
  -7  -7  -1   44.22    2.59
  -7  -7  -1   46.07    2.61
  -7  -7  -1   46.31    1.79
   7   7   1   46.57    3.04
   7   7   1   45.94    2.59
  -8  -7  -1   12.24    1.70
  -8  -7  -1   13.36    1.00
  -8  -7  -1   13.97    1.81
   8   7   1   11.08    1.99
   8   7   1   14.14    1.96
   8   7   1   12.24    1.79
  -9  -7  -1   23.25    2.56
  -9  -7  -1   21.22    0.83
  -9  -7  -1   24.28    2.65
   9   7   1   22.57    3.01
   9   7   1   22.14    2.68
   9   7   1   18.56    2.28
 -10  -7  -1   -1.34    1.75
  10   7   1   -1.31    2.17
  10   7   1   -0.65    1.87
  10   7   1   -0.83    1.80
   7  -8  -1    6.36    1.69
   7  -8  -1    5.53    1.68
   6  -8  -1    5.59    1.29
   6  -8  -1    7.58    1.57
   5  -8  -1   -1.08    1.14
   5  -8  -1    0.12    0.75
   4  -8  -1   25.98    2.08
   4  -8  -1   23.32    1.50
  -4   8   1   23.03    1.15
  -4   8   1   25.68    1.04
   3  -8  -1    7.53    1.00
   3  -8  -1    9.09    0.96
   3  -8  -1    9.91    1.40
   3  -8  -1    7.70    0.74
   3  -8  -1    8.68    0.74
  -3   8   1    8.23    0.99
  -3   8   1    9.49    0.89
   2  -8  -1    0.37    0.57
   2  -8  -1    0.33    0.49
  -2   8   1    0.79    0.67
  -2   8   1   -0.33    0.49
   1  -8  -1   26.70    1.47
   1  -8  -1   27.25    1.81
   1  -8  -1   27.83    1.59
  -1   8   1   27.35    1.43
  -1   8   1   28.22    1.74
   0  -8  -1    2.24    0.72
   0  -8  -1    2.34    0.79
   0  -8  -1    2.49    0.73
   0   8   1    2.74    0.80
   0   8   1    2.54    0.76
  -1  -8  -1    0.27    0.66
  -1  -8  -1    0.33    0.61
  -1  -8  -1   -0.14    0.59
   1   8   1    0.61    0.79
  -2  -8  -1   83.95    3.21
  -2  -8  -1   86.76    3.10
  -2  -8  -1   87.06    3.14
   2   8   1   86.46    3.42
   2   8   1   84.24    3.00
   2   8   1   84.82    2.53
  -3  -8  -1   94.91    3.41
  -3  -8  -1   95.06    3.54
  -3  -8  -1   97.25    3.26
   3   8   1   96.25    3.74
   3   8   1   93.43    3.10
   3   8   1   93.86    3.31
  -4  -8  -1   65.48    2.93
  -4  -8  -1   65.89    2.56
  -4  -8  -1   61.85    2.76
   4   8   1   65.46    2.73
   4   8   1   63.53    3.11
   4   8   1   64.37    2.69
  -5  -8  -1    1.43    0.93
  -5  -8  -1    1.83    0.71
  -5  -8  -1    1.37    0.94
   5   8   1    1.43    0.76
   5   8   1    0.26    0.85
   5   8   1    3.24    1.17
  -6  -8  -1    6.10    0.89
  -6  -8  -1    5.41    1.44
  -6  -8  -1    4.79    1.22
   6   8   1    5.98    1.17
   6   8   1    5.21    1.13
   6   8   1    4.93    1.47
  -7  -8  -1   16.55    2.11
  -7  -8  -1   13.44    1.76
  -7  -8  -1   16.85    1.27
   7   8   1   14.52    1.73
   7   8   1   11.41    2.09
   7   8   1   19.18    2.40
  -8  -8  -1    8.56    1.59
  -8  -8  -1    9.18    1.71
  -8  -8  -1    7.81    0.92
   8   8   1    6.04    1.69
   8   8   1    6.90    1.83
   8   8   1    7.30    1.76
  -9  -8  -1   38.24    1.77
  -9  -8  -1   37.53    1.60
  -9  -8  -1   39.28    3.02
   9   8   1   31.20    3.02
   9   8   1   38.58    3.70
   9   8   1   41.40    3.62
 -10  -8  -1    4.71    2.22
  10   8   1    9.57    2.45
  10   8   1    8.14    2.36
  10   8   1    5.02    2.61
   6  -9  -1    3.94    1.71
   6  -9  -1    1.06    1.19
   5  -9  -1   -0.59    1.34
   5  -9  -1   -1.17    0.82
   4  -9  -1    0.88    0.54
   4  -9  -1    0.87    1.20
   4  -9  -1    1.96    0.77
  -4   9   1    2.34    0.58
  -4   9   1    2.13    0.68
   3  -9  -1   66.17    3.18
   3  -9  -1   62.76    2.30
   3  -9  -1   63.21    2.08
  -3   9   1   63.82    2.59
  -3   9   1   65.66    2.26
   2  -9  -1   65.66    2.39
   2  -9  -1   68.30    3.08
   2  -9  -1   64.40    2.55
  -2   9   1   63.86    2.73
  -2   9   1   68.47    2.43
   1  -9  -1   43.28    2.41
   1  -9  -1   47.48    2.20
   1  -9  -1   42.84    2.03
  -1   9   1   46.12    2.35
  -1   9   1   45.52    2.01
   0  -9  -1   25.83    1.84
   0  -9  -1   26.09    1.72
   0  -9  -1   22.98    1.64
   0   9   1   25.18    1.83
  -1  -9  -1   -0.89    1.30
  -1  -9  -1    1.14    0.79
   1   9   1   -0.72    0.80
   1   9   1    1.23    0.90
  -2  -9  -1    1.47    1.06
  -2  -9  -1    3.05    0.99
  -2  -9  -1    1.45    0.87
   2   9   1    1.04    0.99
   2   9   1    2.29    0.84
  -3  -9  -1    1.02    0.82
  -3  -9  -1    0.49    0.88
  -3  -9  -1    0.21    0.76
   3   9   1   -0.29    0.75
   3   9   1    0.65    1.07
   3   9   1   -0.20    0.44
  -4  -9  -1   34.57    1.99
  -4  -9  -1   31.75    2.10
  -4  -9  -1   28.94    2.17
   4   9   1   29.48    1.85
   4   9   1   29.69    2.41
   4   9   1   28.40    1.92
  -5  -9  -1   36.58    2.35
  -5  -9  -1   37.72    2.44
  -5  -9  -1   36.13    1.96
   5   9   1   35.45    2.20
   5   9   1   38.54    2.87
   5   9   1   35.50    2.26
  -6  -9  -1    1.89    1.20
  -6  -9  -1    1.76    0.85
  -6  -9  -1    2.37    1.27
   6   9   1    0.45    1.03
   6   9   1    0.92    1.38
   6   9   1    2.78    1.20
  -7  -9  -1   11.82    1.41
  -7  -9  -1   10.26    1.80
  -7  -9  -1   11.53    1.71
   7   9   1   11.97    2.07
   7   9   1    7.98    1.63
   7   9   1   10.00    1.67
  -8  -9  -1   23.73    1.67
  -8  -9  -1   19.10    2.39
  -8  -9  -1   22.48    2.71
   8   9   1   22.80    2.78
   8   9   1   20.62    2.66
   8   9   1   17.96    2.22
  -9  -9  -1    2.96    1.94
  -9  -9  -1    0.71    0.90
   9   9   1   -1.24    1.83
   9   9   1    3.82    2.02
   9   9   1   -1.48    2.22
   5 -10  -1   -3.89    1.49
   4 -10  -1    5.91    1.60
  -4  10   1    2.85    0.90
  -4  10   1    1.93    0.88
   3 -10  -1    6.25    1.07
   3 -10  -1    6.54    0.77
   3 -10  -1    3.33    1.49
  -3  10   1    6.94    1.00
  -3  10   1    8.38    1.28
   2 -10  -1   15.79    1.69
   2 -10  -1   14.60    1.39
   2 -10  -1   17.48    1.98
  -2  10   1   18.73    1.53
  -2  10   1   16.85    1.76
   1 -10  -1   15.51    1.86
   1 -10  -1   12.69    1.50
   1 -10  -1   15.47    1.72
  -1  10   1   14.95    1.80
  -1  10   1   11.79    1.30
   0 -10  -1    2.51    1.18
   0 -10  -1    5.71    1.15
   0 -10  -1    3.13    1.05
   0  10   1    3.77    0.91
   0  10   1    2.78    1.11
  -1 -10  -1    6.93    1.29
  -1 -10  -1    4.07    1.05
  -1 -10  -1    4.61    1.07
   1  10   1    2.98    0.93
   1  10   1    4.96    1.25
  -2 -10  -1   18.01    1.91
  -2 -10  -1   18.01    1.91
  -2 -10  -1   18.29    1.82
   2  10   1   15.21    1.60
   2  10   1   19.99    2.27
  -3 -10  -1   51.30    2.63
  -3 -10  -1   48.91    2.72
  -3 -10  -1   46.27    2.74
   3  10   1   46.83    3.00
   3  10   1   48.41    1.94
   3  10   1   47.26    2.48
  -4 -10  -1   27.59    2.25
  -4 -10  -1   28.95    2.32
  -4 -10  -1   31.40    2.12
   4  10   1   26.19    2.59
   4  10   1   24.65    1.97
   4  10   1   25.51    1.78
  -5 -10  -1   32.57    2.14
  -5 -10  -1   32.99    2.69
  -5 -10  -1   34.30    2.48
   5  10   1   30.44    2.96
   5  10   1   31.91    2.29
   5  10   1   33.07    2.20
  -6 -10  -1   36.32    2.97
  -6 -10  -1   34.96    2.67
   6  10   1   36.58    3.32
   6  10   1   33.58    2.54
   6  10   1   38.20    2.66
  -7 -10  -1   13.93    2.05
  -7 -10  -1   11.85    2.10
  -7 -10  -1   11.70    1.48
   7  10   1   10.80    1.88
   7  10   1   10.59    1.84
   7  10   1   12.06    2.41
  -8 -10  -1    0.60    1.74
  -8 -10  -1    2.03    1.22
   8  10   1    2.45    1.87
   8  10   1    4.76    2.29
   8  10   1    2.21    1.66
  -9 -10  -1    2.38    2.26
   9  10   1    1.32    2.30
   4 -11  -1    5.46    1.97
   3 -11  -1    0.53    0.70
   3 -11  -1    0.32    1.52
   3 -11  -1    1.16    1.00
  -3  11   1    0.45    1.05
  -3  11   1   -1.07    1.24
   2 -11  -1   23.74    1.83
   2 -11  -1   23.91    2.14
   2 -11  -1   22.06    2.50
  -2  11   1   23.21    1.93
  -2  11   1   21.48    2.16
   1 -11  -1    0.81    1.09
   1 -11  -1   -1.99    0.88
   1 -11  -1    0.76    1.29
  -1  11   1   -1.20    0.98
  -1  11   1    0.98    1.19
   0 -11  -1    2.66    1.18
   0 -11  -1   -0.32    1.23
   0 -11  -1    0.58    1.08
   0  11   1   -0.25    1.40
   0  11   1    1.09    0.98
  -1 -11  -1   48.44    2.66
  -1 -11  -1   45.88    2.75
  -1 -11  -1   42.62    2.68
   1  11   1   41.83    2.91
   1  11   1   43.03    2.49
  -2 -11  -1   -1.49    1.19
  -2 -11  -1    0.88    1.13
  -2 -11  -1   -1.03    1.09
   2  11   1    0.28    0.98
   2  11   1    0.14    1.34
  -3 -11  -1    2.62    1.26
  -3 -11  -1    2.23    1.36
  -3 -11  -1    4.49    1.44
   3  11   1    2.68    1.08
   3  11   1   -1.53    1.67
  -4 -11  -1    0.35    1.14
  -4 -11  -1    0.08    1.38
  -4 -11  -1   -2.92    1.21
   4  11   1   -0.49    0.70
   4  11   1    0.72    1.86
   4  11   1    1.51    1.15
  -5 -11  -1   32.17    2.88
  -5 -11  -1   28.49    2.83
  -5 -11  -1   33.56    2.52
   5  11   1   30.69    2.31
   5  11   1   33.39    3.50
   5  11   1   29.01    2.47
  -6 -11  -1   51.10    3.37
  -6 -11  -1   56.02    3.00
  -6 -11  -1   47.89    3.48
   6  11   1   57.15    3.43
   6  11   1   51.74    3.13
   6  11   1   49.43    4.14
  -7 -11  -1    6.66    1.91
  -7 -11  -1    4.36    1.35
  -7 -11  -1    2.10    2.01
   7  11   1    4.89    1.97
   7  11   1    2.02    1.63
   7  11   1    3.38    2.45
  -8 -11  -1    2.18    1.49
  -8 -11  -1    1.45    2.08
   8  11   1    1.89    2.74
   8  11   1    1.32    1.92
   2 -12  -1    3.19    1.47
   2 -12  -1    1.11    1.94
  -2  12   1    4.56    1.37
   1 -12  -1    2.12    1.77
   1 -12  -1   -1.53    1.17
   1 -12  -1    1.85    1.36
  -1  12   1   -1.18    1.61
  -1  12   1   -0.51    1.19
   0 -12  -1    1.05    1.28
   0 -12  -1    0.42    1.37
   0 -12  -1    0.71    1.45
   0  12   1   -0.04    1.25
   0  12   1    0.88    1.59
  -1 -12  -1   16.62    2.15
  -1 -12  -1   18.57    2.11
  -1 -12  -1   23.44    2.33
   1  12   1   16.77    2.34
   1  12   1   19.40    2.26
  -2 -12  -1   10.30    1.96
  -2 -12  -1   13.95    1.91
  -2 -12  -1   11.48    1.93
   2  12   1   14.73    2.09
   2  12   1   13.11    1.68
  -3 -12  -1   12.94    1.91
  -3 -12  -1   12.46    1.92
   3  12   1   14.08    1.86
  -4 -12  -1   -2.66    1.36
  -4 -12  -1   -1.38    1.76
  -4 -12  -1    1.11    1.43
   4  12   1    1.97    1.83
   4  12   1    1.30    1.04
   4  12   1   -1.08    2.06
  -5 -12  -1   -3.60    1.55
  -5 -12  -1   -0.05    1.87
  -5 -12  -1    1.17    1.48
   5  12   1   -0.75    1.08
   5  12   1   -5.02    2.21
  -6 -12  -1   45.49    3.15
  -6 -12  -1   47.86    3.77
  -6 -12  -1   41.12    3.55
   6  12   1   40.09    4.47
   6  12   1   46.76    3.24
   0 -13  -1   33.52    3.15
   0 -13  -1   36.06    4.09
  -1 -13  -1   19.35    2.48
  -1 -13  -1   11.17    2.13
  -1 -13  -1   14.66    2.38
   1  13   1   14.13    2.56
  -2 -13  -1   -0.29    1.63
  -2 -13  -1   -1.09    1.67
  -2 -13  -1   -0.25    1.87
   2  13   1    1.91    2.26
  -3 -13  -1    7.52    1.92
  -3 -13  -1    7.12    2.08
  -3 -13  -1    8.81    2.04
   3  13   1    8.49    2.53
  -4 -13  -1    9.44    2.24
  -4 -13  -1   14.81    2.74
  -4 -13  -1   15.58    2.26
   4  13   1   15.71    2.91
   5  12  -2    3.21    2.36
   5  12  -2    3.17    1.19
   5  12  -2    6.04    2.90
  -5 -12   2    1.61    1.74
  -5 -12   2    4.03    2.23
  -5 -12   2    2.81    1.75
   4  12  -2    0.01    0.72
   4  12  -2    1.29    2.12
   4  12  -2   -0.77    1.56
  -4 -12   2    3.04    2.24
  -4 -12   2    2.88    1.68
  -4 -12   2    0.80    1.53
   3  12  -2    3.20    1.99
  -3 -12   2    1.18    1.57
  -3 -12   2    2.78    1.80
  -3 -12   2    3.97    1.52
   2  12  -2   -1.62    1.70
  -2 -12   2   -1.37    1.49
  -2 -12   2   -0.73    1.83
  -2 -12   2   -1.72    1.44
   1  12  -2    4.30    1.77
   1  12  -2    7.99    2.05
  -1 -12   2   10.41    1.85
  -1 -12   2   10.94    1.82
  -1 -12   2   10.29    1.82
   0  12  -2   -3.24    1.78
   0  12  -2    0.49    1.50
   0 -12   2    2.37    1.38
   0 -12   2    2.01    1.66
   0 -12   2    1.02    1.73
  -1  12  -2    3.23    1.60
  -1  12  -2    2.10    2.69
   1 -12   2    2.18    1.42
   1 -12   2    3.65    1.77
   7  11  -2    8.60    1.96
   7  11  -2    5.60    2.58
  -7 -11   2    5.02    2.03
  -7 -11   2   10.59    1.84
   6  11  -2   -0.88    1.23
   6  11  -2    3.35    2.18
  -6 -11   2    0.30    1.37
  -6 -11   2   -1.43    1.87
  -6 -11   2   -1.68    1.47
   5  11  -2   -0.05    0.95
   5  11  -2   -1.74    1.95
   5  11  -2    1.10    1.65
  -5 -11   2   -2.35    1.38
  -5 -11   2   -1.87    1.77
  -5 -11   2   -0.52    1.31
   4  11  -2    3.05    1.48
   4  11  -2    1.96    1.85
   4  11  -2    2.37    1.64
   4  11  -2    4.26    0.89
  -4 -11   2    6.39    1.82
  -4 -11   2    2.65    1.43
  -4 -11   2    3.35    1.35
   3  11  -2    0.82    1.59
   3  11  -2   -0.73    0.88
   3  11  -2   -0.40    0.44
   3  11  -2   -0.59    1.27
  -3 -11   2    0.59    1.17
  -3 -11   2    0.83    1.28
  -3 -11   2    0.85    1.46
   2  11  -2    1.92    1.36
   2  11  -2   -0.60    1.24
  -2 -11   2   -2.24    1.11
  -2 -11   2   -0.95    1.06
  -2 -11   2    0.13    1.37
   1  11  -2   12.45    1.87
   1  11  -2   10.64    1.59
  -1 -11   2   14.24    1.77
  -1 -11   2    7.39    1.70
  -1 -11   2   10.56    1.50
   0  11  -2   -0.12    1.22
   0  11  -2   -1.33    1.29
   0 -11   2    0.81    1.34
   0 -11   2    1.43    1.19
   0 -11   2    0.86    1.10
  -1  11  -2    0.58    1.15
  -1  11  -2    0.51    1.29
   1 -11   2   -0.29    1.08
   1 -11   2    0.51    1.11
   1 -11   2   -0.23    1.37
  -2  11  -2   31.37    2.41
  -2  11  -2   27.55    2.47
   2 -11   2   29.94    2.18
   2 -11   2   26.86    2.19
   2 -11   2   30.78    2.71
  -3  11  -2   10.98    1.52
   3 -11   2   13.20    2.10
   3 -11   2   11.64    1.29
   3 -11   2   15.48    1.41
   8  10  -2    0.99    2.41
   8  10  -2    0.40    2.30
   8  10  -2    1.29    1.71
  -8 -10   2   -2.24    1.84
  -8 -10   2    0.22    1.33
   7  10  -2    1.83    1.98
   7  10  -2    0.74    2.05
   7  10  -2    6.59    1.69
  -7 -10   2    1.72    1.67
  -7 -10   2    4.24    1.38
  -7 -10   2    5.68    1.99
   6  10  -2    1.59    1.16
   6  10  -2   -1.99    1.53
   6  10  -2    0.81    1.79
  -6 -10   2   -1.49    1.57
  -6 -10   2   -1.02    1.09
  -6 -10   2   -1.57    1.38
   5  10  -2    0.86    0.87
   5  10  -2    0.84    1.64
   5  10  -2   -1.08    1.33
  -5 -10   2   -3.07    1.26
  -5 -10   2   -1.37    1.09
   4  10  -2   -2.03    1.38
   4  10  -2    1.19    0.68
   4  10  -2    1.25    1.16
  -4 -10   2   -0.66    1.03
   3  10  -2    4.87    1.36
   3  10  -2    4.50    0.70
   3  10  -2    4.17    1.53
   3  10  -2    6.28    1.33
  -3 -10   2    6.59    1.38
  -3 -10   2    0.03    1.84
   2  10  -2   18.87    1.94
   2  10  -2   19.56    2.31
  -2 -10   2   16.63    1.90
  -2 -10   2   19.32    1.88
  -2 -10   2   18.84    2.00
   1  10  -2    3.64    1.15
   1  10  -2    4.54    1.21
  -1 -10   2    6.54    1.22
  -1 -10   2    3.85    1.21
  -1 -10   2    4.94    1.26
   0  10  -2    1.17    0.94
   0  10  -2    2.54    1.08
   0 -10   2    1.69    1.10
   0 -10   2    2.06    0.98
   0 -10   2    1.33    0.91
  -1  10  -2   30.50    2.25
  -1  10  -2   30.73    2.07
   1 -10   2   32.57    2.04
   1 -10   2   31.48    2.45
   1 -10   2   35.67    2.08
  -2  10  -2   39.74    2.24
  -2  10  -2   37.54    2.26
   2 -10   2   42.34    2.09
   2 -10   2   38.70    2.15
   2 -10   2   37.04    2.64
  -3  10  -2    7.62    1.21
  -3  10  -2    6.55    1.19
   3 -10   2    5.89    0.80
   3 -10   2    8.58    1.80
  -4  10  -2    0.05    0.74
   4 -10   2    2.33    1.55
   5 -10   2    4.96    2.09
   9   9  -2    6.53    2.46
   9   9  -2   13.31    2.40
   9   9  -2   13.11    3.01
  -9  -9   2   13.92    2.39
  -9  -9   2   13.69    1.51
   8   9  -2    0.90    1.91
   8   9  -2    2.84    1.58
   8   9  -2   -0.88    2.01
  -8  -9   2    4.56    1.81
  -8  -9   2    5.21    1.12
   7   9  -2    2.09    1.55
   7   9  -2    2.03    1.79
  -7  -9   2   -0.05    1.57
  -7  -9   2    2.25    1.47
   6   9  -2    2.36    1.61
   6   9  -2    3.51    1.32
  -6  -9   2   -0.20    1.25
  -6  -9   2    0.11    1.16
   5   9  -2    1.52    1.08
   5   9  -2    3.82    1.47
  -5  -9   2    1.86    1.03
  -5  -9   2    0.94    1.15
   4   9  -2   18.78    1.89
   4   9  -2   24.81    2.35
  -4  -9   2   27.88    2.13
  -4  -9   2   24.41    1.94
   3   9  -2   59.66    3.37
   3   9  -2   64.29    2.95
   3   9  -2   69.57    3.31
  -3  -9   2   63.70    3.00
  -3  -9   2   66.78    2.89
   2   9  -2  128.71    4.31
   2   9  -2  119.78    4.01
   2   9  -2  132.76    3.49
   2   9  -2  126.45    4.56
  -2  -9   2  129.68    4.39
  -2  -9   2  126.94    4.24
   1   9  -2   12.65    1.46
   1   9  -2   11.52    1.50
  -1  -9   2    8.88    1.19
  -1  -9   2    8.99    1.21
   0   9  -2    7.26    1.20
   0   9  -2    9.01    1.15
   0  -9   2    6.40    1.20
   0  -9   2    6.44    1.06
   0  -9   2    7.14    1.12
  -1   9  -2    1.67    0.79
  -1   9  -2    2.22    0.91
   1  -9   2    3.20    0.83
   1  -9   2    2.16    1.05
  -2   9  -2    6.24    1.02
   2  -9   2    7.30    0.96
   2  -9   2    6.51    0.93
   2  -9   2    6.18    1.35
  -3   9  -2   15.97    1.44
  -3   9  -2    9.95    1.15
   3  -9   2   15.45    1.90
   3  -9   2   10.44    1.11
   3  -9   2   10.31    0.99
  -4   9  -2    0.42    0.60
  -4   9  -2    2.27    0.63
   4  -9   2   -0.87    1.36
   4  -9   2   -0.11    0.55
   5  -9   2   -0.37    1.46
   5  -9   2   -1.85    0.99
   6  -9   2   11.25    2.19
   6  -9   2    4.29    1.90
   9   8  -2    4.20    1.92
   9   8  -2   -3.12    1.98
   9   8  -2    1.74    2.20
  -9  -8   2    2.83    0.95
  -9  -8   2    0.18    1.80
  -9  -8   2    2.22    1.17
   8   8  -2   11.64    2.11
   8   8  -2   14.72    2.32
  -8  -8   2   20.49    2.52
  -8  -8   2   19.43    2.20
   7   8  -2   18.39    2.27
   7   8  -2   18.73    2.41
  -7  -8   2   17.29    2.00
  -7  -8   2   14.25    2.03
   6   8  -2    0.39    1.13
   6   8  -2    0.60    1.34
  -6  -8   2    1.53    1.13
  -6  -8   2    1.07    1.05
   5   8  -2   24.45    1.91
  -5  -8   2   24.91    1.98
  -5  -8   2   19.48    2.31
   4   8  -2   35.75    2.39
   4   8  -2   35.59    2.10
  -4  -8   2   34.58    2.15
   3   8  -2    2.10    0.99
  -3  -8   2    2.42    0.86
  -3  -8   2    3.07    0.93
   2   8  -2   37.38    1.99
   2   8  -2   41.06    2.30
   2   8  -2   38.98    2.37
  -2  -8   2   37.82    2.06
  -2  -8   2   40.63    2.04
   1   8  -2   41.92    2.07
   1   8  -2   42.68    2.22
   1   8  -2   44.22    1.41
  -1  -8   2   44.15    2.00
  -1  -8   2   40.10    2.05
   0   8  -2    3.85    0.91
   0   8  -2    5.13    0.88
   0  -8   2    5.08    0.87
   0  -8   2    4.27    0.91
  -1   8  -2   27.75    1.63
  -1   8  -2   25.35    1.60
   1  -8   2   25.82    1.45
   1  -8   2   25.88    1.48
  -2   8  -2    2.56    0.84
   2  -8   2    1.84    0.58
   2  -8   2    1.32    0.59
   2  -8   2    1.25    0.92
  -3   8  -2    3.98    0.82
  -3   8  -2    4.67    0.81
   3  -8   2    4.92    0.65
   3  -8   2    3.47    0.65
   3  -8   2    4.00    0.58
   3  -8   2    5.21    1.28
  -4   8  -2    3.33    0.50
  -4   8  -2    2.03    0.48
   4  -8   2    3.34    1.19
   4  -8   2    0.50    0.80
   5  -8   2    6.80    1.47
   5  -8   2    3.45    1.12
   6  -8   2   16.09    2.05
   6  -8   2   15.71    2.50
   7  -8   2    0.39    1.64
   7  -8   2   -0.81    1.70
  10   7  -2    3.10    2.43
  10   7  -2   -0.43    2.32
  10   7  -2    7.05    2.26
 -10  -7   2    3.38    1.97
   9   7  -2   -0.14    1.78
   9   7  -2    0.19    1.82
  -9  -7   2    3.42    1.68
  -9  -7   2    1.27    0.73
  -9  -7   2    4.06    0.91
   8   7  -2   -2.04    1.42
   8   7  -2    0.36    1.53
  -8  -7   2    0.88    1.32
  -8  -7   2    0.34    0.85
  -8  -7   2    1.90    1.32
   7   7  -2    5.00    1.43
   7   7  -2    6.94    1.51
  -7  -7   2    2.90    1.25
  -7  -7   2    3.85    1.30
   6   7  -2    2.45    1.14
   6   7  -2    1.35    0.98
  -6  -7   2    1.46    1.04
   5   7  -2   10.73    1.54
   5   7  -2   11.21    1.41
  -5  -7   2   10.95    1.42
   4   7  -2    3.31    0.90
   4   7  -2    2.62    0.99
  -4  -7   2    3.81    0.98
   3   7  -2   61.93    2.71
  -3  -7   2   61.32    2.62
   2   7  -2  117.53    3.92
   2   7  -2  113.52    3.69
  -2  -7   2  113.87    3.76
   1   7  -2   23.83    1.49
   1   7  -2   22.45    1.48
   1   7  -2   24.47    1.47
  -1  -7   2   23.98    1.45
   0   7  -2  163.70    4.65
   0   7  -2  166.09    4.84
   0  -7   2  165.46    4.69
   0  -7   2  170.55    4.64
  -1   7  -2    0.10    0.51
  -1   7  -2   -0.03    0.56
   1  -7   2    0.02    0.43
   1  -7   2   -0.40    0.45
  -2   7  -2   14.80    1.10
  -2   7  -2   13.15    1.10
   2  -7   2   13.07    1.03
   2  -7   2   13.50    0.99
   2  -7   2   13.06    0.96
   2  -7   2   16.46    1.41
  -3   7  -2    2.74    0.59
  -3   7  -2    3.00    0.63
   3  -7   2    2.60    0.46
   3  -7   2    2.67    0.74
   3  -7   2    4.67    0.60
   3  -7   2    1.61    0.91
   4  -7   2    0.77    0.77
   5  -7   2   14.26    1.86
   5  -7   2   13.81    1.78
   6  -7   2   24.51    2.44
   6  -7   2   25.71    2.29
   7  -7   2   16.47    1.86
   7  -7   2   18.14    2.87
  10   6  -2    5.05    2.01
  10   6  -2    7.73    2.20
  10   6  -2    2.98    2.23
 -10  -6   2    2.28    1.84
   9   6  -2    1.38    1.78
  -9  -6   2    2.50    1.53
   8   6  -2   28.19    2.50
   8   6  -2   31.40    2.65
  -8  -6   2   34.04    1.67
  -8  -6   2   33.79    2.52
  -8  -6   2   32.58    2.50
   7   6  -2    0.06    1.06
   7   6  -2    0.23    1.15
  -7  -6   2    2.23    1.01
   6   6  -2   22.26    1.91
   6   6  -2   22.15    2.41
  -6  -6   2   20.15    1.76
   5   6  -2   92.48    3.44
   5   6  -2   98.71    3.72
  -5  -6   2   98.87    3.29
  -5  -6   2   88.98    3.92
   4   6  -2   45.94    2.31
   4   6  -2   46.00    2.16
  -4  -6   2   45.25    2.19
  -4  -6   2   47.42    2.05
   3   6  -2    5.32    0.84
   3   6  -2    4.86    0.93
  -3  -6   2    4.72    0.88
  -3  -6   2    4.36    0.75
   2   6  -2    0.41    0.54
   2   6  -2    0.96    0.58
  -2  -6   2    0.80    0.56
  -2  -6   2    0.48    0.43
   1   6  -2   26.92    1.66
   1   6  -2   27.58    1.48
   1   6  -2   26.43    1.41
  -1  -6   2   25.49    1.25
  -1  -6   2   27.94    1.46
   0   6  -2   96.60    3.06
   0   6  -2   93.12    2.93
   0   6  -2   94.91    2.51
   0  -6   2   96.47    2.97
  -1   6  -2    0.34    0.46
  -1   6  -2    0.15    0.44
   1  -6   2    1.15    0.43
   1  -6   2    0.10    0.35
  -2   6  -2   24.77    1.21
   2  -6   2   25.11    1.46
   2  -6   2   25.40    1.15
   2  -6   2   24.94    1.08
  -3   6  -2   25.07    1.14
  -3   6  -2   28.37    1.15
   3  -6   2   26.40    0.98
   3  -6   2   26.75    1.64
   3  -6   2   25.54    0.98
   3  -6   2   26.04    1.60
   4  -6   2    3.62    0.86
   4  -6   2    5.81    0.98
   5  -6   2   39.27    2.04
   5  -6   2   37.93    2.37
   6  -6   2   54.04    3.06
   6  -6   2   53.80    2.56
   7  -6   2   15.85    1.98
   7  -6   2   22.03    2.61
   8  -6   2   28.20    2.33
   8  -6   2   25.17    3.28
  10   5  -2    6.29    2.26
  10   5  -2    5.85    2.25
 -10  -5   2    8.36    1.71
   9   5  -2   18.23    2.22
   9   5  -2   19.31    2.43
  -9  -5   2   13.97    1.91
  -9  -5   2   14.37    0.73
  -9  -5   2   15.88    1.75
  -9  -5   2   14.19    0.81
   8   5  -2   35.21    2.68
   8   5  -2   36.30    2.59
  -8  -5   2   37.60    1.53
  -8  -5   2   34.81    2.40
   7   5  -2   15.31    1.87
   7   5  -2   15.43    1.74
  -7  -5   2   11.73    1.06
  -7  -5   2   13.82    1.75
   6   5  -2   -0.20    0.80
   6   5  -2    0.59    0.87
  -6  -5   2   -1.58    0.67
  -6  -5   2    0.49    0.66
   5   5  -2   86.90    3.34
   5   5  -2   88.15    3.20
  -5  -5   2   90.31    3.28
  -5  -5   2   90.31    3.07
   4   5  -2  149.54    4.47
   4   5  -2  147.08    4.57
  -4  -5   2  150.38    4.33
  -4  -5   2  153.32    4.57
   3   5  -2   18.57    1.23
   3   5  -2   19.40    1.30
  -3  -5   2   19.08    1.14
  -3  -5   2   17.78    1.27
   2   5  -2    0.54    0.40
   2   5  -2    0.54    0.48
  -2  -5   2    0.76    0.46
  -2  -5   2    0.45    0.37
   1   5  -2   12.70    0.93
   1   5  -2   10.82    1.24
   1   5  -2   11.80    0.93
  -1  -5   2   12.18    0.94
  -1  -5   2   12.46    0.85
   0   5  -2   67.13    2.25
   0   5  -2   69.57    2.11
   0   5  -2   67.34    2.20
   0  -5   2   68.23    2.22
   0  -5   2   71.11    2.14
  -1   5  -2   23.58    1.09
  -1   5  -2   23.86    1.13
  -1   5  -2   23.11    0.91
   1  -5   2   21.97    1.23
   1  -5   2   22.75    1.06
  -2   5  -2   12.09    0.76
   2  -5   2   10.89    0.74
   2  -5   2   12.65    1.08
   2  -5   2   12.37    0.68
  -3   5  -2   74.46    2.11
  -3   5  -2   80.49    2.14
   3  -5   2   74.76    1.96
   3  -5   2   76.70    1.96
   3  -5   2   78.01    2.81
   3  -5   2   77.90    2.67
   4  -5   2    5.14    0.84
   4  -5   2    5.92    0.93
   5  -5   2   11.34    1.19
   5  -5   2    6.90    1.15
   6  -5   2   13.97    1.39
   6  -5   2   14.40    1.89
   7  -5   2   -0.05    1.26
   7  -5   2   -0.86    0.82
   8  -5   2    2.50    1.81
   8  -5   2   -1.71    0.91
   9  -5   2    1.72    2.07
   9  -5   2    0.78    1.23
  10   4  -2    0.52    1.82
  10   4  -2    0.77    1.74
 -10  -4   2    5.06    2.73
 -10  -4   2    2.00    1.28
   9   4  -2    7.67    1.64
   9   4  -2    4.33    1.56
  -9  -4   2    6.19    1.20
  -9  -4   2    5.10    1.42
   8   4  -2   -0.84    1.01
   8   4  -2   -1.09    0.95
  -8  -4   2    0.01    0.42
  -8  -4   2   -0.70    1.00
   7   4  -2   22.77    1.86
   7   4  -2   25.74    2.02
  -7  -4   2   24.34    1.17
  -7  -4   2   23.97    1.84
   6   4  -2   44.52    2.24
   6   4  -2   44.12    2.27
  -6  -4   2   42.66    2.17
  -6  -4   2   44.65    1.63
  -6  -4   2   46.84    2.04
   5   4  -2   57.37    2.44
   5   4  -2   60.11    2.42
  -5  -4   2   62.72    2.31
  -5  -4   2   61.90    2.46
   4   4  -2  156.43    4.61
   4   4  -2  160.73    4.53
  -4  -4   2  154.21    4.37
  -4  -4   2  156.50    4.57
   3   4  -2    0.36    0.41
   3   4  -2   -0.04    0.40
  -3  -4   2    0.02    0.41
  -3  -4   2    0.25    0.31
   2   4  -2    0.27    0.37
   2   4  -2    0.61    0.41
  -2  -4   2    0.14    0.40
  -2  -4   2   -0.10    0.29
   1   4  -2   48.50    1.75
   1   4  -2   53.06    1.84
  -1  -4   2   51.81    1.81
  -1  -4   2   51.92    1.71
   0   4  -2   16.88    1.01
   0   4  -2   17.82    0.91
   0   4  -2   17.63    0.91
   0  -4   2   16.51    0.92
   0  -4   2   16.93    0.82
  -1   4  -2    0.19    0.27
  -1   4  -2    0.03    0.27
  -1   4  -2    0.12    0.24
   1  -4   2    0.62    0.29
   1  -4   2    0.45    0.41
   1  -4   2    0.23    0.21
  -2   4  -2   68.69    1.94
  -2   4  -2   66.17    1.92
   2  -4   2   69.60    2.38
  -3   4  -2   39.67    1.13
  -3   4  -2   36.52    1.08
   3  -4   2   38.47    1.78
   4  -4   2    3.87    0.77
   5  -4   2    9.49    1.35
   5  -4   2   10.62    1.01
   6  -4   2   10.51    1.13
   6  -4   2   11.20    1.73
   7  -4   2   12.94    2.21
   7  -4   2   11.61    1.24
   8  -4   2    5.92    0.96
   8  -4   2    8.79    1.78
   9  -4   2    3.98    1.96
   9  -4   2    7.11    1.11
  10   3  -2   34.05    3.03
  10   3  -2   33.06    3.19
 -10  -3   2   30.19    2.46
 -10  -3   2   33.77    2.94
   9   3  -2    1.27    1.32
   9   3  -2    2.45    1.28
  -9  -3   2    0.47    1.10
  -9  -3   2    0.88    0.90
   8   3  -2   17.02    1.85
   8   3  -2   13.82    1.75
  -8  -3   2   14.65    0.73
  -8  -3   2   14.62    1.83
   7   3  -2    8.67    1.37
   7   3  -2    9.63    1.27
  -7  -3   2   12.71    1.18
  -7  -3   2    9.60    0.73
   6   3  -2    2.34    0.76
   6   3  -2    2.85    0.83
  -6  -3   2    3.08    0.49
  -6  -3   2    3.38    0.94
  -6  -3   2    3.02    0.63
   5   3  -2    0.00    0.52
   5   3  -2    0.66    0.57
  -5  -3   2    0.42    0.58
  -5  -3   2   -0.39    0.31
  -5  -3   2    0.92    0.42
   4   3  -2   36.11    1.66
   4   3  -2   32.96    1.57
  -4  -3   2   36.10    1.49
  -4  -3   2   34.60    1.61
   3   3  -2    7.31    0.77
   3   3  -2    8.78    0.79
  -3  -3   2    9.13    0.74
  -3  -3   2    7.31    0.79
   2   3  -2    6.90    0.70
   2   3  -2    8.31    0.71
  -2  -3   2    7.98    0.73
  -2  -3   2    8.32    0.64
   1   3  -2    1.87    0.39
   1   3  -2    1.56    0.35
  -1  -3   2    1.14    0.36
  -1  -3   2    1.42    0.32
   0   3  -2    4.99    0.49
   0   3  -2    4.92    0.51
   0   3  -2    7.61    0.88
   0  -3   2    5.18    0.46
   0  -3   2    4.61    0.50
  -1   3  -2  346.60    8.15
  -1   3  -2  340.97    7.97
  -1   3  -2  347.29    7.99
   1  -3   2  339.49    8.35
   1  -3   2  340.69    7.97
   1  -3   2  338.46    7.90
  -2   3  -2    7.70    0.43
  -2   3  -2    7.72    0.70
  -2   3  -2    7.54    0.49
   2  -3   2    6.75    0.47
   2  -3   2    7.59    0.35
   2  -3   2    8.10    0.78
  -3   3  -2   29.56    0.76
  -3   3  -2   28.20    0.73
   3  -3   2   29.61    1.53
   4  -3   2    9.45    0.77
   4  -3   2    8.89    1.13
   5  -3   2   26.58    1.27
   5  -3   2   23.12    1.82
   6  -3   2   39.13    2.46
   6  -3   2   39.87    1.66
   7  -3   2   11.63    1.06
   7  -3   2   12.01    1.88
   8  -3   2    1.84    0.65
   8  -3   2    1.44    1.35
   9  -3   2    4.20    1.80
   9  -3   2    2.41    0.74
  10   2  -2    6.86    1.60
  10   2  -2    6.44    1.62
 -10  -2   2    6.73    1.74
 -10  -2   2    5.93    1.39
   9   2  -2    2.38    1.25
   9   2  -2    0.02    1.28
  -9  -2   2    2.81    0.89
  -9  -2   2    3.84    1.25
   8   2  -2    3.97    1.04
   8   2  -2    4.68    1.10
  -8  -2   2    3.94    0.48
  -8  -2   2    4.74    1.06
   7   2  -2   -0.89    0.75
   7   2  -2   -0.45    0.72
  -7  -2   2    0.49    0.56
  -7  -2   2   -0.34    0.71
  -7  -2   2   -0.14    0.31
   6   2  -2    6.66    0.99
   6   2  -2    8.18    1.03
  -6  -2   2    6.61    0.81
  -6  -2   2    7.28    0.98
  -6  -2   2    7.65    0.62
   5   2  -2   21.77    1.30
   5   2  -2   18.22    1.21
  -5  -2   2   19.52    1.23
  -5  -2   2   20.81    0.89
  -5  -2   2   21.08    1.12
   4   2  -2   54.99    2.03
   4   2  -2   57.06    2.07
  -4  -2   2   59.16    1.74
  -4  -2   2   61.45    2.11
  -4  -2   2   58.05    1.95
   3   2  -2  144.60    3.91
   3   2  -2  145.56    3.91
  -3  -2   2  142.56    3.91
  -3  -2   2  143.16    3.81
   2   2  -2  112.37    3.09
   2   2  -2  111.60    3.09
  -2  -2   2  112.79    3.11
  -2  -2   2  112.29    3.04
   1   2  -2   94.34    2.58
   1   2  -2   92.47    2.57
  -1  -2   2   94.67    2.54
  -1  -2   2   92.89    2.57
   0   2  -2   50.48    1.51
   0   2  -2   49.43    1.48
   0   2  -2   53.16    1.94
   0  -2   2   45.27    1.89
   0  -2   2   50.94    1.51
   0  -2   2   50.79    1.47
  -1   2  -2  322.37    7.49
  -1   2  -2  333.65    7.77
   1  -2   2  320.33    7.43
   1  -2   2  323.09    7.88
   1  -2   2  318.30    7.46
  -2   2  -2   19.05    1.02
  -2   2  -2   18.34    0.60
  -2   2  -2   18.21    0.68
   2  -2   2   17.67    0.63
   2  -2   2   19.33    1.06
   2  -2   2   18.43    0.57
  -3   2  -2    7.64    0.28
  -3   2  -2    7.66    0.31
   3  -2   2    7.73    0.86
   4  -2   2    4.95    0.82
   4  -2   2    5.99    0.59
  -5   2  -2   53.36    1.30
   5  -2   2   56.50    2.64
   5  -2   2   54.32    1.79
  -6   2  -2  136.09    3.18
  -6   2  -2  133.67    3.19
   6  -2   2  139.61    3.69
   6  -2   2  142.09    5.01
   7  -2   2    0.78    0.44
   7  -2   2   -1.55    0.93
   8  -2   2    0.23    1.21
   8  -2   2    0.71    0.49
   9  -2   2   34.68    3.33
   9  -2   2   26.63    1.15
  10  -2   2   43.70    4.06
  10   1  -2   23.98    2.46
  10   1  -2   17.72    2.03
 -10  -1   2   18.64    1.99
 -10  -1   2   14.66    1.50
   9   1  -2    1.98    1.18
   9   1  -2    4.42    1.25
  -9  -1   2    4.12    0.91
  -9  -1   2    3.95    1.25
   8   1  -2   11.01    1.34
   8   1  -2   10.49    1.35
  -8  -1   2    9.65    1.26
   7   1  -2   -0.11    0.66
   7   1  -2    0.12    0.67
  -7  -1   2   -0.03    0.32
  -7  -1   2   -0.33    0.69
  -7  -1   2    0.81    0.52
   6   1  -2    1.29    0.61
   6   1  -2    1.67    0.67
  -6  -1   2    1.91    0.66
  -6  -1   2    1.90    0.39
  -6  -1   2    1.88    0.45
   5   1  -2   37.56    1.61
   5   1  -2   35.51    1.59
  -5  -1   2   36.76    1.62
  -5  -1   2   35.04    1.42
  -5  -1   2   37.03    1.24
   4   1  -2    0.42    0.37
   4   1  -2    0.10    0.30
  -4  -1   2    0.18    0.25
  -4  -1   2    1.50    0.43
  -4  -1   2    0.00    0.25
   3   1  -2   46.02    1.59
   3   1  -2   46.67    1.62
  -3  -1   2   46.67    1.38
  -3  -1   2   45.24    1.52
  -3  -1   2   44.67    1.59
   2   1  -2  277.84    6.75
   2   1  -2  284.57    6.74
  -2  -1   2  278.93    6.58
  -2  -1   2  289.53    6.73
  -2  -1   2  276.10    6.74
   1   1  -2  101.87    2.63
   1   1  -2  100.50    2.65
  -1  -1   2  100.76    2.64
  -1  -1   2   99.22    2.62
   0   1  -2  109.15    2.78
   0   1  -2  118.03    3.27
   0   1  -2  109.08    2.82
   0  -1   2  115.56    2.82
   0  -1   2  113.49    3.26
   0  -1   2  106.37    2.79
  -1   1  -2  115.00    2.85
  -1   1  -2  114.73    3.11
   1  -1   2  113.38    2.81
   1  -1   2  117.72    3.20
   1  -1   2  113.48    2.81
  -2   1  -2   17.44    0.64
  -2   1  -2   17.30    0.98
  -2   1  -2   18.71    0.70
   2  -1   2   17.25    0.63
   2  -1   2   19.33    1.08
   2  -1   2   17.81    0.65
  -3   1  -2  104.03    2.59
  -3   1  -2  105.01    2.60
   3  -1   2  105.35    3.31
   3  -1   2  105.35    2.61
  -4   1  -2    1.85    0.27
  -4   1  -2    2.91    0.35
   4  -1   2    1.64    0.56
   4  -1   2    1.95    0.30
   4  -1   2    1.31    0.28
   4  -1   2    2.05    0.27
  -5   1  -2   14.28    0.69
  -5   1  -2   13.19    0.70
   5  -1   2   12.56    1.33
   5  -1   2   13.35    0.60
   5  -1   2   12.43    0.69
   5  -1   2   13.13    0.75
  -6   1  -2   42.44    1.43
  -6   1  -2   43.32    1.41
   6  -1   2   43.71    1.50
   6  -1   2   42.68    2.49
   6  -1   2   40.12    1.31
   6  -1   2   40.16    1.34
  -7   1  -2   18.47    0.99
  -7   1  -2   18.36    1.00
   7  -1   2   18.72    2.18
   7  -1   2   16.37    1.02
   7  -1   2   18.10    0.87
   7  -1   2   19.05    0.83
  -8   1  -2   10.35    0.99
  -8   1  -2    6.98    0.89
   8  -1   2    7.91    1.66
   8  -1   2    8.78    0.92
   8  -1   2    6.15    0.70
   8  -1   2    8.87    0.54
  -9   1  -2    1.48    0.65
   9  -1   2    0.48    1.58
   9  -1   2    1.61    0.40
   9  -1   2    0.66    0.52
 -10   1  -2    2.51    1.21
 -10   1  -2    2.76    0.78
  10  -1   2    3.13    1.87
  10   0  -2    5.51    1.86
  10   0  -2    3.27    1.37
  10   0  -2    0.30    1.36
 -10   0   2    1.10    0.94
 -10   0   2    4.95    1.47
   9   0  -2    2.98    1.07
   9   0  -2    1.25    1.02
  -9   0   2    1.31    1.08
  -9   0   2   -0.12    0.74
   8   0  -2   15.39    1.50
   8   0  -2   15.88    1.59
   7   0  -2    3.44    0.82
   7   0  -2    3.89    0.76
  -7   0   2    3.84    0.54
  -7   0   2    3.50    1.51
  -7   0   2    3.78    0.60
   6   0  -2    2.80    0.58
   6   0  -2    3.21    0.69
   6   0  -2    3.81    0.50
  -6   0   2    3.13    0.72
  -6   0   2    3.06    0.47
  -6   0   2    3.85    0.51
   5   0  -2   37.72    1.33
   5   0  -2   40.47    1.63
   5   0  -2   39.96    1.57
  -5   0   2   39.94    1.34
  -5   0   2   39.64    1.46
  -5   0   2   41.17    1.63
   4   0  -2    0.69    0.31
   4   0  -2    0.58    0.38
   4   0  -2    0.81    0.27
  -4   0   2    0.76    0.37
  -4   0   2    0.55    0.28
  -4   0   2    0.39    0.27
   3   0  -2   27.60    1.14
   3   0  -2   28.33    1.09
   3   0  -2   27.79    0.99
  -3   0   2   30.97    1.02
  -3   0   2   28.21    1.07
  -3   0   2   28.89    1.14
   2   0  -2   49.54    1.57
   2   0  -2   51.22    1.45
   2   0  -2   49.66    1.51
  -2   0   2   53.20    1.45
  -2   0   2   50.08    1.55
  -2   0   2   47.52    1.51
   1   0  -2  270.41    6.22
   1   0  -2  270.18    6.28
   1   0  -2  266.21    6.32
  -1   0   2  266.23    6.20
  -1   0   2  270.44    6.31
  -1   0   2  264.46    6.28
   0   0  -2   40.43    1.21
   0   0  -2   41.10    1.59
   0   0  -2   42.72    1.17
   0   0  -2   42.23    1.26
   0   0   2   43.92    1.17
   0   0   2   39.52    1.24
   0   0   2   39.88    1.21
   0   0   2   41.84    1.60
  -1   0  -2    0.93    0.30
  -1   0  -2    1.29    0.27
  -1   0  -2    1.32    0.25
   1   0   2    1.00    0.32
   1   0   2    1.02    0.26
   1   0   2    1.06    0.23
  -2   0  -2    9.11    0.78
  -2   0  -2   10.23    0.61
   2   0   2    9.30    0.81
   2   0   2    8.87    0.58
   2   0   2    9.71    0.50
  -3   0  -2  117.63    3.07
   3   0   2  123.11    3.67
   3   0   2  119.61    2.96
   3   0   2  119.59    3.14
  -4   0  -2    1.19    0.34
   4   0   2    0.31    0.46
   4   0   2    1.94    0.29
   4   0   2    1.03    0.37
   4   0   2    1.23    0.19
  -5   0  -2   31.07    1.23
   5   0   2   32.28    1.38
   5   0   2   29.60    0.90
   5   0   2   31.95    1.97
   5   0   2   30.77    1.14
  -6   0  -2   24.48    1.18
   6   0   2   24.85    1.30
   6   0   2   26.12    1.99
   6   0   2   22.81    0.71
   6   0   2   23.82    1.09
  -7   0  -2   24.87    1.29
   7   0   2   23.39    1.39
   7   0   2   23.44    2.17
   7   0   2   26.27    1.27
  -8   0  -2    0.12    0.61
   8   0   2    2.77    1.24
   8   0   2    1.22    0.73
  -9   0  -2   15.58    1.42
   9   0   2   13.88    1.23
   9   0   2   13.69    2.24
   9   0   2   17.61    1.68
 -10   0  -2   -1.08    0.97
 -10   0  -2    2.00    0.92
  10   0   2   -1.97    1.75
  10   0   2   -0.05    1.10
  10   0   2    0.94    0.74
  10  -1  -2    0.80    1.08
  10  -1  -2    0.43    1.84
 -10   1   2    0.97    1.26
   9  -1  -2    6.00    0.99
  -9   1   2    5.39    0.94
  -9   1   2    6.58    1.17
   8  -1  -2    7.32    1.00
   8  -1  -2    7.73    1.68
   8  -1  -2    8.34    0.89
  -8   1   2    8.91    1.13
   7  -1  -2   34.95    1.71
   7  -1  -2   31.65    1.37
   7  -1  -2   36.22    1.59
  -7   1   2   33.72    1.73
   6  -1  -2   87.95    2.62
   6  -1  -2   82.65    2.72
   6  -1  -2   86.48    2.52
  -6   1   2   86.61    2.52
  -6   1   2   85.82    2.72
  -6   1   2   83.41    2.48
   5  -1  -2  102.59    2.83
   5  -1  -2   96.29    2.91
   5  -1  -2   96.63    2.75
  -5   1   2  101.40    2.76
  -5   1   2   98.93    2.89
  -5   1   2  100.75    2.78
   4  -1  -2    1.61    0.33
   4  -1  -2    1.95    0.37
   4  -1  -2    1.57    0.41
  -4   1   2    1.77    0.35
  -4   1   2    1.16    0.38
  -4   1   2    2.10    0.41
   3  -1  -2   23.68    0.90
   3  -1  -2   23.67    0.94
   3  -1  -2   25.02    1.02
  -3   1   2   22.62    0.96
  -3   1   2   24.39    0.96
  -3   1   2   22.88    0.91
   2  -1  -2   63.02    1.87
   2  -1  -2   66.90    1.83
   2  -1  -2   64.73    1.79
  -2   1   2   63.91    1.82
  -2   1   2   64.87    1.83
  -2   1   2   62.38    1.81
   1  -1  -2   10.06    0.53
   1  -1  -2    9.76    0.54
   1  -1  -2   10.47    0.63
  -1   1   2    9.54    0.59
  -1   1   2   10.12    0.53
  -1   1   2    9.56    0.56
   0  -1  -2   15.37    0.96
   0  -1  -2   15.43    0.68
   0  -1  -2   16.46    0.62
   0  -1  -2   16.78    0.75
   0   1   2   15.24    0.73
   0   1   2   15.70    0.61
   0   1   2   15.81    0.98
   0   1   2   15.65    0.68
  -1  -1  -2   28.19    1.05
  -1  -1  -2   26.76    1.11
  -1  -1  -2   24.97    0.94
  -1  -1  -2   23.87    0.80
   1   1   2   26.41    0.82
   1   1   2   27.40    1.04
   1   1   2   27.31    0.96
   1   1   2   27.52    1.14
  -2  -1  -2  818.00   19.03
  -2  -1  -2  829.79   19.13
  -2  -1  -2  860.44   19.41
   2   1   2  839.52   19.00
   2   1   2  850.79   19.44
   2   1   2  856.43   19.18
  -3  -1  -2  227.44    5.54
  -3  -1  -2  231.05    5.64
   3   1   2  236.28    6.14
   3   1   2  233.89    5.71
   3   1   2  224.41    5.48
   3   1   2  220.22    5.11
  -4  -1  -2  157.60    4.08
  -4  -1  -2  155.36    4.15
   4   1   2  160.77    4.27
   4   1   2  163.73    4.84
   4   1   2  156.64    3.98
  -5  -1  -2   20.12    1.10
  -5  -1  -2   20.71    1.04
   5   1   2   20.18    0.97
   5   1   2   20.33    1.19
   5   1   2   22.10    1.63
  -6  -1  -2    7.68    0.85
  -6  -1  -2    7.22    0.76
   6   1   2    8.39    0.99
   6   1   2    8.64    1.37
   6   1   2    7.08    0.77
  -7  -1  -2   19.10    1.33
  -7  -1  -2   19.06    1.16
   7   1   2   19.63    2.08
   7   1   2   16.00    1.12
   7   1   2   17.43    1.41
  -8  -1  -2    5.44    0.92
  -8  -1  -2    5.13    0.77
   8   1   2    4.56    1.38
   8   1   2    3.28    1.04
   8   1   2    4.05    0.77
  -9  -1  -2    1.37    0.75
  -9  -1  -2    2.66    0.88
   9   1   2    2.26    0.84
   9   1   2    1.71    1.45
   9   1   2    3.68    1.11
 -10  -1  -2   30.91    2.02
 -10  -1  -2   26.82    2.09
  10   1   2   26.63    2.12
  10   1   2   29.62    3.52
  10   1   2   24.28    2.41
  10  -2  -2    1.49    2.11
 -10   2   2    1.39    1.05
   9  -2  -2    2.06    0.79
   9  -2  -2    2.26    0.74
   9  -2  -2    2.79    0.62
   9  -2  -2    3.28    1.57
  -9   2   2    1.69    0.66
   8  -2  -2   33.84    1.55
   8  -2  -2   33.91    1.52
   8  -2  -2   32.73    1.51
  -8   2   2   35.46    1.46
   7  -2  -2    0.93    0.52
   7  -2  -2    0.68    0.54
   7  -2  -2    0.68    0.49
  -7   2   2   -0.28    0.59
   6  -2  -2   28.03    1.30
   6  -2  -2   27.62    1.18
   6  -2  -2   25.70    1.29
  -6   2   2   28.21    1.11
  -6   2   2   28.05    1.36
   5  -2  -2   13.91    0.91
   5  -2  -2   14.93    0.77
  -5   2   2   14.21    0.96
  -5   2   2   14.83    0.76
  -5   2   2   15.89    0.93
   4  -2  -2  106.46    3.16
   4  -2  -2  105.45    3.04
   4  -2  -2  113.29    2.84
  -4   2   2  113.25    2.88
  -4   2   2  109.86    3.06
  -4   2   2  109.66    2.96
   3  -2  -2   20.23    0.79
   3  -2  -2   20.90    0.95
   3  -2  -2   21.17    0.97
  -3   2   2   20.83    0.98
  -3   2   2   20.23    0.88
   2  -2  -2    0.31    0.30
   2  -2  -2    0.33    0.22
   2  -2  -2    0.26    0.28
  -2   2   2    0.18    0.31
  -2   2   2    0.18    0.20
  -2   2   2    0.15    0.25
   1  -2  -2  620.25   14.36
   1  -2  -2  623.59   14.35
   1  -2  -2  620.55   14.30
  -1   2   2  639.46   14.30
  -1   2   2  628.14   14.37
  -1   2   2  639.21   14.36
   0  -2  -2  259.54    6.63
   0  -2  -2  276.24    6.46
   0  -2  -2  271.74    6.53
   0  -2  -2  276.99    6.43
   0   2   2  283.52    6.44
   0   2   2  260.17    6.69
   0   2   2  276.38    6.55
   0   2   2  276.46    6.44
  -1  -2  -2  223.50    5.41
  -1  -2  -2  222.04    5.30
  -1  -2  -2  216.09    5.35
  -1  -2  -2  217.51    5.14
   1   2   2  220.22    5.26
   1   2   2  221.43    5.43
   1   2   2  213.26    5.13
   1   2   2  211.38    5.40
  -2  -2  -2  694.51   16.08
  -2  -2  -2  733.35   16.62
  -2  -2  -2  711.20   16.36
  -2  -2  -2  721.13   16.49
   2   2   2  694.48   16.07
   2   2   2  718.10   16.33
   2   2   2  746.58   16.69
   2   2   2  713.84   16.53
  -3  -2  -2  575.32   13.41
  -3  -2  -2  572.93   13.52
   3   2   2  600.44   13.95
   3   2   2  572.42   13.36
   3   2   2  573.78   13.61
  -4  -2  -2  335.25    8.34
  -4  -2  -2  347.92    8.48
   4   2   2  335.22    8.23
   4   2   2  360.43    9.12
   4   2   2  353.01    8.61
  -5  -2  -2   27.27    1.38
  -5  -2  -2   28.06    1.27
   5   2   2   26.41    1.51
   5   2   2   25.92    1.21
   5   2   2   26.71    1.82
  -6  -2  -2    4.43    0.72
  -6  -2  -2    4.22    0.67
   6   2   2    3.89    0.63
   6   2   2    3.57    0.82
   6   2   2    2.66    0.88
  -7  -2  -2    5.63    0.77
  -7  -2  -2    4.58    0.96
   7   2   2    4.85    0.79
   7   2   2    3.52    0.89
   7   2   2    5.31    1.30
  -8  -2  -2    1.98    0.68
   8   2   2    0.39    1.08
   8   2   2    1.43    0.94
   8   2   2    0.57    0.71
  -9  -2  -2   17.34    1.50
  -9  -2  -2   17.97    1.70
   9   2   2   18.36    1.74
   9   2   2   17.48    2.61
   9   2   2   18.14    1.95
 -10  -2  -2   50.93    2.75
 -10  -2  -2   55.72    2.62
  10   2   2   52.52    2.71
  10   2   2   49.35    3.14
  10   2   2   57.03    4.27
 -11  -2  -2    6.73    1.63
  11   2   2   10.62    1.97
  11   2   2    4.14    2.57
   9  -3  -2    0.63    1.58
   9  -3  -2    0.40    0.85
   8  -3  -2   12.04    1.26
  -8   3   2   11.07    0.72
  -8   3   2   11.11    0.90
   7  -3  -2   32.46    1.63
  -7   3   2   32.18    1.32
   6  -3  -2   35.56    1.18
   6  -3  -2   35.11    1.12
   6  -3  -2   37.89    1.63
  -6   3   2   35.45    1.36
  -6   3   2   35.25    1.14
   5  -3  -2    0.45    0.25
   5  -3  -2    0.03    0.28
   5  -3  -2    0.70    0.49
  -5   3   2    0.17    0.34
  -5   3   2    0.06    0.24
   4  -3  -2    5.32    0.53
   4  -3  -2    5.59    0.42
   4  -3  -2    5.95    0.73
  -4   3   2    5.94    0.50
  -4   3   2    6.20    0.77
  -4   3   2    6.03    0.58
   3  -3  -2    1.57    0.51
   3  -3  -2    1.97    0.45
   3  -3  -2    1.89    0.29
  -3   3   2    1.74    0.33
  -3   3   2    2.60    0.50
  -3   3   2    1.69    0.34
   2  -3  -2  144.64    3.91
   2  -3  -2  147.77    3.77
   2  -3  -2  149.06    3.71
  -2   3   2  150.77    3.70
  -2   3   2  148.23    3.92
   1  -3  -2   75.10    2.26
   1  -3  -2   78.04    2.18
   1  -3  -2   75.68    2.22
  -1   3   2   76.64    2.25
  -1   3   2   76.25    2.26
  -1   3   2   78.16    2.14
   0  -3  -2    9.18    0.71
   0  -3  -2    8.97    0.64
   0  -3  -2   11.80    0.79
   0  -3  -2   10.10    0.66
   0   3   2    9.52    0.63
   0   3   2   10.21    0.75
   0   3   2    6.97    0.80
   0   3   2    9.58    0.66
  -1  -3  -2   21.89    0.98
  -1  -3  -2   21.64    1.09
  -1  -3  -2   22.83    0.93
  -1  -3  -2   22.10    0.95
   1   3   2   23.51    1.13
   1   3   2   23.23    1.05
   1   3   2   23.94    0.94
   1   3   2   22.16    0.97
  -2  -3  -2   10.57    0.86
  -2  -3  -2    9.76    0.71
  -2  -3  -2    9.12    0.57
   2   3   2    9.89    0.79
   2   3   2    9.53    0.71
   2   3   2   10.65    0.88
  -3  -3  -2   20.03    0.76
  -3  -3  -2   20.27    1.14
  -3  -3  -2   20.87    1.03
   3   3   2   20.76    1.19
   3   3   2   18.92    1.19
  -4  -3  -2  245.13    6.18
  -4  -3  -2  240.65    5.61
  -4  -3  -2  235.85    6.28
   4   3   2  238.89    6.04
   4   3   2  247.72    6.74
   4   3   2  243.37    6.43
  -5  -3  -2   21.09    1.33
  -5  -3  -2   21.62    1.24
   5   3   2   22.53    1.18
   5   3   2   21.89    1.44
   5   3   2   21.22    1.64
  -6  -3  -2   21.95    1.29
  -6  -3  -2   20.83    1.41
   6   3   2   21.30    1.63
   6   3   2   21.33    1.36
   6   3   2   21.76    1.90
  -7  -3  -2   24.86    1.52
  -7  -3  -2   27.68    1.66
   7   3   2   25.39    2.27
   7   3   2   23.12    1.81
   7   3   2   24.49    1.52
  -8  -3  -2   -1.09    0.69
  -8  -3  -2    1.39    0.89
   8   3   2    0.33    0.77
   8   3   2    0.73    0.97
   8   3   2   -0.03    0.98
  -9  -3  -2    2.17    1.02
  -9  -3  -2    0.63    0.84
   9   3   2    1.44    1.26
   9   3   2    0.78    0.99
   9   3   2    1.23    1.18
 -10  -3  -2    2.39    1.25
 -10  -3  -2   -0.42    1.08
  10   3   2    0.63    1.22
  10   3   2    1.22    1.68
  10   3   2   -1.71    1.49
  11   3   2    5.36    2.37
  11   3   2    2.78    1.99
   9  -4  -2    3.41    1.07
   9  -4  -2    3.71    1.97
   8  -4  -2    1.44    1.43
   8  -4  -2    4.39    0.95
   7  -4  -2   10.69    1.32
   6  -4  -2    9.59    1.14
   5  -4  -2    5.08    0.81
  -5   4   2    5.03    0.46
  -5   4   2    5.17    0.38
   4  -4  -2    1.26    0.49
   4  -4  -2    1.44    0.26
   4  -4  -2    1.47    0.22
  -4   4   2    1.87    0.33
  -4   4   2    1.74    0.32
   3  -4  -2    0.10    0.42
   3  -4  -2    0.16    0.23
   3  -4  -2    0.05    0.26
  -3   4   2   -0.06    0.30
  -3   4   2   -0.72    0.41
  -3   4   2    0.22    0.24
   2  -4  -2   89.47    2.79
   2  -4  -2   92.73    2.52
   2  -4  -2   90.44    2.53
  -2   4   2   90.17    2.43
  -2   4   2   87.54    2.74
   1  -4  -2  128.96    3.81
   1  -4  -2  135.43    3.61
   1  -4  -2  139.64    3.60
   1  -4  -2  139.13    3.76
  -1   4   2  131.41    3.69
  -1   4   2  139.13    3.73
  -1   4   2  135.22    3.49
   0  -4  -2    6.96    0.73
   0  -4  -2    7.39    0.66
   0  -4  -2    7.90    0.54
   0  -4  -2    7.41    0.66
   0   4   2    7.11    0.58
   0   4   2    8.11    0.69
   0   4   2    7.53    0.72
  -1  -4  -2    0.67    0.35
  -1  -4  -2    0.44    0.29
  -1  -4  -2    0.47    0.24
  -1  -4  -2    0.57    0.43
   1   4   2    0.81    0.33
   1   4   2    0.54    0.29
   1   4   2    0.74    0.42
  -2  -4  -2   81.33    2.63
  -2  -4  -2   81.28    2.33
  -2  -4  -2   83.28    2.52
   2   4   2   78.86    2.69
   2   4   2   78.91    2.44
   2   4   2   80.36    2.52
  -3  -4  -2   14.46    0.93
  -3  -4  -2   14.14    0.74
  -3  -4  -2   15.26    1.10
   3   4   2   15.00    1.05
   3   4   2   15.16    1.11
  -4  -4  -2    8.58    0.81
  -4  -4  -2    6.75    0.52
  -4  -4  -2    7.51    0.97
   4   4   2    7.79    0.98
   4   4   2    8.46    0.82
   4   4   2    7.99    1.06
  -5  -4  -2   27.04    0.94
  -5  -4  -2   26.87    1.42
  -5  -4  -2   28.26    1.63
   5   4   2   28.22    1.39
   5   4   2   29.58    1.68
   5   4   2   28.01    1.88
  -6  -4  -2    6.47    0.34
  -6  -4  -2    5.27    0.95
  -6  -4  -2    5.93    0.91
   6   4   2    3.68    1.04
   6   4   2    6.23    0.92
   6   4   2    6.82    1.11
  -7  -4  -2    2.79    0.80
  -7  -4  -2    2.57    0.87
   7   4   2    1.48    1.00
   7   4   2    3.48    1.18
   7   4   2    2.20    0.80
  -8  -4  -2   26.30    1.76
  -8  -4  -2   28.86    1.99
   8   4   2   24.39    2.36
   8   4   2   26.11    1.87
   8   4   2   27.97    2.63
  -9  -4  -2   40.20    2.43
  -9  -4  -2   40.47    2.52
   9   4   2   42.76    2.50
   9   4   2   43.79    2.94
   9   4   2   45.45    3.47
 -10  -4  -2    9.92    1.56
 -10  -4  -2   18.29    2.08
  10   4   2   14.10    2.47
  10   4   2   14.86    2.11
  10   4   2   19.28    2.39
 -11  -4  -2    6.11    2.06
  11   4   2    3.30    2.45
  11   4   2    7.56    2.28
   8  -5  -2   45.05    2.45
   8  -5  -2   49.72    3.55
   7  -5  -2   42.98    2.25
   6  -5  -2    5.18    0.94
   5  -5  -2   11.79    1.28
   4  -5  -2   46.48    1.99
   4  -5  -2   46.80    1.21
   4  -5  -2   44.03    1.20
  -4   5   2   48.00    1.44
  -4   5   2   46.81    1.34
   3  -5  -2   49.63    1.53
   3  -5  -2   48.85    1.55
   3  -5  -2   49.20    2.02
  -3   5   2   50.48    1.51
  -3   5   2   48.80    1.71
   2  -5  -2   11.88    0.80
   2  -5  -2   11.09    1.00
   2  -5  -2   11.41    0.79
  -2   5   2   11.74    0.71
   1  -5  -2  192.86    5.21
   1  -5  -2  193.19    4.99
   1  -5  -2  196.76    5.05
   1  -5  -2  201.86    5.04
  -1   5   2  193.68    4.89
  -1   5   2  191.75    5.17
   0  -5  -2  167.70    4.38
   0  -5  -2  161.89    4.44
   0  -5  -2  161.26    3.80
   0  -5  -2  165.49    4.43
   0   5   2  160.82    4.25
   0   5   2  159.82    4.53
  -1  -5  -2   29.80    1.33
  -1  -5  -2   30.71    1.49
  -1  -5  -2   29.79    1.32
   1   5   2   29.96    1.31
   1   5   2   30.76    1.23
   1   5   2   30.00    1.50
  -2  -5  -2   11.05    0.91
  -2  -5  -2    9.46    0.98
  -2  -5  -2    9.81    0.73
   2   5   2    9.60    1.01
   2   5   2    9.48    0.77
  -3  -5  -2   43.30    1.80
  -3  -5  -2   42.65    1.56
  -3  -5  -2   44.14    1.95
   3   5   2   41.91    1.70
   3   5   2   46.14    2.05
   3   5   2   45.68    1.91
  -4  -5  -2   59.92    2.29
  -4  -5  -2   62.27    2.44
  -4  -5  -2   58.11    1.91
   4   5   2   61.02    2.20
   4   5   2   60.26    2.53
   4   5   2   60.45    2.52
  -5  -5  -2    7.61    0.97
  -5  -5  -2    8.40    0.63
  -5  -5  -2   10.14    1.23
   5   5   2    7.46    1.14
   5   5   2    7.09    1.21
   5   5   2    8.27    0.96
  -6  -5  -2    3.12    0.91
  -6  -5  -2    5.49    0.87
  -6  -5  -2    3.96    0.44
   6   5   2    4.09    0.97
   6   5   2    2.98    0.97
   6   5   2    4.89    0.91
  -7  -5  -2    8.95    1.29
  -7  -5  -2   11.90    1.29
  -7  -5  -2   10.51    0.48
   7   5   2   10.63    1.38
   7   5   2   10.06    1.83
   7   5   2   10.81    1.84
  -8  -5  -2   16.96    1.84
  -8  -5  -2   14.85    1.69
   8   5   2   10.73    1.85
   8   5   2   16.25    1.75
   8   5   2   13.08    1.97
  -9  -5  -2    8.94    1.54
  -9  -5  -2   11.36    1.63
   9   5   2   10.85    1.97
   9   5   2    9.69    1.96
   9   5   2    7.72    1.41
 -10  -5  -2    0.48    1.33
 -10  -5  -2   -0.34    1.35
  10   5   2    1.14    1.79
  10   5   2    1.09    1.72
  10   5   2    0.33    1.58
 -11  -5  -2    1.42    1.79
   8  -6  -2   38.87    2.52
   8  -6  -2   39.28    3.42
   7  -6  -2    4.36    1.21
   6  -6  -2    0.01    0.97
   6  -6  -2   -0.75    0.85
   5  -6  -2    0.69    0.79
   5  -6  -2   -0.21    0.67
   4  -6  -2    7.06    1.07
   4  -6  -2    5.85    0.33
   4  -6  -2    7.50    0.38
  -4   6   2    6.93    0.68
  -4   6   2    6.56    0.49
   3  -6  -2   80.27    2.29
   3  -6  -2   80.94    2.96
   3  -6  -2   83.43    2.40
  -3   6   2   82.07    2.57
   2  -6  -2   56.35    1.93
   2  -6  -2   60.07    2.37
   2  -6  -2   56.99    1.98
  -2   6   2   57.58    2.16
   1  -6  -2   26.75    1.31
   1  -6  -2   27.25    1.32
   1  -6  -2   28.75    1.51
   1  -6  -2   27.38    0.87
  -1   6   2   27.07    1.45
   0  -6  -2   82.82    2.75
   0  -6  -2   79.18    2.65
   0  -6  -2   78.56    2.61
   0   6   2   80.58    2.81
  -1  -6  -2    9.98    0.91
  -1  -6  -2   10.58    1.06
  -1  -6  -2   11.07    0.95
   1   6   2   10.81    1.07
   1   6   2   12.16    0.81
  -2  -6  -2   11.62    0.92
  -2  -6  -2   11.97    1.15
  -2  -6  -2   12.09    1.04
   2   6   2   12.52    0.93
   2   6   2   11.28    0.87
   2   6   2   10.90    1.15
  -3  -6  -2   14.25    0.99
  -3  -6  -2   14.39    1.27
  -3  -6  -2   14.40    1.12
   3   6   2   13.48    1.07
   3   6   2   15.22    1.14
   3   6   2   14.31    1.35
  -4  -6  -2   60.67    2.40
  -4  -6  -2   59.95    2.08
  -4  -6  -2   65.42    2.63
   4   6   2   60.04    2.68
   4   6   2   63.16    2.62
   4   6   2   61.20    2.33
  -5  -6  -2   14.32    1.33
  -5  -6  -2   15.03    1.52
  -5  -6  -2   15.38    0.97
   5   6   2   15.76    1.44
   5   6   2   14.68    1.55
   5   6   2   15.21    1.28
  -6  -6  -2    7.71    0.79
  -6  -6  -2    7.44    1.07
  -6  -6  -2    9.50    1.29
   6   6   2    9.15    1.18
   6   6   2    7.12    1.27
   6   6   2    7.16    1.31
  -7  -6  -2    1.41    0.95
  -7  -6  -2    1.12    0.40
  -7  -6  -2    1.29    0.86
   7   6   2    1.71    0.93
   7   6   2    0.90    1.15
   7   6   2    1.90    1.06
  -8  -6  -2   22.51    2.10
  -8  -6  -2   25.39    2.12
  -8  -6  -2   21.41    0.74
   8   6   2   20.65    2.58
   8   6   2   24.21    2.10
   8   6   2   22.52    2.58
  -9  -6  -2   12.64    1.79
  -9  -6  -2   16.57    2.13
   9   6   2   16.74    2.67
   9   6   2   15.40    2.33
   9   6   2   11.34    2.10
 -10  -6  -2    4.39    1.72
  10   6   2    5.41    1.98
  10   6   2    3.90    1.70
  10   6   2    5.49    2.03
   7  -7  -2   39.22    2.65
   7  -7  -2   42.44    3.59
   6  -7  -2   33.95    2.46
   6  -7  -2   35.35    2.39
   5  -7  -2    0.95    0.98
   5  -7  -2    0.66    0.77
   4  -7  -2    3.26    0.68
   4  -7  -2    3.23    0.30
   4  -7  -2    3.40    0.38
   4  -7  -2    2.82    1.09
  -4   7   2    3.53    0.43
  -4   7   2    3.59    0.59
   3  -7  -2    1.13    0.44
   3  -7  -2    0.65    0.87
   3  -7  -2    0.83    0.46
   3  -7  -2    1.54    0.41
  -3   7   2    1.23    0.40
  -3   7   2    1.46    0.63
   2  -7  -2    2.08    0.52
   2  -7  -2    1.54    0.58
   2  -7  -2    1.71    0.54
   2  -7  -2    1.50    0.79
   2  -7  -2    1.65    0.30
  -2   7   2    1.82    0.49
  -2   7   2    2.70    0.68
   1  -7  -2    1.46    0.71
   1  -7  -2    0.91    0.54
   1  -7  -2    1.78    0.55
  -1   7   2    2.29    0.66
  -1   7   2    1.70    0.53
   0  -7  -2   32.12    1.67
   0  -7  -2   34.01    1.64
   0  -7  -2   31.98    1.69
   0   7   2   33.04    1.48
   0   7   2   32.93    1.81
  -1  -7  -2    0.21    0.58
  -1  -7  -2   -0.05    0.53
  -1  -7  -2    0.76    0.45
   1   7   2    0.36    0.47
   1   7   2    1.09    0.60
  -2  -7  -2    0.98    0.62
  -2  -7  -2    1.00    0.67
  -2  -7  -2   -0.24    0.50
   2   7   2    1.48    0.42
   2   7   2    1.27    0.74
   2   7   2    1.28    0.58
  -3  -7  -2   36.58    1.88
  -3  -7  -2   38.51    1.74
  -3  -7  -2   37.40    2.02
   3   7   2   38.63    1.80
   3   7   2   38.66    2.17
   3   7   2   36.10    1.73
  -4  -7  -2    1.98    0.82
  -4  -7  -2    0.23    0.49
  -4  -7  -2    0.43    0.63
   4   7   2    1.87    0.84
   4   7   2    0.56    0.55
   4   7   2    0.36    0.58
  -5  -7  -2   28.26    1.85
  -5  -7  -2   30.22    1.49
   5   7   2   29.12    1.80
   5   7   2   30.81    2.19
   5   7   2   32.22    2.08
  -6  -7  -2    0.06    0.48
  -6  -7  -2    1.08    1.07
  -6  -7  -2   -0.23    0.75
   6   7   2    0.04    0.84
  -7  -7  -2    1.41    1.02
  -7  -7  -2    1.93    0.57
  -7  -7  -2    1.90    0.97
   7   7   2    0.69    1.61
   7   7   2   -0.23    1.24
   7   7   2    1.79    0.99
  -8  -7  -2   41.72    1.52
  -8  -7  -2   39.38    2.72
  -8  -7  -2   44.70    2.86
   8   7   2   48.16    2.70
   8   7   2   37.18    3.23
   8   7   2   45.83    3.55
  -9  -7  -2   -1.10    1.38
  -9  -7  -2    1.97    1.66
   9   7   2   -0.79    1.81
   9   7   2   -0.91    1.54
 -10  -7  -2    5.11    2.00
  10   7   2    4.33    2.23
  10   7   2    2.43    1.96
  10   7   2    3.95    1.88
   7  -8  -2   19.96    2.47
   7  -8  -2   11.28    1.88
   6  -8  -2    0.44    1.06
   6  -8  -2    1.13    1.38
   5  -8  -2    3.15    0.86
   5  -8  -2    1.24    1.14
   4  -8  -2    1.02    1.05
   4  -8  -2    1.11    0.32
   4  -8  -2    0.71    0.55
   4  -8  -2    0.57    0.24
  -4   8   2    1.42    0.60
  -4   8   2    0.77    0.42
   3  -8  -2    2.24    0.76
   3  -8  -2    2.40    0.62
   3  -8  -2    3.32    0.53
   3  -8  -2    2.73    1.12
   3  -8  -2    2.36    0.45
  -3   8   2    2.44    0.59
  -3   8   2    2.61    0.81
   2  -8  -2    0.44    0.55
   2  -8  -2    0.08    0.61
  -2   8   2    0.12    0.68
  -2   8   2    0.65    0.49
   1  -8  -2   -0.17    0.72
   1  -8  -2   -0.12    0.59
   1  -8  -2    0.76    0.62
  -1   8   2   -0.12    0.46
  -1   8   2   -0.66    0.66
   0  -8  -2   -0.52    0.62
   0  -8  -2    0.03    0.72
   0  -8  -2   -1.16    0.59
   0   8   2    0.05    0.62
   0   8   2    0.31    0.73
  -1  -8  -2   17.85    1.41
  -1  -8  -2   19.74    1.56
  -1  -8  -2   19.40    1.45
   1   8   2   16.35    1.60
  -2  -8  -2   32.47    1.92
  -2  -8  -2   34.18    1.81
  -2  -8  -2   32.27    1.82
   2   8   2   33.98    1.49
   2   8   2   30.63    2.07
   2   8   2   33.31    1.74
  -3  -8  -2   16.32    1.51
  -3  -8  -2   19.00    1.77
  -3  -8  -2   14.62    1.29
   3   8   2   18.15    1.37
   3   8   2   15.48    1.27
   3   8   2   19.38    1.86
  -4  -8  -2    4.88    0.85
  -4  -8  -2    5.93    1.10
  -4  -8  -2    4.58    1.15
   4   8   2    3.81    0.82
   4   8   2    4.93    0.94
   4   8   2    4.55    1.23
  -5  -8  -2    0.00    0.62
  -5  -8  -2    0.04    0.81
  -5  -8  -2    0.06    0.94
   5   8   2   -0.24    0.70
   5   8   2    1.68    1.19
   5   8   2   -0.17    0.83
  -6  -8  -2    0.30    0.68
  -6  -8  -2    1.81    1.05
   6   8   2    0.63    0.93
   6   8   2    2.08    1.35
  -7  -8  -2    8.71    1.54
  -7  -8  -2    7.60    1.54
  -7  -8  -2    7.43    0.92
   7   8   2    8.83    1.87
   7   8   2    6.21    1.28
  -8  -8  -2    1.63    0.64
  -8  -8  -2    1.61    1.41
  -8  -8  -2    0.83    1.31
   8   8   2    1.72    1.80
   8   8   2    4.32    1.47
   8   8   2    1.17    1.43
  -9  -8  -2   19.57    2.45
  -9  -8  -2   24.72    1.15
  -9  -8  -2   18.31    2.61
   9   8   2   21.35    2.73
   9   8   2   24.27    3.23
   9   8   2   18.77    2.76
 -10  -8  -2    8.56    2.28
  10   8   2    4.24    2.54
  10   8   2   11.34    2.61
  10   8   2   10.06    2.30
   6  -9  -2    1.82    1.68
   6  -9  -2    0.81    1.15
   5  -9  -2    0.47    1.34
   5  -9  -2   -0.14    0.80
   4  -9  -2   12.82    0.56
   4  -9  -2   11.91    1.66
   4  -9  -2   11.17    1.07
   4  -9  -2   13.47    0.66
   4  -9  -2   12.13    1.67
  -4   9   2   13.28    1.31
   3  -9  -2   14.29    1.78
   3  -9  -2   10.70    1.25
   3  -9  -2   12.95    0.98
  -3   9   2   11.46    1.09
  -3   9   2    9.83    1.21
   2  -9  -2   43.74    2.52
   2  -9  -2   39.76    1.83
   2  -9  -2   39.30    2.08
  -2   9   2   41.47    1.86
  -2   9   2   40.93    2.21
   1  -9  -2   31.22    1.75
   1  -9  -2   34.46    2.18
   1  -9  -2   29.51    1.87
  -1   9   2   34.81    1.72
  -1   9   2   31.27    2.00
   0  -9  -2    5.31    1.02
   0  -9  -2    4.18    1.04
   0  -9  -2    6.17    1.02
   0   9   2    3.27    1.07
  -1  -9  -2   31.54    1.97
  -1  -9  -2   30.55    2.18
   1   9   2   33.46    2.20
  -2  -9  -2   17.93    1.60
  -2  -9  -2   18.80    1.72
   2   9   2   17.32    1.79
   2   9   2   18.80    1.41
  -3  -9  -2   10.44    1.40
  -3  -9  -2   14.96    1.84
  -3  -9  -2   12.64    1.44
   3   9   2   14.72    1.90
   3   9   2   10.22    1.26
   3   9   2   12.86    1.17
  -4  -9  -2   38.69    2.42
  -4  -9  -2   41.64    2.10
  -4  -9  -2   38.24    2.78
   4   9   2   42.03    2.26
   4   9   2   42.96    2.25
   4   9   2   45.57    2.97
  -5  -9  -2    1.83    0.86
  -5  -9  -2    0.44    1.01
  -5  -9  -2    2.50    1.24
   5   9   2   -0.39    1.46
   5   9   2    1.09    0.83
   5   9   2    0.47    0.92
  -6  -9  -2   46.80    2.90
  -6  -9  -2   49.36    2.25
  -6  -9  -2   50.46    2.84
   6   9   2   47.58    2.62
   6   9   2   52.47    3.50
   6   9   2   50.99    2.98
  -7  -9  -2    9.74    1.80
  -7  -9  -2   15.21    1.45
  -7  -9  -2   10.91    1.70
   7   9   2    8.39    1.90
   7   9   2   12.68    1.70
   7   9   2    9.95    2.14
  -8  -9  -2    2.04    1.61
  -8  -9  -2    1.55    1.59
  -8  -9  -2    1.39    0.85
   8   9   2    2.28    1.63
   8   9   2    4.71    1.78
   8   9   2    1.26    2.01
  -9  -9  -2   -0.57    0.78
  -9  -9  -2   -2.95    1.88
   9   9   2   -4.86    2.13
   9   9   2    2.33    2.05
   9   9   2   -2.42    1.81
   5 -10  -2    0.57    1.65
   4 -10  -2   12.03    1.91
  -4  10   2   10.50    1.16
   3 -10  -2   -1.13    1.25
   3 -10  -2    0.47    0.55
  -3  10   2    1.17    0.75
  -3  10   2   -0.61    1.00
   2 -10  -2   25.69    1.95
   2 -10  -2   25.45    1.67
   2 -10  -2   25.85    2.28
  -2  10   2   25.51    1.61
  -2  10   2   23.87    1.94
   1 -10  -2   48.81    2.79
   1 -10  -2   46.42    2.29
   1 -10  -2   51.45    2.54
  -1  10   2   47.18    2.68
  -1  10   2   49.13    2.23
   0 -10  -2    9.32    1.30
   0 -10  -2    7.45    1.23
   0 -10  -2    9.30    1.49
   0  10   2    7.89    1.14
   0  10   2    8.62    1.36
  -1 -10  -2    9.43    1.40
  -1 -10  -2   11.07    1.48
  -1 -10  -2    9.92    1.36
   1  10   2    8.33    1.49
   1  10   2   11.18    1.39
  -2 -10  -2   65.43    3.04
  -2 -10  -2   69.75    3.09
  -2 -10  -2   72.48    3.20
   2  10   2   65.48    2.83
   2  10   2   68.86    3.44
  -3 -10  -2   19.68    1.98
  -3 -10  -2   20.67    2.13
  -3 -10  -2   16.92    1.71
   3  10   2   21.23    2.37
   3  10   2   13.46    1.27
   3  10   2   16.47    1.75
  -4 -10  -2    0.86    1.01
  -4 -10  -2    1.71    1.26
  -4 -10  -2    0.75    1.18
   4  10   2   -0.25    0.73
   4  10   2    1.58    1.05
   4  10   2    1.64    1.56
  -5 -10  -2   -0.60    1.26
  -5 -10  -2    2.89    1.30
   5  10   2    2.66    1.10
   5  10   2   -0.75    1.63
   5  10   2    0.91    0.88
  -6 -10  -2   53.60    2.63
  -6 -10  -2   48.36    3.16
  -6 -10  -2   53.96    3.18
   6  10   2   54.37    3.11
   6  10   2   49.94    2.85
   6  10   2   52.09    3.92
  -7 -10  -2   17.31    2.29
  -7 -10  -2   17.60    1.89
  -7 -10  -2   18.59    2.35
   7  10   2   19.54    2.63
   7  10   2   18.31    2.74
   7  10   2   18.84    2.11
  -8 -10  -2    4.01    1.16
  -8 -10  -2    0.90    1.74
   8  10   2    1.91    1.81
   8  10   2    0.30    2.26
   8  10   2    3.60    1.69
  -9 -10  -2   -0.09    2.13
  -9 -10  -2   -0.56    1.09
   9  10   2   -5.35    2.07
   9  10   2   -0.82    2.53
   9  10   2   -1.15    2.03
   4 -11  -2    5.38    1.90
  -4  11   2    4.42    0.95
   3 -11  -2    3.62    1.68
   3 -11  -2    3.18    0.76
   3 -11  -2    0.32    1.02
  -3  11   2    1.96    1.00
  -3  11   2    1.13    1.32
   2 -11  -2   13.17    1.61
   2 -11  -2   17.60    2.25
   2 -11  -2   17.83    1.65
  -2  11   2   17.20    1.75
  -2  11   2   12.20    1.64
   1 -11  -2   -0.27    1.01
   1 -11  -2   -0.70    1.13
   1 -11  -2   -1.82    1.33
  -1  11   2    0.69    0.98
   0 -11  -2   11.05    1.66
   0 -11  -2   10.80    1.77
   0 -11  -2    9.56    1.41
   0  11   2    7.40    1.15
   0  11   2    9.56    1.63
  -1 -11  -2   35.85    2.40
  -1 -11  -2   29.68    2.47
  -1 -11  -2   30.39    2.40
   1  11   2   30.81    2.07
   1  11   2   32.26    2.72
  -2 -11  -2    3.25    1.31
  -2 -11  -2    3.31    1.24
  -2 -11  -2    2.42    1.17
   2  11   2    3.81    1.48
   2  11   2    1.62    1.03
  -3 -11  -2    1.75    1.31
  -3 -11  -2    1.87    1.20
  -3 -11  -2    1.96    1.15
   3  11   2   -0.26    1.00
   3  11   2    2.18    1.60
  -4 -11  -2    4.08    1.41
  -4 -11  -2    2.28    1.32
  -4 -11  -2    2.47    1.33
   4  11   2    2.87    0.86
   4  11   2    2.40    1.84
   4  11   2    2.38    1.17
  -5 -11  -2    1.87    1.39
  -5 -11  -2    3.19    1.32
  -5 -11  -2    4.25    1.62
   5  11   2    0.00    1.21
   5  11   2    0.46    1.88
   5  11   2    2.98    1.11
  -6 -11  -2   39.61    3.24
  -6 -11  -2   35.83    2.62
  -6 -11  -2   34.14    2.98
   6  11   2   37.67    2.82
   6  11   2   37.26    2.85
   6  11   2   35.21    3.77
  -7 -11  -2   23.64    2.80
  -7 -11  -2   25.43    2.78
  -7 -11  -2   27.36    2.52
   7  11   2   33.56    3.27
   7  11   2   23.32    2.55
   7  11   2   24.36    3.24
  -8 -11  -2   14.61    1.82
  -8 -11  -2   11.82    2.44
   8  11   2   14.00    2.37
   8  11   2    8.19    2.78
   2 -12  -2    6.45    2.10
   2 -12  -2    2.67    1.43
  -2  12   2    5.37    1.32
   1 -12  -2    0.94    1.66
   1 -12  -2    0.02    1.36
   1 -12  -2    1.80    1.28
  -1  12   2    1.20    1.60
  -1  12   2    1.62    1.20
   0 -12  -2   10.00    1.73
   0 -12  -2    9.43    1.88
   0 -12  -2   11.67    1.80
   0  12   2   11.32    1.90
   0  12   2   12.37    1.65
  -1 -12  -2   -2.38    1.40
  -1 -12  -2    0.44    1.43
  -1 -12  -2    0.16    1.36
   1  12   2    0.17    1.23
   1  12   2    0.79    1.70
  -2 -12  -2    4.14    1.50
  -2 -12  -2    5.82    1.75
  -2 -12  -2    5.56    1.67
   2  12   2    2.15    1.93
   2  12   2    3.53    1.22
  -3 -12  -2    6.59    1.77
  -3 -12  -2   13.06    2.61
  -3 -12  -2   12.30    1.89
   3  12   2    7.53    1.55
  -4 -12  -2    0.19    1.46
  -4 -12  -2    1.18    1.51
  -4 -12  -2    3.81    1.86
   4  12   2   -0.40    0.74
   4  12   2    2.77    1.61
   4  12   2    0.12    2.14
  -5 -12  -2   -1.54    1.81
  -5 -12  -2    1.93    1.49
  -5 -12  -2    2.21    1.59
   5  12   2   -3.58    2.10
   5  12   2   -1.83    1.09
  -6 -12  -2   33.55    2.77
  -6 -12  -2   38.71    3.46
  -6 -12  -2   34.66    3.52
   6  12   2   43.48    4.15
   6  12   2   32.64    3.03
  -7 -12  -2   38.22    3.84
  -7 -12  -2   46.16    3.17
   7  12   2   44.95    3.80
   7  12   2   42.17    4.53
   0 -13  -2   11.28    2.34
   0 -13  -2    9.81    1.92
   0  13   2    6.55    3.00
  -1 -13  -2    0.48    1.72
  -1 -13  -2   -0.77    1.79
  -1 -13  -2   -4.09    1.86
   1  13   2    5.44    2.23
  -2 -13  -2   -1.49    1.76
  -2 -13  -2    0.13    1.98
  -2 -13  -2   -1.04    1.72
   2  13   2    2.82    2.43
  -3 -13  -2   18.03    2.63
  -3 -13  -2   18.80    2.55
  -3 -13  -2   18.82    2.46
   3  13   2   19.61    3.05
  -4 -13  -2   13.31    2.40
  -4 -13  -2   20.25    2.53
  -4 -13  -2   12.48    2.69
   4  13   2   14.66    2.78
  -5 -13  -2    6.53    2.38
  -5 -13  -2    3.00    2.18
  -5 -13  -2    2.43    1.80
   5  13   2    6.29    2.64
   5  12  -3   22.91    3.28
   5  12  -3   23.59    2.36
  -5 -12   3   18.13    2.38
  -5 -12   3   21.47    2.73
  -5 -12   3   14.45    2.43
   4  12  -3   12.42    1.69
   4  12  -3   11.65    2.68
  -4 -12   3   11.19    2.07
  -4 -12   3   13.21    2.05
  -4 -12   3    9.96    2.32
   3  12  -3    5.95    2.21
  -3 -12   3    5.75    2.10
  -3 -12   3    7.15    1.85
  -3 -12   3    3.84    1.65
   2  12  -3   13.77    2.37
  -2 -12   3   16.51    2.44
  -2 -12   3   10.86    2.02
  -2 -12   3   14.42    2.02
   1  12  -3   13.09    2.17
  -1 -12   3   14.60    2.16
  -1 -12   3   15.77    2.22
  -1 -12   3   17.43    2.10
   0  12  -3    0.75    1.93
   0 -12   3    2.65    1.66
   0 -12   3    3.57    1.69
   0 -12   3    2.96    1.52
  -1  12  -3    0.38    1.93
   1 -12   3   -0.24    1.45
   1 -12   3    2.28    1.79
  -7 -11   3   18.69    2.65
   6  11  -3    1.38    1.63
   6  11  -3   -4.25    2.01
  -6 -11   3   -0.81    1.72
  -6 -11   3    1.14    1.42
  -6 -11   3    1.94    2.02
   5  11  -3    2.78    2.37
   5  11  -3    3.02    2.14
   5  11  -3    1.04    1.02
  -5 -11   3   -0.04    1.48
  -5 -11   3    2.32    1.76
   4  11  -3    5.30    1.87
   4  11  -3    3.70    0.92
   4  11  -3    4.80    2.14
   4  11  -3    2.39    1.65
  -4 -11   3    0.91    1.40
  -4 -11   3    6.47    1.81
   3  11  -3    1.02    0.57
   3  11  -3   -1.55    1.37
   3  11  -3   -0.48    1.15
  -3 -11   3   -0.68    1.16
   2  11  -3    2.37    1.58
   2  11  -3    1.03    1.38
  -2 -11   3    0.50    1.42
  -2 -11   3    2.18    1.33
  -2 -11   3    2.74    1.22
   1  11  -3    3.98    1.50
   1  11  -3    2.59    1.38
  -1 -11   3    3.94    1.31
  -1 -11   3    3.15    1.53
  -1 -11   3    0.88    1.24
   0  11  -3    0.63    1.31
   0  11  -3    2.25    1.31
   0 -11   3   -1.17    1.12
   0 -11   3    2.09    1.46
   0 -11   3   -0.81    1.22
  -1  11  -3    0.03    1.44
  -1  11  -3    0.36    1.30
   1 -11   3   -0.98    1.40
   1 -11   3   -1.22    1.19
   1 -11   3   -0.29    1.08
  -2  11  -3   10.31    1.64
  -2  11  -3    7.36    1.43
   2 -11   3   10.08    1.45
   2 -11   3   10.12    1.45
   2 -11   3    7.22    1.79
  -3  11  -3   20.05    2.46
   3 -11   3   13.77    2.25
   3 -11   3   13.51    1.73
   8  10  -3    1.81    1.76
   8  10  -3    1.45    2.58
  -8 -10   3    1.68    1.42
  -8 -10   3    3.78    1.93
   7  10  -3    5.10    2.10
   7  10  -3    3.07    2.03
  -7 -10   3    3.46    1.97
  -7 -10   3    2.04    1.65
   6  10  -3    5.55    1.97
   6  10  -3    6.96    1.88
  -6 -10   3    5.86    1.72
  -6 -10   3    5.53    1.61
   5  10  -3    0.10    1.44
   5  10  -3    2.83    1.66
  -5 -10   3   -1.67    1.41
  -5 -10   3    2.46    1.30
   4  10  -3    1.44    1.69
   4  10  -3   -1.27    1.43
   4  10  -3    1.17    1.27
  -4 -10   3    0.63    1.16
  -4 -10   3    1.17    1.39
   3  10  -3   -1.42    1.27
   3  10  -3   -0.59    1.42
   3  10  -3    1.17    1.16
  -3 -10   3    0.45    1.25
  -3 -10   3    0.17    1.04
   2  10  -3    9.64    0.73
   2  10  -3    9.54    1.51
   2  10  -3    6.77    1.14
   2  10  -3    7.55    1.48
  -2 -10   3    7.38    1.44
  -2 -10   3    8.43    1.38
   1  10  -3   -0.47    1.12
   1  10  -3    0.70    1.04
  -1 -10   3   -0.47    0.88
  -1 -10   3    1.53    1.15
   0  10  -3    9.72    1.55
   0  10  -3    8.41    1.37
   0 -10   3    8.74    1.47
   0 -10   3    7.83    1.30
   0 -10   3    5.73    1.35
  -1  10  -3   12.38    1.55
  -1  10  -3   13.86    1.59
   1 -10   3   14.26    1.80
   1 -10   3   18.14    1.74
   1 -10   3   13.47    1.49
  -2  10  -3   24.49    2.16
  -2  10  -3   20.97    1.94
   2 -10   3   18.23    2.27
   2 -10   3   19.91    1.78
  -3  10  -3    5.88    1.23
  -3  10  -3    4.92    1.21
   3 -10   3    6.06    1.76
   3 -10   3    3.99    1.03
   3 -10   3    4.87    0.94
  -4  10  -3    5.79    1.02
   4 -10   3    7.02    1.71
   8   9  -3   13.60    2.51
   8   9  -3   11.72    2.26
  -8  -9   3   10.52    1.95
   7   9  -3    3.77    1.75
   7   9  -3   -0.14    1.66
  -7  -9   3    0.25    1.50
  -7  -9   3    0.34    1.40
   6   9  -3    4.75    1.75
   6   9  -3    3.83    1.54
  -6  -9   3    0.50    1.50
  -6  -9   3    1.86    1.27
   5   9  -3    3.78    1.47
   5   9  -3    3.16    1.53
  -5  -9   3    4.57    1.32
  -5  -9   3    4.76    1.46
   4   9  -3   21.66    2.12
   4   9  -3   29.54    2.51
  -4  -9   3   27.09    2.34
   3   9  -3    0.85    1.04
   3   9  -3   -0.21    1.24
   3   9  -3    2.19    1.23
  -3  -9   3    0.92    1.13
  -3  -9   3    1.39    1.03
   2   9  -3   13.31    1.57
   2   9  -3   16.27    1.94
   2   9  -3   15.91    1.96
  -2  -9   3   18.85    1.73
  -2  -9   3   16.78    1.81
   1   9  -3   20.21    1.73
   1   9  -3   20.91    1.90
   1   9  -3   20.22    0.77
  -1  -9   3   22.51    1.64
  -1  -9   3   23.17    1.85
   0   9  -3   11.86    1.41
   0   9  -3    8.82    1.27
   0  -9   3   10.95    1.39
   0  -9   3   11.54    1.43
  -1   9  -3   -0.42    0.91
  -1   9  -3    2.04    0.86
   1  -9   3   -1.32    0.70
   1  -9   3   -0.77    0.65
  -2   9  -3    4.60    0.94
  -2   9  -3    4.78    1.09
   2  -9   3    2.60    1.26
   2  -9   3    5.07    0.95
  -3   9  -3   47.44    2.50
  -3   9  -3   45.04    2.15
   3  -9   3   44.99    2.74
   3  -9   3   44.12    1.80
   3  -9   3   41.56    1.83
  -4   9  -3    2.71    0.71
   4  -9   3    0.82    0.71
   4  -9   3   -1.09    1.35
   5  -9   3    6.01    1.60
   5  -9   3    2.92    1.26
   9   8  -3   10.46    2.46
   9   8  -3   10.84    2.47
  -9  -8   3   14.48    1.72
  -9  -8   3   15.54    2.33
   8   8  -3   59.42    3.78
   8   8  -3   57.39    3.80
  -8  -8   3   59.10    3.40
  -8  -8   3   53.71    3.09
  -8  -8   3   55.83    3.54
   7   8  -3   22.36    2.68
   7   8  -3   21.15    2.48
  -7  -8   3   21.79    2.40
   6   8  -3    3.40    1.40
   6   8  -3    3.41    1.34
  -6  -8   3    2.73    1.31
   5   8  -3    6.92    1.41
   5   8  -3    7.48    1.44
  -5  -8   3    8.82    1.41
   4   8  -3    0.39    1.10
   4   8  -3   -1.17    0.89
  -4  -8   3    0.66    1.00
   3   8  -3    1.98    0.96
   3   8  -3    2.33    1.04
  -3  -8   3    0.98    0.92
   2   8  -3   43.53    2.73
   2   8  -3   39.59    2.28
  -2  -8   3   42.05    2.30
   1   8  -3    5.78    1.02
   1   8  -3    4.80    0.79
   1   8  -3    6.92    1.15
  -1  -8   3    5.92    1.01
   0   8  -3  145.57    4.48
   0   8  -3  145.93    4.62
   0  -8   3  152.13    4.40
   0  -8   3  143.26    4.44
  -1   8  -3   45.54    2.13
  -1   8  -3   46.15    2.09
   1  -8   3   40.74    1.96
   1  -8   3   44.83    1.95
  -2   8  -3    1.73    0.72
  -2   8  -3    0.64    0.77
   2  -8   3    1.05    0.65
   2  -8   3    0.03    0.52
  -3   8  -3    7.23    1.06
  -3   8  -3    6.60    0.92
   3  -8   3    6.00    1.26
   3  -8   3    6.86    0.88
   3  -8   3    7.85    0.91
   3  -8   3    5.27    0.85
  -4   8  -3    0.21    0.55
  -4   8  -3    0.82    0.52
   4  -8   3   -1.47    1.10
   4  -8   3    0.11    0.92
   5  -8   3   16.81    1.90
   5  -8   3   16.64    2.20
   6  -8   3    2.18    1.53
   6  -8   3    0.40    1.42
   9   7  -3    0.89    1.91
   9   7  -3    0.30    1.84
  -9  -7   3    0.37    1.54
  -9  -7   3    2.45    1.03
   8   7  -3    0.48    1.52
   8   7  -3    0.82    1.53
  -8  -7   3    1.61    1.00
  -8  -7   3    2.53    1.38
   7   7  -3   18.16    2.24
   7   7  -3   20.03    2.18
  -7  -7   3   20.43    2.08
   6   7  -3    3.07    1.32
   6   7  -3    3.74    1.26
  -6  -7   3    4.83    1.25
   5   7  -3   16.09    1.92
   5   7  -3   15.44    1.75
  -5  -7   3   14.70    1.79
  -5  -7   3   14.24    1.49
   4   7  -3   32.66    2.15
   4   7  -3   32.97    2.04
  -4  -7   3   33.43    1.88
  -4  -7   3   29.43    2.11
   3   7  -3   29.78    1.91
   3   7  -3   30.32    1.86
  -3  -7   3   29.04    1.96
  -3  -7   3   31.82    1.72
   2   7  -3   12.97    2.01
   2   7  -3   11.92    1.34
  -2  -7   3   14.30    1.17
  -2  -7   3   13.48    1.37
   1   7  -3   15.54    1.39
   1   7  -3   14.59    1.55
   1   7  -3   14.77    1.33
  -1  -7   3   14.29    1.27
  -1  -7   3   13.97    1.07
   0   7  -3   85.81    2.95
   0   7  -3   82.98    2.42
   0   7  -3   80.03    2.93
   0  -7   3   82.33    2.87
  -1   7  -3  170.75    4.77
  -1   7  -3  170.22    4.81
   1  -7   3  163.56    4.68
   1  -7   3  172.62    4.64
  -2   7  -3    4.43    0.82
  -2   7  -3    3.29    0.71
   2  -7   3    2.44    0.70
   2  -7   3    3.17    0.65
   2  -7   3    4.13    0.62
  -3   7  -3    2.48    0.61
  -3   7  -3    1.95    0.66
   3  -7   3    3.43    0.53
   3  -7   3    2.80    0.45
   3  -7   3    2.38    0.87
   3  -7   3    1.44    0.84
  -4   7  -3   11.24    0.76
  -4   7  -3    9.82    0.69
   4  -7   3    8.07    1.25
   4  -7   3   12.30    1.58
   5  -7   3    2.69    1.14
   5  -7   3    4.29    1.15
   6  -7   3   37.60    2.50
   6  -7   3   31.18    2.78
   7  -7   3    2.24    1.70
   7  -7   3    4.37    1.46
  10   6  -3   -0.29    2.13
  10   6  -3    2.81    2.29
 -10  -6   3    1.82    1.84
   9   6  -3   12.33    2.04
   9   6  -3   15.36    2.34
  -9  -6   3   10.64    2.12
  -9  -6   3   14.77    1.40
  -9  -6   3   14.26    1.99
   8   6  -3    5.11    1.79
   8   6  -3    5.86    1.59
  -8  -6   3    4.99    0.93
  -8  -6   3    2.36    1.27
   7   6  -3    2.60    1.30
   7   6  -3    1.70    1.12
  -7  -6   3    0.87    1.11
  -7  -6   3    3.11    0.87
   6   6  -3   -1.99    1.06
   6   6  -3    0.69    1.00
  -6  -6   3    1.08    0.81
  -6  -6   3    2.14    1.00
   5   6  -3   34.47    2.16
   5   6  -3   34.92    2.20
  -5  -6   3   38.10    1.96
  -5  -6   3   34.05    2.13
   4   6  -3   43.20    2.27
   4   6  -3   43.99    2.30
  -4  -6   3   46.84    2.06
  -4  -6   3   45.77    2.29
   3   6  -3   24.18    1.58
   3   6  -3   24.13    1.64
  -3  -6   3   25.33    1.68
  -3  -6   3   24.65    1.40
   2   6  -3    3.18    0.75
   2   6  -3    3.39    0.74
  -2  -6   3    3.80    0.62
  -2  -6   3    4.37    0.82
   1   6  -3   42.25    1.87
   1   6  -3   43.50    2.33
   1   6  -3   43.04    1.90
  -1  -6   3   38.34    1.81
  -1  -6   3   43.63    1.74
   0   6  -3   40.92    1.74
   0   6  -3   43.21    1.72
   0   6  -3   42.40    1.82
   0  -6   3   41.47    1.63
   0  -6   3   40.45    1.78
  -1   6  -3  119.45    3.17
  -1   6  -3  112.59    3.41
  -1   6  -3  116.14    3.43
   1  -6   3  113.83    3.36
  -2   6  -3   54.12    1.95
  -2   6  -3   50.80    1.84
   2  -6   3   46.93    2.26
   2  -6   3   48.24    1.68
   2  -6   3   49.91    1.81
  -3   6  -3    0.75    0.42
  -3   6  -3    0.79    0.47
   3  -6   3    0.80    0.33
   3  -6   3    0.71    0.35
   3  -6   3    0.95    0.72
  -4   6  -3   -0.14    0.23
   4  -6   3    0.22    0.64
   4  -6   3   -0.19    0.76
   5  -6   3   63.82    3.19
   5  -6   3   64.68    2.70
   6  -6   3   16.21    2.22
   6  -6   3   16.85    1.62
   7  -6   3    7.76    1.38
   7  -6   3    5.36    1.69
   8  -6   3   31.10    3.67
   8  -6   3   35.60    2.40
  10   5  -3    1.50    2.28
  10   5  -3    4.09    2.13
 -10  -5   3    4.25    1.68
   9   5  -3   22.39    2.65
   9   5  -3   21.91    2.43
  -9  -5   3   18.00    1.24
  -9  -5   3   16.19    2.00
   8   5  -3   12.44    1.77
   8   5  -3   11.29    1.72
  -8  -5   3   12.50    1.72
  -8  -5   3   12.24    1.19
   7   5  -3    0.51    1.01
   7   5  -3    0.85    1.03
  -7  -5   3    0.96    0.66
  -7  -5   3    1.32    0.89
  -7  -5   3    1.72    0.99
   6   5  -3   45.30    2.79
   6   5  -3   49.12    2.50
  -6  -5   3   47.41    2.19
  -6  -5   3   45.46    1.93
   5   5  -3   22.76    1.66
   5   5  -3   24.07    1.70
  -5  -5   3   23.46    1.49
   4   5  -3  128.99    4.13
   4   5  -3  123.02    4.02
  -4  -5   3  126.06    3.84
  -4  -5   3  127.55    4.07
   3   5  -3  113.09    3.68
   3   5  -3  120.89    3.80
  -3  -5   3  118.62    3.54
  -3  -5   3  116.26    3.73
   2   5  -3    5.95    0.83
   2   5  -3    5.17    0.78
  -2  -5   3    5.47    0.81
  -2  -5   3    5.60    0.72
   1   5  -3   17.90    1.18
   1   5  -3   16.36    1.62
   1   5  -3   18.74    1.17
  -1  -5   3   19.48    1.08
  -1  -5   3   18.16    1.17
   0   5  -3   13.96    1.15
   0   5  -3   13.20    0.99
   0   5  -3   11.49    0.88
   0  -5   3   13.00    0.94
   0  -5   3   12.19    0.82
  -1   5  -3  111.35    3.14
  -1   5  -3  112.64    3.11
  -1   5  -3  108.51    3.13
   1  -5   3   99.93    3.45
   1  -5   3  110.76    2.97
   1  -5   3  106.00    3.08
  -2   5  -3  110.66    3.17
  -2   5  -3  107.46    3.04
   2  -5   3  102.55    3.54
   2  -5   3  107.39    2.97
  -3   5  -3   20.06    1.00
  -3   5  -3   20.29    0.91
   3  -5   3   21.79    0.79
   3  -5   3   21.37    1.60
   3  -5   3   20.71    0.85
   4  -5   3    0.26    0.70
   4  -5   3    0.96    0.65
   5  -5   3    1.16    0.85
   5  -5   3    1.80    0.69
   6  -5   3    2.53    1.15
   6  -5   3    3.19    0.92
   7  -5   3   24.93    1.84
   7  -5   3   24.98    2.72
   8  -5   3   14.86    1.71
   8  -5   3   11.50    2.27
  10   4  -3   20.90    2.76
  10   4  -3   28.65    3.11
 -10  -4   3   23.79    2.51
   9   4  -3   25.04    2.85
   9   4  -3   25.23    2.57
  -9  -4   3   24.20    1.13
  -9  -4   3   23.11    2.45
   8   4  -3    1.12    1.20
   8   4  -3    0.44    1.17
  -8  -4   3    0.90    1.16
  -8  -4   3    1.94    0.62
   7   4  -3   25.47    2.11
   7   4  -3   24.39    1.99
  -7  -4   3   30.03    2.12
  -7  -4   3   28.01    1.38
  -7  -4   3   32.00    1.82
   6   4  -3   44.65    2.27
   6   4  -3   47.52    2.38
  -6  -4   3   45.18    2.08
  -6  -4   3   44.82    1.78
  -6  -4   3   45.26    2.26
   5   4  -3   34.58    1.90
   5   4  -3   37.05    1.93
  -5  -4   3   36.89    1.75
  -5  -4   3   34.06    1.87
   4   4  -3   -0.02    0.54
   4   4  -3    0.90    0.60
  -4  -4   3    0.08    0.44
  -4  -4   3    0.01    0.56
   3   4  -3   18.29    1.22
   3   4  -3   15.22    1.14
  -3  -4   3   14.92    1.15
  -3  -4   3   16.28    1.07
   2   4  -3  146.51    4.14
   2   4  -3  143.41    4.10
  -2  -4   3  147.04    4.01
  -2  -4   3  143.92    4.12
   1   4  -3    4.85    0.94
   1   4  -3    7.00    0.68
   1   4  -3    6.10    0.73
  -1  -4   3    7.43    0.76
  -1  -4   3    5.57    0.61
   0   4  -3   46.04    1.66
   0   4  -3   46.05    1.64
   0   4  -3   47.40    2.02
   0  -4   3   46.26    1.68
   0  -4   3   44.26    1.55
  -1   4  -3   56.65    1.79
  -1   4  -3   56.89    1.97
  -1   4  -3   55.25    1.83
   1  -4   3   53.93    2.27
   1  -4   3   54.04    1.80
   1  -4   3   57.40    1.72
  -2   4  -3  149.27    4.03
  -2   4  -3  141.92    3.74
   2  -4   3  138.50    3.67
   2  -4   3  144.65    3.55
   2  -4   3  143.53    4.33
  -3   4  -3    6.96    0.61
  -3   4  -3    8.28    0.50
   3  -4   3    7.83    1.10
   3  -4   3    7.04    0.47
   4  -4   3    7.41    1.18
   5  -4   3   24.53    1.39
   5  -4   3   28.04    1.98
   6  -4   3   53.52    3.05
   6  -4   3   53.57    2.15
   7  -4   3    4.63    0.91
   7  -4   3    5.67    1.49
   8  -4   3    9.10    1.11
   8  -4   3    8.30    1.94
   9  -4   3   -0.62    1.96
   9  -4   3    0.82    0.94
  10   3  -3   21.97    2.51
  10   3  -3   21.96    2.48
 -10  -3   3   19.41    2.27
 -10  -3   3   17.47    2.38
   9   3  -3    2.52    1.35
   9   3  -3    3.61    1.48
  -9  -3   3    3.46    1.41
  -9  -3   3    2.92    0.45
   8   3  -3   -0.70    0.97
   8   3  -3   -1.48    1.07
  -8  -3   3   -0.43    0.48
  -8  -3   3   -0.48    0.95
  -8  -3   3    0.27    0.80
   7   3  -3   -0.86    0.82
   7   3  -3    1.61    0.91
  -7  -3   3    0.14    0.44
  -7  -3   3   -0.82    0.62
  -7  -3   3    0.24    0.90
   6   3  -3    0.78    0.70
   6   3  -3    1.23    0.67
  -6  -3   3    0.43    0.70
  -6  -3   3    0.45    0.55
  -6  -3   3   -0.09    0.41
   5   3  -3  151.96    4.62
   5   3  -3  151.45    4.61
  -5  -3   3  157.33    4.14
  -5  -3   3  159.00    4.67
  -5  -3   3  159.77    4.48
   4   3  -3   50.80    2.04
   4   3  -3   48.81    2.02
  -4  -3   3   48.14    1.87
  -4  -3   3   48.50    2.01
   3   3  -3  110.05    3.29
   3   3  -3  104.53    3.26
  -3  -3   3  109.70    3.20
  -3  -3   3  110.30    3.32
   2   3  -3   58.36    1.99
   2   3  -3   51.22    1.93
  -2  -3   3   55.46    1.98
  -2  -3   3   58.72    1.93
   1   3  -3  126.33    4.35
   1   3  -3  133.69    3.63
   1   3  -3  134.10    3.66
  -1  -3   3  135.60    3.59
  -1  -3   3  137.10    3.66
   0   3  -3   18.98    1.39
   0   3  -3   15.70    0.87
   0   3  -3   16.46    0.81
   0  -3   3   13.12    1.20
   0  -3   3   15.66    0.81
   0  -3   3   16.20    0.86
  -1   3  -3    6.59    0.61
  -1   3  -3    6.67    0.52
  -1   3  -3    7.37    0.78
   1  -3   3    7.02    0.59
   1  -3   3    8.51    1.06
   1  -3   3    6.41    0.52
  -2   3  -3   64.08    1.93
  -2   3  -3   67.76    2.27
   2  -3   3   67.87    1.89
   2  -3   3   64.43    2.46
   2  -3   3   64.88    1.78
  -3   3  -3    3.05    0.32
  -3   3  -3    2.53    0.35
   3  -3   3    2.90    0.24
   3  -3   3    4.00    0.32
   3  -3   3    2.78    0.65
   4  -3   3    0.71    0.55
   5  -3   3    3.38    0.89
   5  -3   3    4.09    0.64
   6  -3   3   21.04    1.22
   6  -3   3   20.84    1.94
   7  -3   3    3.66    0.72
   7  -3   3    1.85    1.14
   8  -3   3    2.69    1.55
   8  -3   3    2.64    0.74
   9  -3   3    3.03    1.77
   9  -3   3    1.61    0.70
  10   2  -3   12.65    2.15
  10   2  -3   12.46    1.99
 -10  -2   3   16.65    2.06
 -10  -2   3   12.32    1.86
   9   2  -3    7.65    1.51
   9   2  -3    8.03    1.63
  -9  -2   3    9.04    1.59
   8   2  -3   20.25    2.03
   8   2  -3   21.87    1.97
  -8  -2   3   22.06    1.50
  -8  -2   3   23.69    1.13
  -8  -2   3   25.49    1.94
   7   2  -3    1.10    0.88
   7   2  -3    0.31    0.74
  -7  -2   3    0.05    0.44
  -7  -2   3    0.74    0.57
   6   2  -3    0.33    0.70
   6   2  -3    0.01    0.63
  -6  -2   3    0.43    0.40
  -6  -2   3   -0.58    0.71
  -6  -2   3    1.08    0.52
   5   2  -3   49.64    2.10
   5   2  -3   50.39    2.04
  -5  -2   3   48.44    1.90
  -5  -2   3   49.05    1.66
  -5  -2   3   48.27    2.05
   4   2  -3   16.44    1.16
   4   2  -3   19.47    1.12
  -4  -2   3   16.92    1.02
  -4  -2   3   17.14    0.90
  -4  -2   3   17.47    1.18
   3   2  -3    9.29    0.83
   3   2  -3    9.67    0.80
  -3  -2   3   10.40    0.86
  -3  -2   3    9.15    0.74
  -3  -2   3    8.60    0.68
   2   2  -3    1.99    0.41
   2   2  -3    2.86    0.50
  -2  -2   3    2.43    0.43
  -2  -2   3    1.88    0.43
   1   2  -3   17.60    0.95
   1   2  -3   18.47    0.89
  -1  -2   3   17.16    0.87
  -1  -2   3   16.63    0.90
   0   2  -3   81.56    2.34
   0   2  -3   81.38    2.27
   0   2  -3   81.84    2.87
   0  -2   3   82.46    2.32
   0  -2   3   81.89    2.27
   0  -2   3   77.03    2.89
  -1   2  -3   19.94    0.91
  -1   2  -3   20.54    1.17
  -1   2  -3   18.94    0.80
   1  -2   3   22.75    1.38
   1  -2   3   19.71    0.81
   1  -2   3   19.32    0.86
  -2   2  -3  103.47    3.11
  -2   2  -3  102.42    2.70
   2  -2   3  102.87    2.64
   2  -2   3  100.58    2.58
   2  -2   3   99.49    3.24
  -3   2  -3   17.81    0.75
  -3   2  -3   17.98    1.20
  -3   2  -3   15.41    0.64
   3  -2   3   16.64    0.62
   3  -2   3   18.82    1.30
   3  -2   3   15.94    0.61
  -4   2  -3   19.16    0.68
  -4   2  -3   20.82    0.71
   4  -2   3   22.26    1.54
   4  -2   3   19.34    0.54
   4  -2   3   20.14    0.58
  -5   2  -3    0.74    0.18
  -5   2  -3    0.48    0.21
   5  -2   3    0.46    0.70
   5  -2   3    0.27    0.36
  -6   2  -3   26.96    0.79
  -6   2  -3   27.11    0.76
   6  -2   3   25.20    2.18
   6  -2   3   24.91    1.18
   7  -2   3   17.92    2.35
   7  -2   3   21.22    1.08
   8  -2   3    0.16    0.47
   8  -2   3   -1.27    1.08
   9  -2   3   30.08    1.22
   9  -2   3   38.11    3.73
  10  -2   3   23.87    4.05
  10   1  -3    9.59    1.83
  10   1  -3   10.61    1.90
 -10  -1   3    9.76    1.41
 -10  -1   3    8.57    1.81
   9   1  -3    2.07    1.33
   9   1  -3    1.82    1.17
  -9  -1   3    1.08    1.18
   8   1  -3   40.63    2.29
   8   1  -3   37.64    2.35
  -8  -1   3   43.49    1.94
  -8  -1   3   40.93    2.34
  -8  -1   3   42.05    1.52
   7   1  -3    0.81    0.70
   7   1  -3    0.38    0.78
  -7  -1   3    1.99    0.89
  -7  -1   3    0.69    0.47
  -7  -1   3    0.72    0.52
   6   1  -3    1.85    0.72
   6   1  -3    1.78    0.68
  -6  -1   3    1.35    0.45
  -6  -1   3    0.94    0.70
  -6  -1   3    2.44    0.51
   5   1  -3    0.27    0.43
   5   1  -3    0.18    0.53
  -5  -1   3   -0.54    0.34
  -5  -1   3    0.32    0.50
  -5  -1   3    0.43    0.36
   4   1  -3   58.00    2.04
   4   1  -3   57.41    2.12
  -4  -1   3   58.63    2.11
  -4  -1   3   60.71    2.02
  -4  -1   3   60.95    1.83
   3   1  -3    6.18    0.73
   3   1  -3    7.96    0.67
  -3  -1   3    7.49    0.71
  -3  -1   3    6.56    0.55
  -3  -1   3    7.15    0.61
   2   1  -3   67.12    2.11
   2   1  -3   64.17    2.01
  -2  -1   3   66.61    2.03
  -2  -1   3   65.79    2.07
  -2  -1   3   65.61    1.93
   1   1  -3  391.01    9.32
   1   1  -3  402.19    9.41
  -1  -1   3  400.44    9.37
  -1  -1   3  399.97    9.35
   0   1  -3  774.43   18.27
   0   1  -3  771.59   17.59
   0   1  -3  795.18   17.67
   0  -1   3  746.62   18.27
   0  -1   3  783.33   17.62
   0  -1   3  779.42   17.62
  -1   1  -3   12.34    0.65
  -1   1  -3   11.14    0.70
  -1   1  -3   13.74    1.02
   1  -1   3   11.81    0.66
   1  -1   3   15.85    1.19
   1  -1   3   10.83    0.65
  -2   1  -3    8.06    0.61
  -2   1  -3   10.41    0.90
   2  -1   3    8.07    0.56
   2  -1   3    9.59    0.89
   2  -1   3    6.95    0.53
  -3   1  -3   13.59    0.69
  -3   1  -3   16.89    1.16
  -3   1  -3   16.46    0.78
   3  -1   3   17.09    1.22
   3  -1   3   16.33    0.67
   3  -1   3   16.79    0.75
  -4   1  -3    0.90    0.28
  -4   1  -3    0.90    0.28
   4  -1   3    0.57    0.29
   4  -1   3    0.62    0.52
  -5   1  -3   17.49    0.80
  -5   1  -3   16.49    0.84
   5  -1   3   17.48    0.86
   5  -1   3   16.41    1.59
   5  -1   3   16.51    0.67
   5  -1   3   16.60    0.77
  -6   1  -3   17.20    0.92
  -6   1  -3   15.73    0.84
   6  -1   3   16.36    0.72
   6  -1   3   16.21    1.79
   6  -1   3   16.16    0.81
   6  -1   3   16.25    0.92
  -7   1  -3   31.88    1.27
  -7   1  -3   33.97    1.36
   7  -1   3   32.53    1.32
   7  -1   3   36.56    2.67
   7  -1   3   33.13    1.15
   7  -1   3   33.09    1.15
  -8   1  -3   16.49    1.05
  -8   1  -3   15.06    1.10
   8  -1   3   16.06    0.70
   8  -1   3   16.01    0.82
   8  -1   3   16.33    0.99
   8  -1   3   18.36    2.40
  -9   1  -3    2.35    0.69
   9  -1   3    1.04    1.59
 -10   1  -3    8.99    1.09
  10  -1   3    7.50    2.19
  10   0  -3    1.72    1.68
  10   0  -3    2.35    1.36
 -10   0   3   -1.73    1.08
 -10   0   3   -0.35    1.53
   9   0  -3    1.47    1.07
   9   0  -3    0.61    1.13
  -9   0   3    0.64    1.17
   8   0  -3   21.01    1.75
  -8   0   3   22.37    1.21
  -8   0   3   25.49    1.88
  -8   0   3   21.71    1.36
   7   0  -3    0.42    0.55
   7   0  -3    0.49    0.75
  -7   0   3    0.62    0.77
  -7   0   3    0.15    0.43
  -7   0   3    0.80    0.46
   6   0  -3    3.57    0.59
   6   0  -3    4.25    0.81
   6   0  -3    3.32    0.67
  -6   0   3    4.01    0.82
  -6   0   3    4.07    0.61
  -6   0   3    4.29    0.59
   5   0  -3   22.36    1.05
   5   0  -3   22.15    1.33
   5   0  -3   22.37    1.18
  -5   0   3   23.60    1.13
  -5   0   3   22.76    1.07
  -5   0   3   23.60    1.31
   4   0  -3    5.17    0.53
   4   0  -3    5.32    0.62
   4   0  -3    5.40    0.69
  -4   0   3    5.83    0.60
  -4   0   3    5.10    0.64
  -4   0   3    4.25    0.55
   3   0  -3  166.59    4.50
   3   0  -3  171.50    4.40
   3   0  -3  179.07    4.32
  -3   0   3  168.93    4.40
  -3   0   3  171.87    4.29
  -3   0   3  170.71    4.47
   2   0  -3    5.13    0.46
   2   0  -3    5.15    0.61
   2   0  -3    4.66    0.51
  -2   0   3    4.64    0.54
  -2   0   3    4.29    0.47
  -2   0   3    5.73    0.55
   1   0  -3  187.98    4.80
   1   0  -3  191.63    4.74
   1   0  -3  195.26    4.68
  -1   0   3  192.48    4.77
  -1   0   3  196.12    4.66
  -1   0   3  189.31    4.78
   0   0  -3  151.99    3.61
   0   0  -3  150.76    3.68
   0   0  -3  139.01    4.24
   0   0  -3  148.32    3.75
   0   0   3  142.57    3.70
   0   0   3  148.18    3.69
   0   0   3  147.24    3.59
   0   0   3  134.16    4.21
  -1   0  -3  395.34    9.37
  -1   0  -3  375.37    8.91
  -1   0  -3  384.07    8.99
   1   0   3  381.04    8.97
   1   0   3  380.90    8.81
   1   0   3  388.08    8.93
   1   0   3  375.67    9.41
  -2   0  -3    6.14    0.51
  -2   0  -3    5.76    0.75
  -2   0  -3    5.86    0.60
   2   0   3    6.49    0.82
   2   0   3    5.89    0.56
   2   0   3    6.46    0.51
  -3   0  -3  108.48    3.39
  -3   0  -3  106.08    2.83
  -3   0  -3  105.51    2.88
   3   0   3  104.65    3.43
   3   0   3  105.05    2.91
   3   0   3  106.27    2.74
  -4   0  -3   13.07    0.79
  -4   0  -3   11.79    0.75
   4   0   3   12.71    0.66
   4   0   3   14.59    1.24
   4   0   3   13.17    0.86
  -5   0  -3  182.30    4.68
   5   0   3  182.14    4.50
   5   0   3  181.11    4.31
   5   0   3  184.98    5.76
   5   0   3  187.58    4.85
  -6   0  -3    4.70    0.64
   6   0   3    3.82    0.32
   6   0   3    3.22    1.07
   6   0   3    4.82    0.61
   6   0   3    4.93    0.71
  -7   0  -3    9.87    0.97
   7   0   3    8.44    1.05
   7   0   3    6.44    1.37
   7   0   3    6.99    0.82
   8   0   3   17.78    1.43
   8   0   3   18.55    2.44
  -9   0  -3   20.46    1.50
   9   0   3   20.82    2.87
   9   0   3   19.23    1.68
   9   0   3   17.19    1.22
 -10   0  -3    4.07    1.02
 -10   0  -3    3.04    0.99
  10   0   3    4.24    1.87
  10   0   3    3.24    0.74
  10  -1  -3    5.44    1.36
 -10   1   3    5.03    1.51
   9  -1  -3    1.00    1.78
   9  -1  -3   -1.33    0.98
  -9   1   3    0.00    1.11
  -9   1   3    1.74    1.12
   8  -1  -3    2.91    0.96
   8  -1  -3    3.18    0.66
   8  -1  -3    3.51    0.88
  -8   1   3    1.74    1.13
   7  -1  -3   10.92    0.99
   7  -1  -3   11.04    1.29
   7  -1  -3   10.69    1.14
  -7   1   3   11.01    0.91
  -7   1   3   10.99    1.01
   6  -1  -3   23.77    1.44
   6  -1  -3   25.06    1.31
   6  -1  -3   22.03    1.17
  -6   1   3   24.21    1.47
  -6   1   3   25.13    1.17
  -6   1   3   23.70    1.23
   5  -1  -3   21.90    1.10
   5  -1  -3   24.39    1.18
   5  -1  -3   24.28    1.31
  -5   1   3   23.85    1.17
  -5   1   3   24.95    1.32
  -5   1   3   23.66    1.11
   4  -1  -3   20.01    1.13
   4  -1  -3   20.71    0.99
   4  -1  -3   21.60    0.99
  -4   1   3   20.87    1.12
  -4   1   3   21.32    1.02
  -4   1   3   21.42    1.02
   3  -1  -3    2.94    0.50
   3  -1  -3    2.48    0.41
   3  -1  -3    2.73    0.40
  -3   1   3    2.78    0.46
  -3   1   3    2.55    0.42
  -3   1   3    2.83    0.48
   2  -1  -3  256.67    6.23
   2  -1  -3  262.11    6.22
   2  -1  -3  261.82    6.36
  -2   1   3  257.99    6.30
  -2   1   3  260.13    6.21
  -2   1   3  253.96    6.28
   1  -1  -3  171.94    4.18
   1  -1  -3  173.34    4.34
   1  -1  -3  168.81    4.23
  -1   1   3  169.10    4.17
  -1   1   3  163.63    4.24
  -1   1   3  167.44    4.30
   0  -1  -3   31.23    1.23
   0  -1  -3   32.01    1.65
   0  -1  -3   30.86    1.15
   0  -1  -3   31.96    1.04
   0   1   3   31.02    1.04
   0   1   3   28.94    1.18
   0   1   3   29.42    1.61
   0   1   3   31.35    1.16
  -1  -1  -3  179.20    4.30
  -1  -1  -3  175.99    4.57
  -1  -1  -3  182.26    4.50
  -1  -1  -3  182.15    4.82
   1   1   3  178.31    4.87
   1   1   3  176.20    4.56
   1   1   3  182.02    4.30
   1   1   3  185.75    4.49
  -2  -1  -3    1.20    0.38
  -2  -1  -3    0.33    0.38
  -2  -1  -3    0.86    0.31
   2   1   3    0.96    0.45
   2   1   3    0.51    0.20
   2   1   3    1.55    0.42
   2   1   3    0.69    0.32
  -3  -1  -3  177.77    4.57
  -3  -1  -3  180.12    4.67
  -3  -1  -3  188.08    5.11
   3   1   3  182.58    4.74
   3   1   3  177.69    4.20
   3   1   3  174.56    4.48
   3   1   3  185.15    5.17
  -4  -1  -3   12.60    0.79
  -4  -1  -3   12.20    0.88
   4   1   3   11.85    0.71
   4   1   3   12.20    0.91
   4   1   3   12.21    1.17
   4   1   3   11.93    0.41
  -5  -1  -3   15.50    1.00
  -5  -1  -3   14.77    0.91
   5   1   3   14.00    0.80
   5   1   3   12.52    1.37
   5   1   3   14.19    1.08
  -6  -1  -3    2.99    0.59
  -6  -1  -3    1.69    0.48
   6   1   3    2.22    0.47
   6   1   3    2.23    0.85
   6   1   3    1.74    0.65
  -7  -1  -3   10.33    1.02
  -7  -1  -3   12.16    1.10
   7   1   3    9.88    1.58
   7   1   3    9.21    0.92
   7   1   3    9.97    1.22
  -8  -1  -3    2.59    0.70
  -8  -1  -3    1.41    0.76
   8   1   3    1.16    0.61
   8   1   3   -0.84    1.14
   8   1   3    0.66    0.82
  -9  -1  -3   22.27    1.63
  -9  -1  -3   23.37    1.67
   9   1   3   17.06    1.49
   9   1   3   22.50    2.87
   9   1   3   23.24    2.03
 -10  -1  -3    6.74    1.17
 -10  -1  -3    8.22    1.29
  10   1   3    5.40    1.49
  10   1   3    5.81    1.15
  10   1   3    9.56    2.25
  10  -2  -3   -0.68    1.97
 -10   2   3    0.75    1.28
   9  -2  -3   -0.01    0.77
   9  -2  -3    1.04    0.80
  -9   2   3   -0.21    0.97
  -9   2   3   -0.35    0.69
   8  -2  -3    9.72    1.25
   8  -2  -3   11.71    1.17
   8  -2  -3    9.46    1.20
  -8   2   3    6.74    1.07
   7  -2  -3    7.85    0.99
   7  -2  -3    8.33    0.97
  -7   2   3    6.26    0.80
  -7   2   3    7.24    0.96
  -7   2   3    6.90    0.88
   6  -2  -3   12.10    1.18
   6  -2  -3   12.78    1.00
   6  -2  -3   12.90    0.93
  -6   2   3   11.79    1.06
  -6   2   3   12.30    1.16
   5  -2  -3   61.21    2.10
   5  -2  -3   62.53    2.21
   5  -2  -3   61.17    1.97
  -5   2   3   63.84    2.15
  -5   2   3   64.25    2.18
   4  -2  -3   99.65    2.91
   4  -2  -3  103.93    2.78
  -4   2   3   97.96    2.91
  -4   2   3  102.37    2.93
  -4   2   3  101.35    2.84
   3  -2  -3   53.13    1.83
   3  -2  -3   54.01    1.78
   3  -2  -3   51.43    1.66
  -3   2   3   50.67    1.70
  -3   2   3   54.21    1.80
  -3   2   3   52.19    1.75
   2  -2  -3   21.30    1.04
   2  -2  -3   20.31    0.90
   2  -2  -3   20.35    0.95
  -2   2   3   19.59    0.93
  -2   2   3   20.26    0.97
  -2   2   3   19.52    0.95
   1  -2  -3  518.42   12.16
   1  -2  -3  515.25   12.06
   1  -2  -3  520.24   12.04
  -1   2   3  519.97   12.04
  -1   2   3  527.30   12.08
  -1   2   3  522.47   12.16
   0  -2  -3   47.09    1.60
   0  -2  -3   50.59    1.74
   0  -2  -3   49.44    1.53
   0  -2  -3   52.15    2.14
   0   2   3   45.02    2.02
   0   2   3   50.98    1.54
   0   2   3   50.65    1.63
   0   2   3   49.08    1.70
  -1  -2  -3   16.06    0.97
  -1  -2  -3   15.48    0.71
  -1  -2  -3   17.26    1.04
  -1  -2  -3   15.03    0.83
   1   2   3   19.08    1.21
   1   2   3   15.83    0.73
   1   2   3   15.41    0.84
   1   2   3   16.30    0.95
  -2  -2  -3   38.20    1.61
  -2  -2  -3   37.96    1.41
  -2  -2  -3   37.27    1.52
  -2  -2  -3   39.76    1.16
   2   2   3   38.22    1.16
   2   2   3   38.84    1.38
   2   2   3   37.10    1.53
   2   2   3   38.72    1.67
  -3  -2  -3  331.89    8.21
  -3  -2  -3  348.25    8.56
  -3  -2  -3  325.90    7.64
  -3  -2  -3  330.56    8.08
   3   2   3  334.92    8.00
   3   2   3  346.09    8.65
   3   2   3  325.19    7.63
   3   2   3  334.59    8.30
  -4  -2  -3  491.68   11.61
  -4  -2  -3  477.84   11.69
   4   2   3  491.40   12.33
   4   2   3  492.32   11.85
   4   2   3  494.82   11.50
  -5  -2  -3  135.99    3.94
  -5  -2  -3  132.99    3.83
   5   2   3  139.19    3.71
   5   2   3  139.90    4.69
   5   2   3  134.23    4.10
  -6  -2  -3    4.59    0.76
  -6  -2  -3    5.38    0.71
   6   2   3    5.56    0.88
   6   2   3    4.87    1.06
   6   2   3    4.65    0.64
  -7  -2  -3   28.73    1.91
  -7  -2  -3   31.67    1.61
   7   2   3   31.46    1.97
   7   2   3   31.53    1.52
   7   2   3   31.63    2.47
  -8  -2  -3   19.10    1.42
   8   2   3   20.10    1.46
   8   2   3   20.39    1.94
   8   2   3   23.97    2.53
  -9  -2  -3   17.97    1.60
  -9  -2  -3   18.84    1.72
   9   2   3   18.64    2.08
   9   2   3   16.12    1.59
   9   2   3   16.49    2.75
 -10  -2  -3   10.46    1.54
 -10  -2  -3   10.40    1.39
  10   2   3   11.34    1.90
  10   2   3   10.21    2.32
  10   2   3   10.16    1.37
 -11  -2  -3    2.32    1.58
  11   2   3    5.04    1.81
  11   2   3    5.69    2.47
   9  -3  -3    1.83    0.94
  -9   3   3    4.37    0.89
  -9   3   3    2.49    0.64
   8  -3  -3    0.61    0.78
   8  -3  -3   -0.05    0.43
   8  -3  -3   -0.21    0.45
   7  -3  -3   23.42    1.20
   7  -3  -3   25.94    1.15
   7  -3  -3   24.44    1.55
  -7   3   3   27.14    1.13
  -7   3   3   28.21    1.47
   6  -3  -3   80.84    2.52
   6  -3  -3   82.61    2.76
   6  -3  -3   84.11    2.38
  -6   3   3   84.91    2.63
  -6   3   3   82.01    2.79
  -6   3   3   82.51    2.36
   5  -3  -3    1.89    0.38
   5  -3  -3    0.94    0.55
   5  -3  -3    1.56    0.51
  -5   3   3    2.38    0.54
  -5   3   3    2.63    0.64
  -5   3   3    1.69    0.41
   4  -3  -3   11.51    0.70
   4  -3  -3   12.10    0.93
   4  -3  -3   10.31    0.90
  -4   3   3   12.00    0.94
  -4   3   3   10.30    0.78
  -4   3   3   10.14    0.84
   3  -3  -3   40.35    1.57
   3  -3  -3   44.08    1.66
   3  -3  -3   43.19    1.44
  -3   3   3   43.88    1.54
  -3   3   3   44.11    1.68
   2  -3  -3   63.11    1.98
   2  -3  -3   63.02    2.08
   2  -3  -3   67.78    2.11
  -2   3   3   66.69    2.13
  -2   3   3   66.35    2.02
  -2   3   3   64.94    2.08
   1  -3  -3  137.00    3.66
   1  -3  -3  141.04    3.65
   1  -3  -3  139.27    3.72
   1  -3  -3  125.41    4.16
  -1   3   3  131.31    3.70
  -1   3   3  138.42    3.65
  -1   3   3  142.71    3.62
   0  -3  -3    1.77    0.35
   0  -3  -3    1.08    0.34
   0  -3  -3    1.07    0.43
   0  -3  -3    1.51    0.53
   0   3   3    1.58    0.38
   0   3   3    0.37    0.50
   0   3   3    1.16    0.40
   0   3   3    1.90    0.39
  -1  -3  -3    0.57    0.42
  -1  -3  -3    0.65    0.34
  -1  -3  -3    1.04    0.37
  -1  -3  -3    0.88    0.28
   1   3   3    0.34    0.32
   1   3   3    1.39    0.48
   1   3   3    0.63    0.43
   1   3   3    0.89    0.31
  -2  -3  -3    9.03    0.78
  -2  -3  -3    8.20    0.53
  -2  -3  -3    7.35    0.83
  -2  -3  -3    9.79    0.74
   2   3   3    9.80    0.88
   2   3   3    9.51    0.83
   2   3   3    8.39    0.57
   2   3   3    8.34    0.70
  -3  -3  -3   94.11    3.07
  -3  -3  -3   89.67    2.77
  -3  -3  -3   93.44    2.41
  -3  -3  -3   89.04    2.90
   3   3   3   95.89    3.03
   3   3   3   92.14    2.72
   3   3   3   90.47    3.09
   3   3   3   93.76    2.40
  -4  -3  -3  317.11    8.15
  -4  -3  -3  307.09    7.42
  -4  -3  -3  329.85    8.06
   4   3   3  336.92    8.37
   4   3   3  327.57    8.65
  -5  -3  -3  294.33    7.56
  -5  -3  -3  295.81    7.68
   5   3   3  290.56    7.84
   5   3   3  303.34    8.39
   5   3   3  300.75    7.38
  -6  -3  -3   84.60    3.09
  -6  -3  -3   93.87    3.07
   6   3   3   88.26    3.32
   6   3   3   90.64    2.87
   6   3   3   94.15    3.87
  -7  -3  -3   26.77    1.69
  -7  -3  -3   24.58    1.55
   7   3   3   23.53    1.50
   7   3   3   24.86    1.84
   7   3   3   24.07    2.27
  -8  -3  -3   13.29    1.38
  -8  -3  -3   17.49    1.55
   8   3   3   17.21    2.30
   8   3   3   15.00    1.92
   8   3   3   14.89    1.38
  -9  -3  -3    3.10    0.94
  -9  -3  -3    3.41    1.05
   9   3   3    2.29    1.45
   9   3   3    2.69    1.03
   9   3   3    1.20    1.44
 -10  -3  -3    9.71    1.43
 -10  -3  -3   11.58    1.52
  10   3   3   11.13    2.25
  10   3   3   10.59    1.60
  10   3   3    9.37    1.82
 -11  -3  -3    2.14    1.96
  11   3   3    2.71    2.25
  11   3   3    1.39    1.90
   9  -4  -3    6.51    1.24
   9  -4  -3    6.00    1.93
   8  -4  -3   -0.67    0.91
   7  -4  -3   57.88    2.39
  -7   4   3   50.80    1.63
   6  -4  -3    9.56    0.56
   6  -4  -3    8.87    1.14
   6  -4  -3   10.80    0.56
  -6   4   3    9.91    0.65
  -6   4   3    9.80    0.83
   5  -4  -3   29.37    1.03
   5  -4  -3   29.54    1.60
   5  -4  -3   29.11    1.15
  -5   4   3   30.69    1.15
  -5   4   3   28.27    1.63
  -5   4   3   28.84    1.23
   4  -4  -3    0.10    0.52
   4  -4  -3    0.30    0.38
   4  -4  -3    0.17    0.27
  -4   4   3    0.06    0.35
  -4   4   3    0.08    0.34
  -4   4   3    0.50    0.59
   3  -4  -3    1.83    0.56
   3  -4  -3    0.82    0.35
   3  -4  -3    0.90    0.41
  -3   4   3   -0.34    0.37
  -3   4   3    0.38    0.49
  -3   4   3    1.65    0.41
   2  -4  -3  104.60    3.00
   2  -4  -3  108.03    3.07
   2  -4  -3  107.49    3.19
  -2   4   3  105.73    3.17
  -2   4   3  108.03    2.96
  -2   4   3  108.24    3.13
   1  -4  -3    4.29    0.55
   1  -4  -3    5.19    0.65
   1  -4  -3    3.65    0.74
   1  -4  -3    3.46    0.60
  -1   4   3    4.38    0.61
  -1   4   3    3.89    0.60
  -1   4   3    4.89    0.58
   0  -4  -3   55.78    1.97
   0  -4  -3   54.53    1.92
   0  -4  -3   53.12    1.85
   0  -4  -3   54.77    1.84
   0   4   3   47.71    1.99
   0   4   3   54.83    1.84
   0   4   3   52.25    1.76
   0   4   3   54.16    2.00
  -1  -4  -3   47.86    1.89
  -1  -4  -3   49.60    1.69
  -1  -4  -3   48.47    1.79
  -1  -4  -3   50.06    1.71
   1   4   3   48.67    1.90
   1   4   3   49.19    1.73
   1   4   3   51.25    1.97
   1   4   3   49.79    1.69
  -2  -4  -3   50.41    2.02
  -2  -4  -3   53.69    1.72
  -2  -4  -3   54.58    1.93
  -2  -4  -3   51.96    1.90
   2   4   3   53.44    2.03
   2   4   3   51.68    2.09
   2   4   3   51.58    1.68
   2   4   3   54.64    1.88
  -3  -4  -3   29.68    1.53
  -3  -4  -3   27.45    1.34
  -3  -4  -3   29.23    1.10
   3   4   3   27.76    1.31
   3   4   3   27.71    1.53
   3   4   3   28.47    1.55
  -4  -4  -3    4.15    0.80
  -4  -4  -3    3.36    0.40
  -4  -4  -3    4.36    0.70
   4   4   3    3.95    0.74
   4   4   3    3.54    0.76
  -5  -4  -3    3.10    0.78
  -5  -4  -3    2.93    0.67
  -5  -4  -3    3.12    0.35
   5   4   3    3.39    0.83
   5   4   3    2.38    0.59
   5   4   3    2.71    0.80
  -6  -4  -3   83.38    2.96
  -6  -4  -3   82.07    3.01
   6   4   3   79.10    3.18
   6   4   3   78.26    3.57
   6   4   3   77.92    2.71
  -7  -4  -3    9.36    1.21
  -7  -4  -3    8.01    1.20
   7   4   3    8.85    1.12
   7   4   3    6.66    1.32
   7   4   3    5.92    1.43
  -8  -4  -3    2.33    0.89
  -8  -4  -3    1.72    0.86
   8   4   3    0.51    0.89
   8   4   3   -0.34    1.16
   8   4   3    2.22    1.06
  -9  -4  -3   33.33    2.13
  -9  -4  -3   37.22    2.36
   9   4   3   35.33    2.31
   9   4   3   33.48    3.21
   9   4   3   34.67    2.80
 -10  -4  -3   11.40    1.67
 -10  -4  -3   11.04    1.52
  10   4   3    9.42    1.61
  10   4   3    7.40    2.10
  10   4   3    7.24    2.08
 -11  -4  -3    2.35    2.01
  11   4   3    1.79    2.30
  11   4   3    0.09    1.92
   8  -5  -3   23.59    2.50
   7  -5  -3   53.22    2.56
   6  -5  -3   -0.04    0.72
  -6   5   3    0.05    0.20
  -6   5   3   -0.18    0.22
   5  -5  -3   13.88    1.26
   5  -5  -3   13.68    0.57
   5  -5  -3   15.64    0.56
  -5   5   3   16.40    0.78
  -5   5   3   14.26    0.77
   4  -5  -3    5.76    0.62
   4  -5  -3    5.19    0.56
   4  -5  -3    5.59    0.86
  -4   5   3    5.61    0.63
  -4   5   3    5.00    0.54
   3  -5  -3   -0.03    0.34
   3  -5  -3   -0.15    0.54
   3  -5  -3    0.47    0.47
  -3   5   3   -0.34    0.57
  -3   5   3    0.08    0.42
  -3   5   3   -0.33    0.31
   2  -5  -3    0.68    0.45
   2  -5  -3    1.30    0.46
   2  -5  -3    0.04    0.47
  -2   5   3    0.99    0.59
  -2   5   3    2.00    0.43
  -2   5   3    1.76    0.51
   1  -5  -3   29.14    1.59
   1  -5  -3   29.92    1.46
   1  -5  -3   29.05    1.38
   1  -5  -3   30.39    1.39
  -1   5   3   30.35    1.44
  -1   5   3   29.94    1.46
  -1   5   3   29.37    1.28
   0  -5  -3   38.73    1.43
   0  -5  -3   39.53    1.62
   0  -5  -3   40.92    1.67
   0  -5  -3   39.09    1.69
   0   5   3   37.47    1.51
   0   5   3   38.68    1.74
   0   5   3   38.70    1.61
  -1  -5  -3  142.53    3.65
  -1  -5  -3  138.60    3.94
  -1  -5  -3  135.56    4.02
  -1  -5  -3  136.33    3.84
   1   5   3  138.29    3.82
   1   5   3  133.29    3.92
   1   5   3  137.09    4.16
   1   5   3  141.77    3.84
  -2  -5  -3   26.73    1.49
  -2  -5  -3   27.21    1.37
  -2  -5  -3   28.53    1.24
   2   5   3   26.70    1.37
   2   5   3   25.34    1.29
   2   5   3   27.37    1.54
  -3  -5  -3   29.10    1.48
  -3  -5  -3   28.95    1.26
  -3  -5  -3   28.26    1.58
   3   5   3   28.81    1.57
   3   5   3   29.96    1.45
   3   5   3   29.38    1.72
  -4  -5  -3    8.90    1.12
  -4  -5  -3    7.35    0.69
  -4  -5  -3    6.87    0.92
   4   5   3    8.90    1.13
   4   5   3    8.29    1.07
  -5  -5  -3    0.60    0.63
  -5  -5  -3    0.52    0.28
  -5  -5  -3    0.56    0.61
   5   5   3   -0.61    0.53
   5   5   3   -0.67    0.69
   5   5   3    0.40    0.51
  -6  -5  -3    6.12    1.10
  -6  -5  -3    6.01    1.00
  -6  -5  -3    6.01    0.52
   6   5   3    7.14    0.96
   6   5   3    5.57    1.21
   6   5   3    6.11    1.20
  -7  -5  -3   11.45    1.46
  -7  -5  -3   11.93    1.46
   7   5   3    9.84    2.16
   7   5   3   11.42    1.91
   7   5   3   12.17    1.44
  -8  -5  -3    9.91    1.39
  -8  -5  -3    9.38    1.36
   8   5   3    8.45    1.75
   8   5   3   10.21    1.71
   8   5   3    8.13    1.25
  -9  -5  -3    2.06    1.16
  -9  -5  -3    1.43    1.13
   9   5   3    3.83    1.50
   9   5   3    0.70    1.47
   9   5   3    1.01    1.17
 -10  -5  -3    1.71    1.41
 -10  -5  -3    1.07    1.46
  10   5   3    0.12    1.41
  10   5   3    2.52    1.92
  10   5   3    2.12    1.89
 -11  -5  -3    7.73    1.98
  11   5   3    4.06    2.42
  11   5   3    1.10    2.39
   8  -6  -3   -0.29    1.51
   8  -6  -3   -0.01    1.34
   7  -6  -3   13.21    2.22
   7  -6  -3   14.90    1.86
   5  -6  -3    0.79    0.85
  -5   6   3    1.12    0.36
   4  -6  -3   13.23    1.30
   4  -6  -3   12.06    0.74
   4  -6  -3   11.62    0.70
  -4   6   3   12.49    0.96
  -4   6   3   12.55    0.79
   3  -6  -3   62.37    2.09
   3  -6  -3   64.51    2.55
  -3   6   3   62.26    1.97
   2  -6  -3   95.40    2.94
   2  -6  -3   99.40    3.24
   2  -6  -3   98.61    2.93
   2  -6  -3   87.70    3.38
  -2   6   3   94.49    3.07
  -2   6   3   97.98    2.79
   1  -6  -3   51.93    2.15
   1  -6  -3   52.33    1.90
   1  -6  -3   53.95    2.02
   1  -6  -3   53.72    2.03
  -1   6   3   50.00    2.09
  -1   6   3   51.42    1.86
   0  -6  -3    9.69    0.57
   0  -6  -3    9.49    1.02
   0  -6  -3    8.99    0.97
   0  -6  -3    9.85    0.95
   0   6   3    8.91    0.89
   0   6   3    8.75    1.04
  -1  -6  -3  143.15    4.20
  -1  -6  -3  139.24    4.08
  -1  -6  -3  140.55    4.04
   1   6   3  140.19    3.95
   1   6   3  136.76    3.95
   1   6   3  134.71    4.30
  -2  -6  -3   17.67    1.37
  -2  -6  -3   16.86    1.12
  -2  -6  -3   16.95    1.23
   2   6   3   17.72    1.38
   2   6   3   19.06    1.21
   2   6   3   20.09    1.22
  -3  -6  -3   64.43    2.61
  -3  -6  -3   61.52    2.43
  -3  -6  -3   65.63    2.24
   3   6   3   64.02    2.51
   3   6   3   65.55    2.76
  -4  -6  -3    2.99    0.75
  -4  -6  -3    2.31    0.54
  -4  -6  -3    3.16    0.85
   4   6   3    3.04    0.71
   4   6   3    3.77    0.97
   4   6   3    2.56    0.72
  -5  -6  -3   15.28    1.50
  -5  -6  -3   15.47    0.99
  -5  -6  -3   16.55    1.44
   5   6   3   15.47    1.50
   5   6   3   14.31    1.67
   5   6   3   14.48    1.25
  -6  -6  -3   47.48    2.46
  -6  -6  -3   49.61    1.71
  -6  -6  -3   50.61    2.45
   6   6   3   49.50    2.88
   6   6   3   47.13    2.24
   6   6   3   51.22    2.85
  -7  -6  -3    1.66    0.97
  -7  -6  -3    0.71    0.96
  -7  -6  -3    2.36    0.41
   7   6   3    1.48    1.17
   7   6   3    2.69    1.18
   7   6   3    1.68    0.93
  -8  -6  -3    2.43    1.14
  -8  -6  -3    3.86    1.23
   8   6   3    2.43    1.40
   8   6   3    2.02    1.40
   8   6   3    1.94    1.06
  -9  -6  -3   10.01    1.69
  -9  -6  -3   12.84    1.72
   9   6   3   12.16    2.06
   9   6   3    9.14    1.63
   9   6   3   10.82    2.14
 -10  -6  -3    2.62    1.48
  10   6   3    4.81    2.04
  10   6   3    2.07    1.96
   7  -7  -3   18.59    3.00
   7  -7  -3   18.91    2.03
   6  -7  -3   34.05    2.46
   6  -7  -3   34.34    2.27
   5  -7  -3    0.21    0.71
   5  -7  -3   -1.31    0.93
  -5   7   3    0.29    0.24
  -5   7   3    0.07    0.31
   4  -7  -3   25.86    1.08
   4  -7  -3   25.42    1.00
  -4   7   3   25.95    1.38
   3  -7  -3   11.17    1.36
   3  -7  -3   12.75    1.03
   2  -7  -3   12.81    1.34
   2  -7  -3   10.34    1.02
   2  -7  -3   10.29    1.30
   2  -7  -3   10.98    1.08
  -2   7   3   11.21    1.17
  -2   7   3   14.29    1.00
   1  -7  -3   72.56    1.86
   1  -7  -3   74.03    2.58
   1  -7  -3   72.89    2.78
   1  -7  -3   72.41    2.59
  -1   7   3   68.82    2.70
  -1   7   3   69.91    2.38
   0  -7  -3    9.71    1.14
   0  -7  -3    8.92    1.11
   0  -7  -3   11.29    1.10
   0   7   3   11.55    1.04
   0   7   3    8.59    1.08
  -1  -7  -3    0.41    0.57
  -1  -7  -3    0.48    0.59
  -1  -7  -3   -0.10    0.50
   1   7   3    0.42    0.42
   1   7   3    1.41    0.74
  -2  -7  -3   58.97    2.52
  -2  -7  -3   61.12    2.43
  -2  -7  -3   61.31    2.30
   2   7   3   60.13    2.30
   2   7   3   58.15    2.63
  -3  -7  -3   23.40    1.34
  -3  -7  -3   22.57    1.54
  -3  -7  -3   20.52    1.66
   3   7   3   22.51    1.49
   3   7   3   21.34    1.74
   3   7   3   24.49    1.40
  -4  -7  -3    8.62    0.98
  -4  -7  -3    7.09    1.13
  -4  -7  -3    8.20    1.16
   4   7   3    8.76    1.13
   4   7   3    7.73    1.20
   4   7   3    5.91    1.19
  -5  -7  -3    5.49    1.34
  -5  -7  -3    4.98    0.76
  -5  -7  -3    4.29    1.05
   5   7   3    4.93    1.01
   5   7   3    4.54    1.29
   5   7   3    6.25    1.01
  -6  -7  -3   23.23    1.90
  -6  -7  -3   25.73    1.30
  -6  -7  -3   25.84    2.41
   6   7   3   23.54    2.07
   6   7   3   21.93    2.01
  -7  -7  -3   14.02    0.96
  -7  -7  -3   12.45    1.58
  -7  -7  -3   13.07    1.65
   7   7   3   13.95    1.57
   7   7   3   11.71    1.89
   7   7   3    9.89    2.57
  -8  -7  -3    0.84    1.24
  -8  -7  -3    2.29    1.17
  -8  -7  -3    0.89    0.42
   8   7   3    0.95    1.38
   8   7   3    0.99    1.46
   8   7   3    0.01    1.10
  -9  -7  -3    4.67    1.55
   9   7   3    9.12    2.76
   9   7   3    6.76    1.81
   9   7   3    6.30    2.00
 -10  -7  -3   10.13    2.06
  10   7   3    5.77    2.01
  10   7   3    8.18    2.29
  10   7   3    6.47    2.01
   7  -8  -3    2.08    1.74
   6  -8  -3    1.60    1.44
   6  -8  -3    0.08    1.00
   5  -8  -3    4.57    0.96
   5  -8  -3    5.70    1.48
   4  -8  -3   22.69    1.49
   4  -8  -3   23.65    2.02
   4  -8  -3   20.85    0.94
   4  -8  -3   23.00    1.08
  -4   8   3   24.68    1.44
  -4   8   3   23.18    1.10
   3  -8  -3    2.01    0.94
   3  -8  -3    3.45    0.73
   3  -8  -3    3.10    1.04
   3  -8  -3    2.96    0.51
  -3   8   3    3.40    0.59
   2  -8  -3   11.74    1.24
   2  -8  -3   12.92    1.12
   2  -8  -3   12.72    0.63
   2  -8  -3   12.39    1.76
  -2   8   3   12.34    1.36
   1  -8  -3    2.35    0.71
   1  -8  -3    2.70    0.73
   1  -8  -3    1.13    0.82
  -1   8   3    0.06    0.78
   0  -8  -3    5.19    0.97
   0  -8  -3    5.74    0.91
   0  -8  -3    5.03    1.06
   0   8   3    7.27    1.09
  -1  -8  -3    0.07    0.68
  -1  -8  -3   -0.09    0.64
  -1  -8  -3    0.25    0.75
   1   8   3   -0.08    0.79
  -2  -8  -3   54.27    2.32
  -2  -8  -3   54.19    2.42
  -2  -8  -3   50.97    2.42
   2   8   3   48.10    2.16
   2   8   3   50.45    2.65
   2   8   3   51.24    2.09
  -3  -8  -3    6.81    1.07
  -3  -8  -3    9.57    1.29
  -3  -8  -3    8.14    1.10
   3   8   3    7.34    1.03
   3   8   3    5.33    1.17
   3   8   3    7.76    1.18
  -4  -8  -3   10.49    1.34
  -4  -8  -3    8.51    1.06
  -4  -8  -3    9.99    1.39
   4   8   3   10.49    1.64
   4   8   3   10.18    1.23
   4   8   3   10.88    1.38
  -5  -8  -3   13.24    1.62
  -5  -8  -3   15.26    1.31
  -5  -8  -3   16.17    1.79
   5   8   3   15.18    1.72
   5   8   3   11.86    1.87
   5   8   3   15.20    1.49
  -6  -8  -3    2.36    0.69
  -6  -8  -3    0.79    1.06
  -6  -8  -3    2.60    1.89
   6   8   3    2.13    0.99
   6   8   3    1.33    1.37
  -7  -8  -3   10.78    1.60
  -7  -8  -3   12.16    1.18
  -7  -8  -3   13.46    1.88
   7   8   3   13.78    1.73
   7   8   3   11.57    2.03
  -8  -8  -3   24.33    1.38
  -8  -8  -3   26.07    2.68
  -8  -8  -3   24.65    2.52
   8   8   3   29.81    3.17
   8   8   3   20.67    2.62
   8   8   3   24.92    2.27
  -9  -8  -3   -0.28    1.64
  -9  -8  -3    1.92    1.66
  -9  -8  -3    0.80    0.45
   9   8   3    0.91    1.78
   9   8   3    1.66    1.94
   9   8   3    1.15    1.69
 -10  -8  -3    2.84    2.02
  10   8   3   -2.40    1.99
  10   8   3    2.95    2.28
  10   8   3    1.76    2.16
   6  -9  -3    3.97    1.64
   6  -9  -3    1.23    1.16
   5  -9  -3    2.57    1.44
   5  -9  -3    1.21    0.85
   5  -9  -3    1.54    1.51
   4  -9  -3   24.39    1.17
   4  -9  -3   17.58    2.11
   4  -9  -3   24.54    1.40
   4  -9  -3   24.28    0.97
   4  -9  -3   24.62    2.40
  -4   9   3   22.85    1.22
  -4   9   3   23.35    1.57
   3  -9  -3   11.42    1.62
   3  -9  -3   10.33    1.34
  -3   9   3   12.70    1.11
   2  -9  -3   -0.40    0.80
   2  -9  -3    0.27    0.99
   2  -9  -3    1.01    0.70
  -2   9   3   -0.53    0.65
  -2   9   3   -0.57    0.79
   1  -9  -3    4.06    0.92
   1  -9  -3    2.84    0.96
   1  -9  -3    4.18    1.17
  -1   9   3    3.94    0.97
   0  -9  -3    6.00    1.06
   0  -9  -3    4.33    1.09
   0  -9  -3    5.85    1.09
   0   9   3    4.78    1.04
  -1  -9  -3   23.42    2.67
  -1  -9  -3   33.80    2.03
   1   9   3   29.12    2.21
   1   9   3   30.81    2.12
  -2  -9  -3    0.56    0.90
  -2  -9  -3    0.19    0.91
   2   9   3    1.74    0.79
   2   9   3   -0.42    0.92
   2   9   3    1.09    0.53
  -3  -9  -3   64.63    2.97
  -3  -9  -3   59.37    2.61
  -3  -9  -3   57.08    2.77
   3   9   3   62.11    2.61
   3   9   3   62.94    2.58
   3   9   3   60.09    3.20
  -4  -9  -3   48.82    2.81
  -4  -9  -3   48.40    2.61
  -4  -9  -3   43.81    2.22
   4   9   3   46.41    2.45
   4   9   3   50.94    3.02
   4   9   3   51.12    2.37
  -5  -9  -3    1.08    1.14
  -5  -9  -3    0.16    0.82
  -5  -9  -3    0.65    1.05
   5   9   3    2.05    0.96
   5   9   3    0.79    0.86
   5   9   3    0.98    1.26
  -6  -9  -3    7.57    1.57
  -6  -9  -3    7.77    1.48
  -6  -9  -3    5.88    1.08
   6   9   3    5.81    1.87
   6   9   3    4.29    1.23
   6   9   3    6.60    1.34
  -7  -9  -3   16.27    1.49
  -7  -9  -3   19.02    2.19
  -7  -9  -3   18.24    2.18
   7   9   3   20.39    2.16
   7   9   3   18.24    2.79
   7   9   3   20.24    2.60
  -8  -9  -3    0.31    1.56
  -8  -9  -3    2.19    0.83
  -8  -9  -3    1.62    1.53
   8   9   3    1.85    1.49
   8   9   3   -0.37    1.85
   8   9   3    1.19    1.54
  -9  -9  -3    0.92    0.75
  -9  -9  -3    0.09    1.82
   9   9   3   -2.85    1.71
   9   9   3   -1.98    1.70
   9   9   3   -0.01    2.16
   5 -10  -3   -1.55    1.63
   4 -10  -3    0.93    0.57
   4 -10  -3    1.94    0.49
   4 -10  -3    0.86    1.39
  -4  10   3    1.27    0.88
  -4  10   3   -0.22    0.94
   3 -10  -3   -0.55    0.92
   3 -10  -3    0.36    1.26
   3 -10  -3    1.48    0.97
  -3  10   3   -1.06    1.25
  -3  10   3   -0.30    0.69
   2 -10  -3   19.81    2.08
   2 -10  -3   22.00    1.83
   2 -10  -3   19.21    1.52
  -2  10   3   19.45    1.52
  -2  10   3   21.80    1.99
   1 -10  -3   12.57    1.50
   1 -10  -3   11.90    1.70
   1 -10  -3   10.63    1.29
  -1  10   3   11.44    1.34
  -1  10   3   13.67    1.53
   0 -10  -3    5.68    1.38
   0 -10  -3    5.48    1.19
   0 -10  -3    6.17    1.18
   0  10   3    4.48    1.27
   0  10   3    3.49    0.91
  -1 -10  -3   70.29    3.21
  -1 -10  -3   68.51    3.16
  -1 -10  -3   71.87    3.10
   1  10   3   70.36    2.77
   1  10   3   65.07    3.27
  -2 -10  -3    7.19    1.36
  -2 -10  -3   11.06    1.51
  -2 -10  -3    8.05    1.43
   2  10   3    6.44    1.10
   2  10   3    7.90    1.64
  -3 -10  -3   23.41    2.35
  -3 -10  -3   21.05    1.99
  -3 -10  -3   23.15    1.90
   3  10   3   18.75    1.56
   3  10   3   20.94    2.38
   3  10   3   21.84    1.77
  -4 -10  -3    0.75    1.08
  -4 -10  -3   -2.22    0.93
  -4 -10  -3    1.41    1.21
   4  10   3    1.20    0.98
   4  10   3   -0.33    0.75
   4  10   3    0.29    1.43
  -5 -10  -3    4.72    1.44
  -5 -10  -3    4.22    1.32
   5  10   3    5.74    1.26
   5  10   3    2.44    0.99
   5  10   3    4.39    1.74
  -6 -10  -3    3.97    1.08
  -6 -10  -3    3.41    1.40
  -6 -10  -3    4.64    1.47
   6  10   3    1.91    1.35
   6  10   3    1.32    1.78
   6  10   3    1.01    1.12
  -7 -10  -3   15.72    2.12
  -7 -10  -3   19.40    2.31
  -7 -10  -3   18.42    1.85
   7  10   3   19.02    2.85
   7  10   3   17.32    2.24
   7  10   3   18.28    2.78
  -8 -10  -3    4.28    1.89
  -8 -10  -3    3.98    1.11
  -8 -10  -3    2.72    2.08
   8  10   3    1.66    2.23
   8  10   3    2.54    1.72
   8  10   3    3.86    1.68
  -9 -10  -3    2.58    2.08
  -9 -10  -3    1.91    1.05
   9  10   3    4.54    2.20
   9  10   3   -0.31    2.06
   9  10   3    6.46    2.56
   4 -11  -3    7.98    2.06
   4 -11  -3    4.11    0.67
  -4  11   3    7.14    1.07
   3 -11  -3   13.56    1.52
   3 -11  -3   22.42    2.54
   3 -11  -3   20.18    1.41
  -3  11   3   17.19    1.71
   2 -11  -3    9.72    1.83
   2 -11  -3    9.72    1.51
   2 -11  -3    6.81    1.21
  -2  11   3    7.37    1.49
  -2  11   3    6.40    1.08
   1 -11  -3   -1.74    1.13
   1 -11  -3    0.23    1.31
   1 -11  -3   -0.21    0.98
  -1  11   3    0.04    1.26
  -1  11   3    0.37    0.96
   0 -11  -3   52.49    3.08
   0 -11  -3   53.09    2.97
   0 -11  -3   52.13    2.79
   0  11   3   51.50    2.55
   0  11   3   55.17    3.21
  -1 -11  -3   23.12    2.25
  -1 -11  -3   25.02    2.39
  -1 -11  -3   20.67    2.20
   1  11   3   25.97    1.90
   1  11   3   27.26    2.35
  -2 -11  -3   23.56    2.23
  -2 -11  -3   23.30    2.46
  -2 -11  -3   19.81    2.34
   2  11   3   20.84    1.88
   2  11   3   21.79    2.50
  -3 -11  -3    5.09    1.49
  -3 -11  -3    2.55    1.41
  -3 -11  -3    1.58    1.27
   3  11   3    2.51    1.14
   3  11   3    3.49    1.82
  -4 -11  -3    0.09    1.29
  -4 -11  -3   -1.01    1.15
  -4 -11  -3    1.33    1.35
   4  11   3    2.63    1.66
   4  11   3   -1.07    1.11
   4  11   3   -1.26    0.83
  -5 -11  -3    7.01    1.72
  -5 -11  -3    3.80    1.53
  -5 -11  -3    3.28    1.35
   5  11   3    6.07    1.96
   5  11   3    2.75    1.19
   5  11   3    5.92    1.47
  -6 -11  -3    5.52    1.43
  -6 -11  -3    9.10    1.86
  -6 -11  -3    6.51    1.71
   6  11   3    6.09    2.26
   6  11   3    5.02    1.44
   6  11   3    5.88    1.55
  -7 -11  -3   42.71    3.30
  -7 -11  -3   34.83    3.49
  -7 -11  -3   35.31    2.59
   7  11   3   34.77    2.97
   7  11   3   33.46    3.80
   7  11   3   35.70    3.35
  -8 -11  -3   13.71    2.33
   8  11   3    9.54    2.63
   8  11   3    5.91    2.16
   2 -12  -3   -2.55    1.40
   2 -12  -3    1.46    1.90
  -2  12   3   -1.06    1.20
   1 -12  -3    0.16    1.43
   1 -12  -3    5.93    1.72
   1 -12  -3   -0.06    1.26
  -1  12   3   -0.84    1.66
  -1  12   3   -0.43    1.05
   0 -12  -3   12.37    1.86
   0 -12  -3   12.48    1.82
   0 -12  -3   14.68    2.09
   0  12   3    9.69    1.51
   0  12   3   10.64    1.99
  -1 -12  -3    9.10    1.76
  -1 -12  -3    9.40    1.73
  -1 -12  -3    9.61    1.94
   1  12   3    8.37    1.47
   1  12   3   10.09    1.96
  -2 -12  -3    8.41    1.80
  -2 -12  -3    7.56    1.70
  -2 -12  -3    3.39    1.63
   2  12   3    6.36    1.43
   2  12   3   11.29    2.07
  -3 -12  -3   21.84    2.41
  -3 -12  -3   26.81    2.64
   3  12   3   22.24    2.43
  -4 -12  -3   -0.59    1.40
  -4 -12  -3   -3.77    1.53
  -4 -12  -3   -0.92    1.37
   4  12   3   -1.59    0.85
   4  12   3    0.51    1.42
   4  12   3    0.47    2.15
  -5 -12  -3    3.38    1.63
  -5 -12  -3   -1.79    1.52
  -5 -12  -3    2.17    1.71
   5  12   3   -1.42    1.15
   5  12   3   -0.56    2.04
  -6 -12  -3    7.20    1.99
  -6 -12  -3    6.43    2.09
  -6 -12  -3    6.46    1.83
   6  12   3    5.84    2.34
   6  12   3    2.49    1.54
  -7 -12  -3    3.78    1.91
  -7 -12  -3    0.81    1.59
   7  12   3   -0.84    1.77
   7  12   3    8.64    2.64
   0 -13  -3    1.55    1.91
   0 -13  -3    3.40    1.82
   0  13   3    5.90    2.38
  -1 -13  -3    1.60    1.92
  -1 -13  -3    1.23    1.77
  -1 -13  -3    0.61    1.77
   1  13   3    3.82    2.23
  -2 -13  -3    0.79    1.84
  -2 -13  -3    2.83    1.68
  -2 -13  -3   -0.25    1.79
   2  13   3    8.28    2.45
  -3 -13  -3    7.36    1.92
  -3 -13  -3    4.94    2.08
  -3 -13  -3    8.06    2.17
   3  13   3    5.58    2.69
  -4 -13  -3   -1.11    2.08
  -4 -13  -3    1.35    1.85
  -4 -13  -3    1.60    1.67
   4  13   3   -3.28    2.48
  -5 -13  -3    2.41    2.10
  -5 -13  -3   -0.01    2.26
  -5 -13  -3    3.82    1.83
   5  13   3    0.79    2.80
   4  12  -4    2.09    2.38
  -4 -12   4    6.13    2.65
  -4 -12   4    1.80    1.82
   3  12  -4    0.59    2.31
  -3 -12   4    4.07    2.18
  -3 -12   4   -1.26    1.68
  -3 -12   4   -0.36    1.53
   2  12  -4   17.19    3.04
  -2 -12   4   21.57    2.52
  -2 -12   4   20.30    2.36
  -2 -12   4   21.34    2.64
   1  12  -4    8.95    2.08
  -1 -12   4    7.20    2.04
  -1 -12   4    3.72    1.68
  -1 -12   4    4.44    1.81
   0  12  -4    5.79    1.95
   0 -12   4   -0.68    1.80
   0 -12   4   -0.01    1.49
   6  11  -4    9.10    2.52
  -6 -11   4    8.84    1.99
  -6 -11   4   12.47    2.58
   5  11  -4    9.37    4.39
   5  11  -4   11.37    2.32
  -5 -11   4   11.98    1.86
  -5 -11   4    7.96    2.26
   4  11  -4    9.79    2.24
   4  11  -4   10.13    2.41
  -4 -11   4   12.90    1.84
  -4 -11   4    9.36    2.18
   3  11  -4   10.27    1.24
   3  11  -4    7.46    2.07
   3  11  -4    5.63    1.54
   3  11  -4   10.66    1.90
  -3 -11   4   10.42    1.67
  -3 -11   4    7.63    2.07
   2  11  -4    8.04    1.83
   2  11  -4    8.59    1.78
  -2 -11   4    9.06    1.62
   1  11  -4    1.08    1.37
   1  11  -4    0.23    1.39
  -1 -11   4   -0.04    1.49
  -1 -11   4    1.99    1.32
   0  11  -4    1.11    1.46
   0  11  -4    1.34    1.39
   0 -11   4    0.05    1.35
   0 -11   4    1.99    1.24
   0 -11   4    2.65    1.51
  -1  11  -4    8.69    1.73
  -1  11  -4    4.31    1.59
   1 -11   4   10.82    1.84
   1 -11   4    5.46    1.60
   1 -11   4    6.57    1.46
  -2  11  -4    2.60    1.52
  -2  11  -4    3.12    1.58
   2 -11   4    0.63    1.17
   2 -11   4   -1.82    1.63
   2 -11   4    1.18    1.39
  -3  11  -4    3.49    1.55
   3 -11   4    5.21    1.15
   3 -11   4    3.14    1.96
   7  10  -4    7.12    2.30
  -7 -10   4    5.74    1.76
   6  10  -4    4.09    2.05
   6  10  -4    1.98    1.76
  -6 -10   4    7.04    1.92
  -6 -10   4    1.13    1.51
   5  10  -4   12.70    2.00
   5  10  -4   14.20    2.24
  -5 -10   4   11.28    1.86
  -5 -10   4   17.14    2.27
   4  10  -4    0.81    1.40
   4  10  -4   -0.99    1.50
   4  10  -4    1.67    1.92
  -4 -10   4    0.19    1.40
  -4 -10   4   -0.58    1.13
   3  10  -4    2.62    1.43
   3  10  -4    0.66    1.25
   3  10  -4    2.94    1.58
  -3 -10   4    0.69    1.14
  -3 -10   4    3.01    1.45
   2  10  -4    4.55    1.10
   2  10  -4    8.60    1.48
   2  10  -4    4.27    1.36
  -2 -10   4    7.86    1.59
  -2 -10   4    8.25    1.30
   1  10  -4    5.36    1.28
   1  10  -4    5.74    1.25
  -1 -10   4    6.15    1.28
  -1 -10   4    7.02    1.47
   0  10  -4    2.39    1.12
   0  10  -4    2.67    1.18
   0 -10   4    1.98    1.04
   0 -10   4    2.25    1.15
  -1  10  -4    4.45    1.42
  -1  10  -4    6.97    1.35
   1 -10   4    6.76    1.18
   1 -10   4    7.77    1.38
  -2  10  -4   -0.11    1.06
  -2  10  -4   -0.95    1.16
   2 -10   4    0.34    0.90
   2 -10   4    0.01    1.34
   2 -10   4    2.50    1.04
  -3  10  -4    1.55    1.23
  -3  10  -4    2.50    1.14
   3 -10   4    4.12    1.63
   3 -10   4    3.71    0.85
   3 -10   4    4.23    0.94
   4 -10   4    5.45    1.77
   8   9  -4    0.95    2.13
   8   9  -4    0.94    2.15
  -8  -9   4    0.22    1.72
   7   9  -4    2.52    1.78
   7   9  -4    0.05    1.72
  -7  -9   4    1.61    1.78
   6   9  -4   -0.40    1.66
   6   9  -4    1.24    1.48
  -6  -9   4   -0.21    1.42
   5   9  -4   35.70    2.92
   5   9  -4   33.02    2.61
  -5  -9   4   37.04    2.68
   4   9  -4   36.14    2.62
   4   9  -4   28.45    3.10
  -4  -9   4   35.56    2.55
   3   9  -4    5.61    1.30
   3   9  -4    7.43    1.77
   3   9  -4    8.82    1.64
   2   9  -4    1.69    0.98
   2   9  -4    0.35    1.01
   2   9  -4    0.52    1.12
  -2  -9   4    2.17    1.11
   1   9  -4    2.93    1.03
   1   9  -4    2.37    0.66
   1   9  -4    0.32    0.90
  -1  -9   4    4.13    1.18
   0   9  -4   19.54    1.73
   0   9  -4   16.45    1.76
   0  -9   4   13.60    1.60
   0  -9   4   19.68    1.63
  -1   9  -4   10.91    1.26
  -1   9  -4   13.56    1.48
   1  -9   4   13.47    1.45
   1  -9   4   13.31    1.61
  -2   9  -4    0.58    0.96
  -2   9  -4    0.82    0.82
   2  -9   4   -0.11    0.71
   2  -9   4   -1.02    0.77
  -3   9  -4   14.94    1.75
  -3   9  -4   15.42    1.69
   3  -9   4   17.64    1.29
   3  -9   4   14.18    1.81
   3  -9   4   15.47    1.30
  -4   9  -4    2.42    1.27
  -4   9  -4    4.40    0.86
   4  -9   4    3.32    1.59
   4  -9   4    4.15    0.91
   5  -9   4    0.90    1.53
   5  -9   4   -0.35    1.30
   9   8  -4   16.07    2.69
   9   8  -4   11.82    2.70
  -9  -8   4   12.65    2.30
   8   8  -4   21.04    2.62
   8   8  -4   27.10    3.13
  -8  -8   4   20.39    2.34
   7   8  -4   25.31    2.81
   7   8  -4   23.60    2.72
  -7  -8   4   21.86    2.60
   6   8  -4    3.50    1.39
   6   8  -4    5.02    1.57
  -6  -8   4    5.01    1.44
   5   8  -4    5.30    1.32
   5   8  -4    4.70    1.50
  -5  -8   4    5.98    1.32
  -5  -8   4    3.22    1.12
   4   8  -4    0.67    1.15
   4   8  -4    0.95    1.00
  -4  -8   4    2.03    0.92
  -4  -8   4    2.20    1.05
   3   8  -4    9.33    1.38
   3   8  -4    6.55    1.67
   3   8  -4    9.53    1.44
  -3  -8   4    7.68    1.12
  -3  -8   4    7.60    1.28
   2   8  -4    1.68    1.17
   2   8  -4    0.92    0.85
   2   8  -4    2.21    0.92
  -2  -8   4    1.72    0.89
  -2  -8   4    0.86    0.72
   1   8  -4    3.63    0.94
   1   8  -4    2.75    0.92
   1   8  -4    2.48    0.95
  -1  -8   4    2.96    0.99
   0   8  -4   74.18    2.34
   0   8  -4   73.51    2.95
   0  -8   4   74.42    2.90
  -1   8  -4   77.54    3.04
  -1   8  -4   77.18    2.85
   1  -8   4   72.18    2.66
   1  -8   4   69.18    2.76
  -2   8  -4   32.92    1.97
  -2   8  -4   26.08    1.65
   2  -8   4   32.05    1.60
   2  -8   4   32.45    1.72
  -3   8  -4    3.18    0.78
  -3   8  -4    4.14    0.91
   3  -8   4    3.96    0.68
   3  -8   4    2.05    1.03
   3  -8   4    3.16    0.93
   3  -8   4    3.10    0.67
  -4   8  -4    1.91    0.64
  -4   8  -4    1.26    0.70
   4  -8   4    1.45    1.09
   4  -8   4    2.92    1.18
   5  -8   4   22.97    2.25
   5  -8   4   22.07    2.50
   6  -8   4    9.45    2.00
   9   7  -4    8.96    2.17
   9   7  -4    9.47    2.38
  -9  -7   4   12.78    1.48
   8   7  -4   14.11    2.24
   8   7  -4   14.92    2.17
  -8  -7   4   14.14    2.08
  -8  -7   4   14.95    1.91
   7   7  -4    0.18    1.34
   7   7  -4    2.00    1.40
  -7  -7   4    1.14    1.33
  -7  -7   4   -1.09    1.04
   6   7  -4    9.16    1.52
   6   7  -4    5.80    1.49
  -6  -7   4    7.96    1.43
  -6  -7   4    6.62    1.32
   5   7  -4   37.71    3.08
   5   7  -4   43.10    2.47
  -5  -7   4   43.34    2.51
  -5  -7   4   41.55    2.71
   4   7  -4   24.01    1.93
   4   7  -4   24.28    2.19
  -4  -7   4   21.18    1.60
  -4  -7   4   21.60    2.17
   3   7  -4   45.70    2.37
   3   7  -4   43.97    2.30
  -3  -7   4   44.66    2.07
  -3  -7   4   41.38    2.28
   2   7  -4   -0.68    1.08
   2   7  -4   -0.49    0.68
   2   7  -4   -0.39    0.66
  -2  -7   4   -0.78    0.50
  -2  -7   4   -0.61    0.68
   1   7  -4    0.03    0.67
   1   7  -4    1.05    0.93
   1   7  -4   -0.03    0.67
  -1  -7   4    0.46    0.51
  -1  -7   4    0.45    0.68
   0   7  -4   47.50    1.99
   0   7  -4   46.55    2.12
   0  -7   4   46.74    1.91
   0  -7   4   43.58    2.06
  -1   7  -4   39.59    2.02
  -1   7  -4   39.84    1.58
  -1   7  -4   39.10    1.84
   1  -7   4   37.87    1.84
  -2   7  -4  142.78    4.20
  -2   7  -4  141.67    4.08
   2  -7   4  146.18    4.07
   2  -7   4  143.07    3.88
   2  -7   4  123.35    4.38
  -3   7  -4    0.49    0.59
  -3   7  -4    0.37    0.64
   3  -7   4    0.95    0.87
   3  -7   4    1.01    0.50
   3  -7   4    1.22    0.41
  -4   7  -4    2.98    0.54
  -4   7  -4    2.48    0.62
   4  -7   4    2.08    0.92
   4  -7   4    1.86    1.06
   5  -7   4    4.11    1.32
   5  -7   4    5.43    1.34
   6  -7   4   27.65    2.87
   6  -7   4   25.15    2.22
   7  -7   4   -0.73    1.85
   7  -7   4   -0.21    1.42
   9   6  -4   28.81    3.27
   9   6  -4   28.63    3.34
  -9  -6   4   27.39    1.87
   8   6  -4   25.89    2.66
   8   6  -4   28.14    2.72
  -8  -6   4   31.15    2.75
  -8  -6   4   32.09    1.93
   7   6  -4    1.76    1.79
   7   6  -4    1.81    1.33
  -7  -6   4    1.47    1.59
  -7  -6   4   -0.98    1.12
  -7  -6   4   -0.09    0.88
   6   6  -4    2.02    1.06
   6   6  -4    1.43    1.08
  -6  -6   4    1.71    0.97
  -6  -6   4    1.20    1.01
   5   6  -4   83.30    3.48
   5   6  -4   79.66    3.34
  -5  -6   4   83.41    3.39
  -5  -6   4   89.47    3.20
   4   6  -4   -0.25    0.79
  -4  -6   4    0.30    0.60
  -4  -6   4    0.37    0.77
   3   6  -4   17.71    1.46
   3   6  -4   18.17    1.53
  -3  -6   4   17.61    1.49
  -3  -6   4   18.32    1.31
   2   6  -4    1.51    0.64
   2   6  -4   -0.40    0.97
   2   6  -4    1.47    0.71
  -2  -6   4    0.01    0.60
  -2  -6   4   -0.01    0.49
   1   6  -4    3.52    0.74
   1   6  -4    3.04    1.06
   1   6  -4    3.52    0.70
  -1  -6   4    3.11    0.61
  -1  -6   4    4.72    0.79
   0   6  -4   37.49    1.93
   0   6  -4   36.96    1.76
   0   6  -4   35.94    1.79
   0  -6   4   37.01    1.55
   0  -6   4   37.01    1.74
  -1   6  -4   64.09    2.27
  -1   6  -4   67.46    2.43
  -1   6  -4   60.42    2.25
   1  -6   4   62.28    2.10
   1  -6   4   63.40    2.31
  -2   6  -4  120.40    3.51
  -2   6  -4  130.53    3.66
  -2   6  -4  122.93    3.66
   2  -6   4  114.92    4.20
  -3   6  -4   35.92    1.59
  -3   6  -4   31.93    1.39
   3  -6   4   34.60    1.40
   3  -6   4   35.05    2.29
   3  -6   4   34.44    1.25
  -4   6  -4    9.38    0.80
  -4   6  -4    9.75    0.71
   4  -6   4   11.44    1.80
   5  -6   4   -0.98    0.78
   5  -6   4    0.90    1.00
   6  -6   4    2.03    1.29
   7  -6   4   10.35    2.52
   7  -6   4   10.69    1.53
   8  -6   4   18.73    2.74
   8  -6   4   18.75    2.26
  10   5  -4    7.58    2.20
 -10  -5   4    8.14    1.93
   9   5  -4    6.41    2.04
   9   5  -4    3.17    1.69
  -9  -5   4    2.97    0.89
  -9  -5   4    4.90    1.75
   8   5  -4   14.83    2.09
   8   5  -4   13.92    1.97
  -8  -5   4   14.20    1.82
  -8  -5   4   11.68    1.41
  -8  -5   4   13.72    1.63
   7   5  -4    1.89    1.39
   7   5  -4    3.50    1.19
  -7  -5   4    1.62    1.09
  -7  -5   4    2.23    0.79
  -7  -5   4    2.66    0.95
   6   5  -4   -0.38    0.81
   6   5  -4    1.40    0.96
  -6  -5   4    0.93    0.69
  -6  -5   4    0.91    0.74
  -6  -5   4    2.42    1.05
   5   5  -4    0.49    0.79
   5   5  -4    2.69    0.96
  -5  -5   4    2.00    0.85
  -5  -5   4    1.99    0.72
   4   5  -4    6.31    1.01
   4   5  -4    5.22    0.99
  -4  -5   4    6.41    0.95
  -4  -5   4    6.17    1.01
   3   5  -4   22.23    1.55
   3   5  -4   24.60    1.52
  -3  -5   4   26.54    1.60
  -3  -5   4   25.19    1.42
   2   5  -4   11.13    1.11
   2   5  -4   12.68    1.06
  -2  -5   4   11.40    0.95
  -2  -5   4   12.75    1.18
   1   5  -4  119.18    4.40
   1   5  -4  120.29    3.62
   1   5  -4  116.32    3.63
  -1  -5   4  121.60    3.50
  -1  -5   4  119.84    3.64
   0   5  -4   87.20    3.23
   0   5  -4   87.46    2.87
   0   5  -4   89.31    2.81
   0  -5   4   90.67    2.70
   0  -5   4   84.73    2.80
  -1   5  -4    1.62    0.40
  -1   5  -4    0.87    0.49
  -1   5  -4    1.00    0.57
   1  -5   4    0.87    0.64
   1  -5   4    1.47    0.41
   1  -5   4    1.28    0.49
  -2   5  -4  209.03    5.30
  -2   5  -4  215.98    5.64
  -2   5  -4  211.99    5.45
   2  -5   4  202.68    5.33
   2  -5   4  202.05    5.13
   2  -5   4  205.89    6.17
  -3   5  -4   34.66    1.32
  -3   5  -4   37.90    1.53
   3  -5   4   34.46    2.17
   3  -5   4   35.24    1.32
  -4   5  -4    1.10    0.30
  -4   5  -4    1.12    0.36
   4  -5   4    1.81    0.86
   5  -5   4    1.18    0.94
   5  -5   4    2.06    0.81
   6  -5   4   -0.91    0.72
   6  -5   4    1.31    1.15
   7  -5   4   41.76    4.91
   7  -5   4   48.10    2.34
   8  -5   4    2.59    1.89
   8  -5   4    7.07    1.27
  10   4  -4   15.77    2.79
  10   4  -4   15.10    2.23
   9   4  -4   12.09    1.79
   9   4  -4   14.67    2.20
  -9  -4   4   12.07    1.22
  -9  -4   4    9.43    1.71
   8   4  -4    7.35    1.73
   8   4  -4    8.46    1.60
  -8  -4   4    7.68    1.41
  -8  -4   4    8.23    0.94
  -8  -4   4    9.35    1.33
   7   4  -4    9.68    1.49
   7   4  -4   10.57    1.59
  -7  -4   4   12.07    1.36
  -7  -4   4   11.79    1.54
  -7  -4   4   10.72    1.17
   6   4  -4   42.38    2.38
   6   4  -4   44.31    2.36
  -6  -4   4   45.74    1.87
  -6  -4   4   44.74    2.09
   5   4  -4   42.60    2.15
   5   4  -4   41.04    2.10
  -5  -4   4   39.19    1.90
  -5  -4   4   42.33    2.21
  -5  -4   4   40.88    1.79
   4   4  -4   60.86    2.55
   4   4  -4   66.36    2.57
  -4  -4   4   66.74    2.44
  -4  -4   4   66.70    2.63
   3   4  -4   25.38    1.43
   3   4  -4   24.05    1.48
  -3  -4   4   26.34    1.52
  -3  -4   4   25.53    1.33
   2   4  -4  211.51    5.77
   2   4  -4  211.67    5.73
  -2  -4   4  220.51    5.68
  -2  -4   4  212.59    5.77
   1   4  -4   17.35    1.81
   1   4  -4   17.43    1.13
   1   4  -4   17.21    1.09
  -1  -4   4   18.17    1.03
  -1  -4   4   17.99    1.15
   0   4  -4    1.32    0.51
   0   4  -4    1.52    0.41
   0   4  -4    1.44    0.73
   0  -4   4    1.83    0.41
   0  -4   4    1.34    0.43
  -1   4  -4   16.87    1.06
  -1   4  -4   18.12    1.27
  -1   4  -4   16.08    0.90
   1  -4   4   17.70    0.90
   1  -4   4   18.39    1.01
   1  -4   4   16.51    1.57
  -2   4  -4   38.07    1.73
  -2   4  -4   38.63    1.37
  -2   4  -4   38.54    1.52
   2  -4   4   38.51    1.30
   2  -4   4   35.32    1.42
   2  -4   4   33.78    2.06
  -3   4  -4    4.84    0.59
  -3   4  -4    4.30    0.52
  -3   4  -4    4.47    0.76
   3  -4   4    4.48    0.93
   3  -4   4    6.15    0.58
   3  -4   4    5.12    0.43
  -4   4  -4   63.17    1.75
  -4   4  -4   61.16    1.63
   4  -4   4   60.29    2.89
   5  -4   4   89.25    3.80
   5  -4   4   87.36    2.92
   6  -4   4    1.64    1.03
   6  -4   4    1.27    0.69
   7  -4   4    5.72    0.94
   7  -4   4    3.98    1.72
   8  -4   4   -1.30    0.82
   8  -4   4    0.41    1.47
   9  -4   4    4.74    1.06
   9  -4   4    2.64    2.01
  10   3  -4   11.48    2.38
  10   3  -4   12.06    2.04
   9   3  -4    1.45    1.60
   9   3  -4    2.79    1.43
  -9  -3   4    3.77    1.40
  -9  -3   4    2.03    0.69
   8   3  -4    6.56    1.40
   8   3  -4    8.40    1.71
  -8  -3   4    7.26    1.07
  -8  -3   4    7.86    0.90
  -8  -3   4    5.95    1.27
   7   3  -4    4.67    1.26
   7   3  -4    2.67    1.02
  -7  -3   4    4.26    0.71
  -7  -3   4    4.51    1.17
  -7  -3   4    4.06    0.84
   6   3  -4    7.50    1.24
   6   3  -4    5.67    1.07
  -6  -3   4    7.32    0.90
  -6  -3   4   10.00    1.27
  -6  -3   4    6.83    0.99
   5   3  -4  153.15    4.80
   5   3  -4  166.72    4.87
  -5  -3   4  164.65    4.66
  -5  -3   4  160.78    4.36
  -5  -3   4  158.24    4.81
   4   3  -4   25.33    1.52
   4   3  -4   24.54    1.42
  -4  -3   4   24.41    1.35
  -4  -3   4   26.50    1.55
  -4  -3   4   24.96    1.27
   3   3  -4    3.81    0.69
   3   3  -4    4.10    0.71
  -3  -3   4    3.71    0.62
  -3  -3   4    2.94    0.64
   2   3  -4   42.50    1.65
   2   3  -4   39.86    1.69
  -2  -3   4   38.55    1.66
  -2  -3   4   38.09    1.57
   1   3  -4   51.23    1.82
   1   3  -4   52.72    1.94
   1   3  -4   55.47    2.80
  -1  -3   4   49.86    1.79
  -1  -3   4   48.77    1.86
   0   3  -4  212.96    6.14
   0   3  -4  218.45    5.50
   0   3  -4  211.84    5.38
   0  -3   4  205.59    6.21
   0  -3   4  212.11    5.36
   0  -3   4  214.90    5.45
  -1   3  -4   13.20    0.90
  -1   3  -4   14.55    1.18
  -1   3  -4   12.96    0.74
   1  -3   4   12.69    0.75
   1  -3   4   14.09    1.36
   1  -3   4   13.76    0.86
  -2   3  -4    1.77    0.33
  -2   3  -4    1.29    0.42
  -2   3  -4    1.81    0.53
   2  -3   4    1.61    0.64
   2  -3   4    1.31    0.32
   2  -3   4    1.84    0.40
  -3   3  -4    8.10    0.98
  -3   3  -4    8.16    0.72
  -3   3  -4    7.77    0.54
   3  -3   4    9.07    0.51
   3  -3   4    7.73    1.18
   3  -3   4    7.13    0.63
  -4   3  -4    1.03    0.32
  -4   3  -4    1.24    0.23
   4  -3   4    1.38    0.18
   4  -3   4    0.55    0.62
   4  -3   4    1.07    0.17
   5  -3   4   15.65    1.68
   6  -3   4   27.46    1.41
   6  -3   4   27.02    2.38
   7  -3   4    3.15    1.36
   7  -3   4    4.21    0.74
   8  -3   4   -1.97    1.42
   8  -3   4    0.89    0.66
   9  -3   4    0.92    1.89
   9  -3   4   -0.16    0.71
  10   2  -4   37.35    3.58
  10   2  -4   47.99    3.62
 -10  -2   4   42.87    3.64
   9   2  -4   12.24    1.89
   9   2  -4   12.52    1.72
  -9  -2   4   11.16    1.69
  -9  -2   4   11.31    1.07
  -9  -2   4    9.75    1.26
   8   2  -4   15.52    1.89
   8   2  -4   16.23    1.88
  -8  -2   4   16.92    1.17
  -8  -2   4   16.51    1.98
  -8  -2   4   15.20    1.42
   7   2  -4   11.70    1.44
   7   2  -4   13.83    1.56
  -7  -2   4   12.27    1.25
  -7  -2   4   12.39    1.03
  -7  -2   4   15.28    1.56
   6   2  -4    2.41    0.91
   6   2  -4    3.23    0.81
  -6  -2   4    3.24    0.90
  -6  -2   4    3.22    0.60
  -6  -2   4    2.94    0.74
   5   2  -4    8.20    1.06
   5   2  -4    7.36    0.93
  -5  -2   4    6.43    0.84
  -5  -2   4    7.23    0.80
  -5  -2   4    7.86    1.01
   4   2  -4    0.71    0.55
   4   2  -4   -0.06    0.39
  -4  -2   4    0.32    0.52
  -4  -2   4   -0.11    0.36
  -4  -2   4    0.54    0.38
   3   2  -4  104.53    3.19
   3   2  -4  105.24    3.31
  -3  -2   4  110.63    3.20
  -3  -2   4  106.56    3.26
  -3  -2   4  104.61    3.03
   2   2  -4   53.38    2.01
   2   2  -4   54.42    1.91
  -2  -2   4   53.93    1.90
  -2  -2   4   54.85    1.98
   1   2  -4  215.10    5.49
   1   2  -4  210.72    5.37
   1   2  -4  204.59    6.43
  -1  -2   4  214.78    5.38
  -1  -2   4  212.74    5.44
   0   2  -4    4.25    0.57
   0   2  -4    4.09    0.48
   0   2  -4    4.88    0.96
   0  -2   4    4.14    0.54
   0  -2   4    3.17    0.45
   0  -2   4    2.84    0.89
  -1   2  -4   94.73    2.64
  -1   2  -4   92.65    3.16
  -1   2  -4   99.24    2.78
   1  -2   4   94.07    3.40
   1  -2   4   95.48    2.67
   1  -2   4   96.44    2.70
  -2   2  -4   32.04    1.57
  -2   2  -4   32.32    1.28
  -2   2  -4   31.16    1.14
   2  -2   4   31.16    1.14
   2  -2   4   30.75    1.78
   2  -2   4   31.12    1.19
  -3   2  -4   11.55    0.77
  -3   2  -4   10.45    0.64
  -3   2  -4   12.71    1.09
   3  -2   4   11.93    1.27
   3  -2   4   11.89    0.64
   3  -2   4   11.98    0.69
  -4   2  -4   32.23    1.18
  -4   2  -4   33.28    1.83
  -4   2  -4   31.40    1.10
   4  -2   4   32.18    1.98
   4  -2   4   32.49    1.05
   4  -2   4   31.74    0.99
  -5   2  -4   21.98    0.85
  -5   2  -4   21.51    0.84
   5  -2   4   20.95    0.64
   5  -2   4   21.74    0.73
   5  -2   4   21.79    1.82
  -6   2  -4   12.93    0.63
  -6   2  -4   13.94    0.60
   6  -2   4   12.92    0.89
   6  -2   4   11.57    1.85
  -7   2  -4    0.21    0.23
  -7   2  -4    0.05    0.18
   7  -2   4    0.10    1.10
   7  -2   4    0.49    0.48
   8  -2   4    2.55    0.57
   8  -2   4    2.30    1.41
   9  -2   4    8.03    1.99
   9  -2   4    7.92    0.80
  10  -2   4    1.62    2.08
  10   1  -4    0.21    1.57
  10   1  -4    2.25    2.39
 -10  -1   4    0.62    1.64
   9   1  -4    0.83    1.36
   9   1  -4    1.89    1.22
  -9  -1   4    0.42    0.94
  -9  -1   4    0.44    0.62
  -9  -1   4    1.30    1.32
   8   1  -4   27.81    2.07
   8   1  -4   29.48    2.32
  -8  -1   4   25.84    2.11
  -8  -1   4   24.34    1.60
  -8  -1   4   25.75    1.42
   7   1  -4    0.76    0.93
   7   1  -4    1.25    0.94
  -7  -1   4    1.85    0.64
  -7  -1   4    0.88    0.53
   6   1  -4    2.22    0.69
   6   1  -4    1.44    0.77
  -6  -1   4    0.85    0.57
  -6  -1   4    0.86    0.51
   5   1  -4    2.95    0.70
   5   1  -4    2.66    0.63
  -5  -1   4    1.94    0.51
  -5  -1   4    2.52    0.77
  -5  -1   4    3.58    0.65
   4   1  -4    0.13    0.44
   4   1  -4   -0.46    0.49
  -4  -1   4    0.37    0.48
  -4  -1   4    0.17    0.36
  -4  -1   4   -0.02    0.32
   3   1  -4    3.04    0.53
   3   1  -4    2.54    0.61
  -3  -1   4    2.68    0.50
  -3  -1   4    2.62    0.45
  -3  -1   4    2.75    0.57
   2   1  -4   11.59    0.93
   2   1  -4   12.50    0.82
  -2  -1   4   11.98    0.75
  -2  -1   4   12.12    0.87
  -2  -1   4   12.15    0.82
   1   1  -4   41.17    1.56
   1   1  -4   36.42    2.30
   1   1  -4   37.46    1.41
  -1  -1   4   37.62    1.45
  -1  -1   4   39.38    1.49
  -1  -1   4   38.01    1.39
   0   1  -4    0.84    0.40
   0   1  -4    0.57    0.32
   0   1  -4    1.60    0.79
   0  -1   4    0.64    0.34
   0  -1   4    0.24    0.31
   0  -1   4    0.42    0.74
  -1   1  -4  178.69    4.50
  -1   1  -4  178.24    5.10
  -1   1  -4  185.62    4.63
   1  -1   4  180.82    4.54
   1  -1   4  171.35    5.20
   1  -1   4  177.17    4.53
  -2   1  -4   41.66    1.44
  -2   1  -4   45.97    1.59
  -2   1  -4   42.16    1.86
   2  -1   4   44.21    2.04
   2  -1   4   45.27    1.50
   2  -1   4   41.67    1.47
  -3   1  -4    7.51    0.94
  -3   1  -4    7.41    0.69
   3  -1   4    9.03    1.04
   3  -1   4    8.00    0.63
   3  -1   4    7.61    0.59
  -4   1  -4    3.50    0.47
  -4   1  -4    3.08    0.70
  -4   1  -4    4.07    0.52
   4  -1   4    3.18    0.48
   4  -1   4    3.20    0.83
   4  -1   4    4.12    0.47
  -5   1  -4   44.48    1.53
  -5   1  -4   44.99    1.57
   5  -1   4   44.11    2.46
   5  -1   4   46.12    1.60
  -6   1  -4   13.79    0.85
  -6   1  -4   14.70    0.91
   6  -1   4   12.63    0.90
   6  -1   4   12.83    0.75
   6  -1   4   14.66    1.74
   6  -1   4   13.62    0.67
  -7   1  -4    6.11    0.77
  -7   1  -4    4.54    0.59
   7  -1   4    4.15    0.51
   7  -1   4    4.74    0.60
   7  -1   4    4.79    0.60
   7  -1   4    4.74    1.32
  -8   1  -4    0.27    0.54
  -8   1  -4   -0.18    0.49
   8  -1   4    0.51    0.49
   8  -1   4   -0.35    0.29
   8  -1   4    0.04    0.34
   8  -1   4    1.46    1.30
  -9   1  -4   23.57    1.35
   9  -1   4   24.99    3.13
 -10   1  -4    2.24    0.67
  10  -1   4    2.64    2.04
  10   0  -4    4.42    1.63
 -10   0   4    4.10    1.76
   9   0  -4    2.08    1.09
   9   0  -4    5.04    1.43
  -9   0   4    2.95    1.36
   8   0  -4    9.80    1.25
   8   0  -4    9.82    1.43
  -8   0   4   10.83    1.12
  -8   0   4    8.95    1.12
  -8   0   4   10.11    1.39
   7   0  -4    7.70    1.19
   7   0  -4    6.96    1.08
  -7   0   4    7.34    1.19
  -7   0   4    7.25    0.86
  -7   0   4    8.15    0.99
   6   0  -4   21.12    1.32
   6   0  -4   21.12    1.57
   6   0  -4   20.39    1.14
  -6   0   4   21.01    1.23
  -6   0   4   19.33    1.17
  -6   0   4   19.14    1.49
   5   0  -4    3.73    0.57
   5   0  -4    5.09    0.86
   5   0  -4    3.98    0.61
  -5   0   4    4.61    0.64
  -5   0   4    3.48    0.60
  -5   0   4    3.51    0.80
   4   0  -4    7.91    0.78
   4   0  -4    6.43    0.86
   4   0  -4    7.34    0.69
  -4   0   4    6.88    0.73
  -4   0   4    6.17    0.81
  -4   0   4    6.82    0.69
   3   0  -4   18.46    1.02
   3   0  -4   18.69    0.92
   3   0  -4   16.17    1.12
  -3   0   4   18.27    1.08
  -3   0   4   20.25    0.95
  -3   0   4   17.17    0.97
   2   0  -4   -0.02    0.25
   2   0  -4   -0.13    0.37
   2   0  -4   -0.40    0.28
  -2   0   4    0.15    0.33
  -2   0   4   -0.22    0.32
  -2   0   4    0.03    0.32
   1   0  -4   -0.20    0.39
   1   0  -4   -0.40    0.26
   1   0  -4    0.17    0.32
   1   0  -4   -1.30    0.74
  -1   0   4   -0.21    0.33
  -1   0   4    0.58    0.34
  -1   0   4   -0.60    0.26
   0   0  -4   52.10    1.73
   0   0  -4   54.42    1.66
   0   0  -4   55.43    2.57
   0   0  -4   51.90    1.82
   0   0   4   54.40    1.78
   0   0   4   53.32    1.79
   0   0   4   48.31    2.46
   0   0   4   53.01    1.64
  -1   0  -4   15.44    0.85
  -1   0  -4   18.14    1.03
  -1   0  -4   17.92    1.27
   1   0   4   16.69    0.80
   1   0   4   16.12    0.91
   1   0   4   18.22    0.92
   1   0   4   20.24    1.54
  -2   0  -4   18.26    0.91
  -2   0  -4   18.17    1.22
  -2   0  -4   17.55    1.00
   2   0   4   17.79    1.33
   2   0   4   18.58    0.82
   2   0   4   18.58    0.91
   2   0   4   16.70    0.93
  -3   0  -4    0.85    0.31
  -3   0  -4    0.26    0.37
  -3   0  -4    1.27    0.52
   3   0   4    0.66    0.48
   3   0   4    0.81    0.39
   3   0   4    0.91    0.32
  -4   0  -4   12.39    1.22
  -4   0  -4   14.78    0.94
  -4   0  -4   13.06    0.85
   4   0   4   12.96    0.90
   4   0   4   13.52    0.75
   4   0   4   13.21    1.32
  -5   0  -4   46.87    1.72
  -5   0  -4   46.20    1.71
   5   0   4   48.36    1.84
   5   0   4   47.56    2.55
  -6   0  -4    1.27    0.72
  -6   0  -4    0.75    0.49
   6   0   4    1.67    0.26
   6   0   4    1.48    0.87
   6   0   4    1.09    0.59
   6   0   4    1.51    0.39
  -7   0  -4    0.41    0.53
  -7   0  -4    0.28    0.87
   7   0   4   -1.42    0.94
   7   0   4   -0.09    0.18
   7   0   4    0.67    0.62
   7   0   4   -0.07    0.40
  -8   0  -4   25.51    1.61
   8   0   4   28.59    1.67
   8   0   4   32.09    2.87
  -9   0  -4   35.21    1.88
   9   0   4   31.22    1.45
   9   0   4   34.57    1.94
   9   0   4   35.31    3.48
 -10   0  -4   15.74    1.56
 -10   0  -4   14.31    1.67
  10   0   4   14.96    1.19
  10   0   4   14.67    2.56
  10  -1  -4   -2.09    1.27
 -10   1   4   -0.58    1.52
   9  -1  -4   11.43    1.42
   9  -1  -4   12.79    1.59
  -9   1   4   15.17    1.69
   8  -1  -4    7.41    1.10
   8  -1  -4    8.09    1.36
   8  -1  -4    8.14    0.98
  -8   1   4    9.74    1.08
  -8   1   4    9.31    1.27
  -8   1   4    7.55    1.00
   7  -1  -4    5.23    0.86
   7  -1  -4    5.02    1.09
   7  -1  -4    5.21    0.78
  -7   1   4    4.48    1.01
  -7   1   4    4.78    0.80
  -7   1   4    4.93    0.67
   6  -1  -4    0.80    0.74
   6  -1  -4    0.67    0.54
   6  -1  -4    0.64    0.52
  -6   1   4    0.48    0.74
  -6   1   4    1.68    0.60
  -6   1   4    1.84    0.48
   5  -1  -4   16.26    0.99
   5  -1  -4   17.94    1.07
   5  -1  -4   16.85    1.28
  -5   1   4   15.82    1.05
  -5   1   4   17.42    1.03
  -5   1   4   18.00    1.30
   4  -1  -4    1.05    0.40
   4  -1  -4    0.92    0.38
   4  -1  -4    1.29    0.54
  -4   1   4    1.17    0.47
  -4   1   4    1.18    0.40
  -4   1   4    0.98    0.52
   3  -1  -4   22.15    1.05
   3  -1  -4   23.34    1.24
   3  -1  -4   21.08    1.05
  -3   1   4   21.70    1.16
  -3   1   4   22.30    1.11
  -3   1   4   21.79    1.06
   2  -1  -4   36.28    1.32
   2  -1  -4   34.65    1.48
   2  -1  -4   36.94    1.39
  -2   1   4   34.28    1.31
  -2   1   4   36.97    1.45
  -2   1   4   36.79    1.44
   1  -1  -4  962.98   21.95
   1  -1  -4  973.70   22.08
   1  -1  -4  962.81   21.84
   1  -1  -4  911.02   22.98
  -1   1   4  961.17   21.98
  -1   1   4 1000.00   22.07
  -1   1   4  971.83   21.84
   0  -1  -4  251.86    6.37
   0  -1  -4  262.81    6.30
   0  -1  -4  250.61    6.10
   0  -1  -4  256.39    7.05
   0   1   4  266.81    6.13
   0   1   4  254.21    6.36
   0   1   4  237.73    6.98
   0   1   4  255.14    6.28
  -1  -1  -4  504.58   12.34
  -1  -1  -4  497.99   11.61
  -1  -1  -4  506.29   11.85
  -1  -1  -4  522.21   11.98
   1   1   4  485.64   12.41
   1   1   4  506.45   11.62
   1   1   4  509.29   11.85
   1   1   4  518.65   11.97
  -2  -1  -4  175.88    4.68
  -2  -1  -4  173.95    4.55
  -2  -1  -4  175.51    4.29
  -2  -1  -4  178.61    4.98
   2   1   4  176.34    4.67
   2   1   4  179.37    4.52
   2   1   4  172.98    4.27
   2   1   4  178.08    5.10
  -3  -1  -4    0.78    0.42
  -3  -1  -4    0.76    0.48
  -3  -1  -4    0.43    0.30
   3   1   4    0.71    0.24
   3   1   4    0.90    0.34
   3   1   4    0.93    0.44
   3   1   4    0.26    0.43
  -4  -1  -4    2.68    0.47
  -4  -1  -4    3.17    0.60
  -4  -1  -4    2.22    0.68
   4   1   4    2.39    0.73
   4   1   4    2.90    0.45
   4   1   4    3.75    0.61
   4   1   4    2.82    0.31
  -5  -1  -4    4.65    0.71
  -5  -1  -4    4.13    0.56
   5   1   4    6.05    0.83
   5   1   4    5.18    0.99
   5   1   4    4.64    0.31
  -6  -1  -4    0.96    0.54
  -6  -1  -4    0.46    0.45
   6   1   4    0.91    0.77
   6   1   4    0.89    0.39
   6   1   4    0.17    0.59
  -7  -1  -4    2.59    0.68
  -7  -1  -4    1.53    0.59
   7   1   4    0.73    1.05
   7   1   4    1.87    0.53
   7   1   4    2.00    0.79
  -8  -1  -4   18.90    1.41
  -8  -1  -4   20.30    1.47
   8   1   4   19.53    1.29
   8   1   4   19.96    2.50
   8   1   4   21.41    1.73
  -9  -1  -4   10.54    1.22
  -9  -1  -4   10.49    1.26
   9   1   4    9.35    1.05
   9   1   4   11.39    1.46
   9   1   4   11.79    2.12
 -10  -1  -4   18.81    1.91
 -10  -1  -4   17.42    2.00
  10   1   4   14.69    1.74
  10   1   4   17.60    2.71
   9  -2  -4    1.51    1.00
   9  -2  -4    1.57    0.92
   9  -2  -4    0.19    0.95
  -9   2   4    0.96    1.18
   8  -2  -4   15.82    1.55
   8  -2  -4   16.03    1.37
  -8   2   4   14.67    1.77
   7  -2  -4    1.39    0.85
   7  -2  -4    0.78    0.65
   7  -2  -4    0.34    0.64
  -7   2   4    1.38    0.74
  -7   2   4    1.47    0.82
  -7   2   4    1.67    0.59
   6  -2  -4   10.42    1.21
   6  -2  -4   12.19    0.98
   6  -2  -4   11.20    1.04
  -6   2   4   11.05    1.12
  -6   2   4   14.20    1.31
  -6   2   4   12.17    0.96
   5  -2  -4   23.83    1.18
   5  -2  -4   23.73    1.43
   5  -2  -4   23.27    1.25
  -5   2   4   23.73    1.34
  -5   2   4   23.48    1.41
  -5   2   4   25.78    1.25
   4  -2  -4   51.38    2.01
   4  -2  -4   50.23    1.88
   4  -2  -4   51.68    1.81
  -4   2   4   56.07    1.88
  -4   2   4   51.63    1.96
  -4   2   4   53.99    1.93
   3  -2  -4   19.45    1.05
   3  -2  -4   18.53    0.98
   3  -2  -4   19.64    1.17
  -3   2   4   18.39    1.08
  -3   2   4   20.38    1.05
  -3   2   4   19.26    1.02
   2  -2  -4   89.82    2.61
   2  -2  -4   87.20    2.61
   2  -2  -4   92.05    2.79
  -2   2   4   90.89    2.70
  -2   2   4   88.70    2.61
  -2   2   4   87.01    2.68
   1  -2  -4   82.21    2.37
   1  -2  -4   75.54    3.25
   1  -2  -4   79.98    2.53
   1  -2  -4   79.98    2.43
  -1   2   4   81.56    2.52
  -1   2   4   81.65    2.47
  -1   2   4   82.12    2.36
   0  -2  -4  130.65    3.37
   0  -2  -4  131.70    3.65
   0  -2  -4  128.09    4.11
   0  -2  -4  130.08    3.52
   0   2   4  125.56    3.60
   0   2   4  118.87    4.12
   0   2   4  131.52    3.53
   0   2   4  128.55    3.36
  -1  -2  -4   30.10    1.38
  -1  -2  -4   28.96    1.56
  -1  -2  -4   25.68    1.02
  -1  -2  -4   27.58    1.23
   1   2   4   28.23    1.66
   1   2   4   28.49    1.34
   1   2   4   27.61    1.21
   1   2   4   27.48    1.05
  -2  -2  -4  723.86   16.88
  -2  -2  -4  725.50   17.08
  -2  -2  -4  723.68   16.37
  -2  -2  -4  739.33   16.75
   2   2   4  722.59   16.38
   2   2   4  723.72   16.66
   2   2   4  709.58   17.22
   2   2   4  710.12   16.87
  -3  -2  -4  128.36    3.16
  -3  -2  -4  131.49    4.00
  -3  -2  -4  122.57    3.55
  -3  -2  -4  128.25    3.71
   3   2   4  130.86    3.51
   3   2   4  131.23    4.13
   3   2   4  124.27    3.74
   3   2   4  122.88    3.14
  -4  -2  -4  202.74    5.74
  -4  -2  -4  187.42    5.19
  -4  -2  -4  189.53    5.09
   4   2   4  196.56    4.98
   4   2   4  189.89    5.77
   4   2   4  195.45    5.34
   4   2   4  184.55    4.49
  -5  -2  -4   12.96    0.99
  -5  -2  -4   12.14    1.13
   5   2   4   13.64    1.44
   5   2   4   12.87    1.22
  -6  -2  -4    3.47    0.69
  -6  -2  -4    4.98    0.84
   6   2   4    5.44    1.11
   6   2   4    4.95    0.65
   6   2   4    5.50    0.90
  -7  -2  -4   -0.12    0.60
   7   2   4    1.48    1.04
   7   2   4   -0.40    0.76
   7   2   4   -0.71    0.47
  -8  -2  -4   22.80    1.53
   8   2   4   22.56    2.02
   8   2   4   23.68    2.57
   8   2   4   23.00    1.48
  -9  -2  -4    9.87    1.15
   9   2   4   11.70    1.42
   9   2   4   12.06    2.09
   9   2   4    9.74    1.59
 -10  -2  -4    7.89    1.29
 -10  -2  -4   10.06    1.45
  10   2   4    9.27    1.69
  10   2   4    8.20    1.30
  10   2   4    8.74    2.22
 -11  -2  -4    7.45    1.67
  11   2   4    7.88    1.91
  11   2   4    4.81    2.60
   9  -3  -4    1.11    0.61
   9  -3  -4    1.03    1.02
   9  -3  -4    1.73    0.70
  -9   3   4    1.70    1.04
  -9   3   4    1.38    0.75
   8  -3  -4    4.55    0.78
   8  -3  -4    5.22    0.75
   8  -3  -4    4.22    1.01
  -8   3   4    5.23    0.72
  -8   3   4    4.20    1.33
   7  -3  -4   24.93    1.55
   7  -3  -4   23.09    1.26
   7  -3  -4   22.57    1.48
  -7   3   4   24.87    1.72
  -7   3   4   24.79    1.25
   6  -3  -4   38.88    1.84
   6  -3  -4   39.24    1.52
  -6   3   4   36.78    1.82
  -6   3   4   40.60    1.92
   5  -3  -4    0.96    0.61
   5  -3  -4    2.23    0.65
   5  -3  -4    2.12    0.47
  -5   3   4    2.03    0.70
  -5   3   4    2.35    0.65
   4  -3  -4   45.51    1.82
   4  -3  -4   42.70    1.58
   4  -3  -4   42.83    1.81
  -4   3   4   45.28    1.84
  -4   3   4   42.83    1.67
  -4   3   4   46.33    1.78
   3  -3  -4    3.08    0.49
   3  -3  -4    2.26    0.56
   3  -3  -4    4.38    0.61
  -3   3   4    2.94    0.50
  -3   3   4    2.99    0.57
  -3   3   4    2.16    0.56
   2  -3  -4  217.92    5.65
   2  -3  -4  218.92    5.80
   2  -3  -4  231.35    5.75
  -2   3   4  224.30    5.70
  -2   3   4  225.18    5.73
  -2   3   4  223.66    5.77
   1  -3  -4  176.87    4.64
   1  -3  -4  178.08    4.69
   1  -3  -4  184.17    4.83
   1  -3  -4  169.69    5.41
  -1   3   4  186.57    4.71
  -1   3   4  177.28    4.79
  -1   3   4  177.74    4.63
   0  -3  -4    0.17    0.29
   0  -3  -4    1.33    0.62
   0  -3  -4   -0.18    0.31
   0  -3  -4    0.30    0.46
   0   3   4    0.33    0.34
   0   3   4   -0.23    0.53
   0   3   4    0.03    0.31
   0   3   4    0.16    0.36
  -1  -3  -4   25.96    1.35
  -1  -3  -4   27.83    1.46
  -1  -3  -4   24.54    1.05
  -1  -3  -4   25.51    1.23
   1   3   4   26.16    1.08
   1   3   4   25.65    1.34
   1   3   4   23.98    1.19
   1   3   4   24.80    1.55
  -2  -3  -4   47.26    1.48
  -2  -3  -4   46.48    1.89
  -2  -3  -4   44.12    1.83
  -2  -3  -4   44.17    1.71
   2   3   4   44.21    1.98
   2   3   4   46.02    1.48
   2   3   4   44.21    1.67
   2   3   4   44.59    1.89
  -3  -3  -4   10.33    0.85
  -3  -3  -4   10.80    1.03
  -3  -3  -4   10.58    1.01
  -3  -3  -4    9.81    0.57
   3   3   4   10.19    0.61
   3   3   4   10.30    1.04
   3   3   4    9.23    0.81
   3   3   4   10.93    0.99
  -4  -3  -4  224.86    6.34
  -4  -3  -4  227.00    6.00
  -4  -3  -4  219.62    5.22
  -4  -3  -4  217.53    5.83
   4   3   4  216.85    6.09
   4   3   4  218.19    6.42
   4   3   4  215.78    5.21
   4   3   4  226.35    5.73
  -5  -3  -4  313.17    7.98
  -5  -3  -4  299.48    7.00
  -5  -3  -4  305.16    7.85
   5   3   4  306.69    8.17
   5   3   4  310.55    8.68
  -6  -3  -4  250.77    6.73
  -6  -3  -4  255.93    6.84
   6   3   4  257.73    7.79
   6   3   4  241.49    7.02
   6   3   4  248.36    6.45
  -7  -3  -4    5.53    0.91
  -7  -3  -4    4.27    0.87
   7   3   4    4.91    1.11
   7   3   4    5.03    0.82
   7   3   4    3.25    1.16
  -8  -3  -4   32.65    2.04
  -8  -3  -4   33.16    1.95
   8   3   4   35.54    1.85
   8   3   4   35.19    2.93
   8   3   4   30.30    2.34
  -9  -3  -4   32.99    2.08
  -9  -3  -4   28.78    2.06
   9   3   4   27.74    1.97
   9   3   4   32.51    3.19
   9   3   4   33.38    2.58
 -10  -3  -4    8.11    1.49
 -10  -3  -4   10.15    1.48
  10   3   4    6.27    1.37
  10   3   4   12.25    2.36
  10   3   4   10.04    2.00
 -11  -3  -4    1.40    1.83
  11   3   4    2.30    1.95
  11   3   4    8.35    2.47
   9  -4  -4    4.65    1.31
   8  -4  -4    0.17    0.99
   7  -4  -4    1.64    0.85
   7  -4  -4    0.17    0.46
   7  -4  -4    1.06    0.43
  -7   4   4    0.56    0.68
  -7   4   4    0.15    0.44
   6  -4  -4   39.76    1.99
   6  -4  -4   39.26    1.61
   6  -4  -4   38.79    1.41
  -6   4   4   39.74    1.51
  -6   4   4   39.68    1.74
  -6   4   4   43.25    2.08
   5  -4  -4    8.28    1.02
   5  -4  -4    7.37    0.71
   5  -4  -4    8.68    1.00
  -5   4   4    9.51    0.86
  -5   4   4    8.04    1.04
  -5   4   4    9.25    1.03
   4  -4  -4   80.59    2.80
   4  -4  -4   76.78    2.62
   4  -4  -4   83.59    2.44
  -4   4   4   79.29    2.78
  -4   4   4   84.76    2.60
   3  -4  -4   10.30    0.82
   3  -4  -4   10.24    0.97
   3  -4  -4   11.01    0.94
  -3   4   4   11.10    0.98
  -3   4   4   11.89    0.98
  -3   4   4   12.08    0.94
   2  -4  -4   39.01    1.56
   2  -4  -4   41.71    1.68
   2  -4  -4   38.80    1.67
  -2   4   4   39.41    1.67
  -2   4   4   39.19    1.66
  -2   4   4   40.74    1.58
   1  -4  -4  140.49    3.93
   1  -4  -4  144.55    3.95
   1  -4  -4  136.45    4.52
   1  -4  -4  140.07    4.01
  -1   4   4  135.77    4.01
  -1   4   4  142.69    3.93
  -1   4   4  142.34    3.86
   0  -4  -4   25.78    1.20
   0  -4  -4   24.88    1.26
   0  -4  -4   24.21    1.50
   0  -4  -4   23.52    1.37
   0   4   4   19.25    1.50
   0   4   4   26.14    1.22
   0   4   4   26.23    1.21
   0   4   4   26.02    1.40
  -1  -4  -4   94.81    2.93
  -1  -4  -4   93.28    2.70
  -1  -4  -4   93.76    3.02
  -1  -4  -4   89.13    2.84
   1   4   4   88.45    3.13
   1   4   4   91.03    2.78
   1   4   4   91.13    2.68
   1   4   4   90.34    3.03
  -2  -4  -4   35.74    1.34
  -2  -4  -4   34.74    1.60
  -2  -4  -4   35.20    1.55
  -2  -4  -4   36.27    1.73
   2   4   4   33.44    1.69
   2   4   4   36.12    1.53
   2   4   4   35.21    1.35
   2   4   4   34.00    1.73
  -3  -4  -4   24.50    1.46
  -3  -4  -4   24.88    1.31
  -3  -4  -4   25.35    1.45
  -3  -4  -4   23.32    1.02
   3   4   4   25.63    1.56
   3   4   4   25.88    1.57
   3   4   4   24.58    1.03
   3   4   4   22.19    1.23
  -4  -4  -4   10.16    0.94
  -4  -4  -4    9.10    1.12
  -4  -4  -4    9.73    0.63
   4   4   4    9.28    1.18
   4   4   4    8.28    1.13
   4   4   4    8.66    0.92
  -5  -4  -4    3.29    0.39
  -5  -4  -4    3.14    0.69
  -5  -4  -4    2.46    0.75
   5   4   4    4.79    0.93
   5   4   4    2.01    0.81
  -6  -4  -4  238.35    5.48
  -6  -4  -4  234.00    6.56
  -6  -4  -4  241.23    6.70
   6   4   4  246.95    7.52
   6   4   4  235.72    6.31
   6   4   4  240.53    6.96
  -7  -4  -4   82.29    3.13
  -7  -4  -4   84.25    3.24
   7   4   4   84.82    4.07
   7   4   4   82.80    2.93
   7   4   4   84.63    3.65
  -8  -4  -4   28.28    1.84
  -8  -4  -4   28.17    2.01
   8   4   4   29.96    2.53
   8   4   4   31.55    2.89
   8   4   4   27.65    1.88
  -9  -4  -4   34.20    2.24
  -9  -4  -4   28.50    2.14
   9   4   4   27.61    2.11
   9   4   4   28.08    2.64
   9   4   4   33.41    3.34
 -10  -4  -4    1.16    1.37
 -10  -4  -4    2.51    1.31
  10   4   4   -1.34    1.57
  10   4   4    0.43    1.77
  10   4   4    0.05    1.24
 -11  -4  -4    8.89    2.95
  11   4   4    8.08    2.64
  11   4   4    6.44    2.26
   7  -5  -4    7.01    1.27
  -7   5   4    6.24    0.69
   6  -5  -4    4.70    0.54
   6  -5  -4    4.04    0.52
   6  -5  -4    6.70    1.14
  -6   5   4    6.36    0.71
  -6   5   4    5.81    0.68
   5  -5  -4   15.20    1.42
   5  -5  -4   13.16    0.91
   5  -5  -4   13.61    0.80
  -5   5   4   14.36    1.51
  -5   5   4   13.40    1.02
  -5   5   4   13.40    1.12
   4  -5  -4    5.61    0.68
   4  -5  -4    3.96    0.83
  -4   5   4    6.85    1.02
  -4   5   4    4.86    0.66
  -4   5   4    4.73    0.73
   3  -5  -4    4.47    0.63
   3  -5  -4    5.07    0.75
   3  -5  -4    5.98    0.87
  -3   5   4    4.91    0.76
  -3   5   4    5.28    0.68
  -3   5   4    4.66    0.83
   2  -5  -4   12.00    1.04
   2  -5  -4   11.42    0.97
   2  -5  -4   12.63    1.00
   2  -5  -4    8.95    1.35
  -2   5   4    9.22    1.09
  -2   5   4   11.23    0.93
  -2   5   4    9.90    0.98
   1  -5  -4    0.11    0.47
   1  -5  -4    0.80    0.65
   1  -5  -4   -0.60    0.39
   1  -5  -4    0.14    0.47
  -1   5   4   -0.06    0.50
  -1   5   4   -0.22    0.39
  -1   5   4   -0.08    0.44
   0  -5  -4   45.20    1.90
   0  -5  -4   43.57    1.80
   0  -5  -4   43.53    1.76
   0  -5  -4   43.98    1.85
   0   5   4   43.18    1.74
   0   5   4   44.48    1.72
   0   5   4   45.14    1.97
  -1  -5  -4   10.91    1.12
  -1  -5  -4   11.02    0.88
  -1  -5  -4    9.67    0.83
  -1  -5  -4   11.50    0.95
   1   5   4   12.69    1.24
   1   5   4   10.55    0.92
   1   5   4    8.61    1.01
   1   5   4   10.77    0.90
  -2  -5  -4   59.82    2.38
  -2  -5  -4   58.99    2.15
  -2  -5  -4   57.55    2.23
  -2  -5  -4   58.87    2.01
   2   5   4   56.84    2.41
   2   5   4   58.22    2.13
   2   5   4   57.64    2.36
   2   5   4   58.48    1.98
  -3  -5  -4   55.64    2.22
  -3  -5  -4   54.57    2.32
  -3  -5  -4   52.83    1.83
  -3  -5  -4   53.92    2.16
   3   5   4   55.37    2.08
   3   5   4   52.25    2.31
   3   5   4   53.77    1.83
   3   5   4   53.19    2.42
  -4  -5  -4   71.12    2.65
  -4  -5  -4   74.65    2.23
  -4  -5  -4   67.32    2.73
   4   5   4   70.82    2.97
   4   5   4   70.98    2.91
   4   5   4   73.60    2.56
  -5  -5  -4    1.25    0.74
  -5  -5  -4    0.81    0.60
  -5  -5  -4    0.43    0.31
   5   5   4    1.19    0.70
   5   5   4    1.53    0.80
  -6  -5  -4   57.27    2.65
  -6  -5  -4   62.87    2.60
  -6  -5  -4   57.40    1.73
   6   5   4   62.27    2.94
   6   5   4   62.05    2.42
   6   5   4   58.44    3.11
  -7  -5  -4    1.73    0.82
  -7  -5  -4    2.38    0.93
   7   5   4    1.87    1.12
   7   5   4    1.96    1.16
   7   5   4    1.12    0.75
  -8  -5  -4    0.68    0.88
  -8  -5  -4    2.15    1.06
   8   5   4    0.07    1.21
   8   5   4    0.69    1.27
   8   5   4   -0.68    0.90
  -9  -5  -4    0.85    1.07
  -9  -5  -4    0.56    1.05
   9   5   4    0.16    1.61
   9   5   4   -2.58    1.07
   9   5   4    1.30    1.49
 -10  -5  -4    0.92    1.48
 -10  -5  -4    1.67    1.38
  10   5   4   -1.25    1.41
  10   5   4   -0.43    1.76
  10   5   4   -0.85    1.71
 -11  -5  -4    0.67    1.93
  11   5   4    2.09    2.16
  11   5   4    3.80    2.53
   8  -6  -4   19.31    2.33
   8  -6  -4   11.00    2.01
   7  -6  -4    8.05    1.48
   6  -6  -4   36.99    2.28
  -6   6   4   37.48    1.17
  -6   6   4   35.99    1.18
   5  -6  -4    4.28    1.01
   5  -6  -4    2.72    0.43
   5  -6  -4    3.69    0.45
  -5   6   4    3.42    0.60
  -5   6   4    3.51    0.58
   4  -6  -4   30.21    1.87
   4  -6  -4   29.47    1.34
   4  -6  -4   30.38    1.30
  -4   6   4   30.15    1.51
  -4   6   4   31.10    1.37
   3  -6  -4   93.97    2.85
   3  -6  -4   89.54    2.84
   3  -6  -4   91.50    3.23
  -3   6   4   88.48    3.15
  -3   6   4   91.21    2.74
  -3   6   4   88.55    3.22
   2  -6  -4    3.33    1.00
   2  -6  -4    2.24    0.71
   2  -6  -4    3.65    0.69
   2  -6  -4    2.48    0.65
  -2   6   4    2.78    0.69
  -2   6   4    3.81    0.86
  -2   6   4    4.53    0.66
   1  -6  -4    6.87    1.17
   1  -6  -4    5.22    0.79
   1  -6  -4    5.69    0.84
   1  -6  -4    5.63    0.86
  -1   6   4    5.88    0.85
  -1   6   4    5.13    0.75
  -1   6   4    5.34    0.83
   0  -6  -4    4.84    0.80
   0  -6  -4    5.50    0.77
   0  -6  -4    4.01    0.68
   0  -6  -4    4.37    0.79
   0   6   4    6.01    0.95
   0   6   4    5.58    0.82
   0   6   4    4.65    0.70
  -1  -6  -4   30.26    1.32
  -1  -6  -4   31.74    1.71
  -1  -6  -4   30.71    1.52
  -1  -6  -4   28.38    1.57
   1   6   4   30.75    1.51
   1   6   4   31.13    1.74
   1   6   4   30.24    1.73
   1   6   4   30.29    1.48
  -2  -6  -4  100.07    3.05
  -2  -6  -4   97.34    3.27
  -2  -6  -4   94.37    3.35
  -2  -6  -4   96.68    3.04
   2   6   4   98.08    3.14
   2   6   4  102.43    3.59
   2   6   4   94.60    3.31
  -3  -6  -4  115.26    3.80
  -3  -6  -4  107.93    3.60
  -3  -6  -4  109.06    3.27
   3   6   4  111.57    3.94
   3   6   4  112.48    3.49
   3   6   4  107.92    3.74
  -4  -6  -4   26.02    1.58
  -4  -6  -4   23.77    1.23
  -4  -6  -4   22.31    1.66
   4   6   4   23.62    1.76
   4   6   4   23.41    1.81
  -5  -6  -4   14.94    1.54
  -5  -6  -4   14.09    1.37
  -5  -6  -4   12.85    0.90
   5   6   4   11.95    1.54
   5   6   4   12.99    1.20
   5   6   4   12.72    1.47
  -6  -6  -4    1.22    0.82
  -6  -6  -4    1.11    0.81
  -6  -6  -4    0.45    0.41
   6   6   4    1.29    0.75
   6   6   4    1.77    0.97
   6   6   4    1.32    1.04
  -7  -6  -4   -0.15    0.32
  -7  -6  -4    1.51    0.95
  -7  -6  -4    1.52    0.92
   7   6   4   -0.76    0.81
   7   6   4    0.20    1.04
   7   6   4    0.28    0.97
  -8  -6  -4    3.71    1.23
  -8  -6  -4    4.07    1.18
   8   6   4    2.61    1.49
   8   6   4    4.76    1.20
   8   6   4    1.69    1.37
  -9  -6  -4    7.38    1.49
  -9  -6  -4    7.21    1.47
   9   6   4    7.11    1.96
   9   6   4    7.13    1.43
   9   6   4    6.81    1.91
 -10  -6  -4    0.32    1.56
  10   6   4   -0.39    1.94
  10   6   4    5.02    2.02
   7  -7  -4    6.33    1.58
   7  -7  -4    6.96    1.57
   6  -7  -4   -0.27    1.18
   5  -7  -4   16.26    0.64
   5  -7  -4   13.70    0.59
   5  -7  -4   16.07    1.70
  -5   7   4   15.35    1.04
   4  -7  -4   17.87    1.68
   4  -7  -4   18.02    1.03
   4  -7  -4   17.43    1.09
  -4   7   4   18.10    1.10
  -4   7   4   19.05    1.38
   3  -7  -4    0.95    0.87
   3  -7  -4    0.77    0.57
   3  -7  -4    0.11    0.53
   3  -7  -4    0.45    0.97
  -3   7   4    1.75    0.58
  -3   7   4    1.06    0.78
   2  -7  -4    5.55    0.81
   2  -7  -4    5.36    1.03
   2  -7  -4    6.68    1.09
   2  -7  -4    7.00    0.92
  -2   7   4    5.72    0.88
  -2   7   4    5.87    0.78
   1  -7  -4   71.73    2.76
   1  -7  -4   69.94    2.64
   1  -7  -4   73.39    2.41
   1  -7  -4   70.84    2.65
  -1   7   4   72.88    2.48
  -1   7   4   66.40    2.75
   0  -7  -4   38.65    1.36
   0  -7  -4   37.49    1.94
   0  -7  -4   38.96    1.89
   0  -7  -4   38.37    1.87
   0   7   4   39.74    2.11
   0   7   4   37.05    1.74
  -1  -7  -4    0.94    0.66
  -1  -7  -4    1.15    0.34
  -1  -7  -4    2.50    0.70
  -1  -7  -4    1.20    0.62
   1   7   4    1.08    0.59
   1   7   4    2.12    0.72
   1   7   4    0.71    0.55
  -2  -7  -4   66.20    2.67
  -2  -7  -4   65.98    2.48
  -2  -7  -4   68.39    2.78
   2   7   4   68.64    2.99
   2   7   4   69.27    2.54
   2   7   4   66.58    2.68
  -3  -7  -4  131.55    3.94
  -3  -7  -4  131.48    4.25
  -3  -7  -4  133.81    4.39
   3   7   4  129.68    4.57
   3   7   4  131.54    4.31
  -4  -7  -4   19.67    1.31
  -4  -7  -4   19.11    1.59
  -4  -7  -4   21.99    1.77
   4   7   4   22.26    1.75
   4   7   4   22.33    1.95
  -5  -7  -4   10.54    1.29
  -5  -7  -4    9.80    0.99
  -5  -7  -4    9.92    1.41
   5   7   4    9.82    1.51
   5   7   4    9.88    1.55
   5   7   4    9.88    1.21
  -6  -7  -4    0.41    0.82
  -6  -7  -4    0.83    0.99
  -6  -7  -4    0.58    0.52
   6   7   4    0.23    0.91
   6   7   4    1.62    1.38
   6   7   4    0.43    0.87
  -7  -7  -4   37.65    2.48
  -7  -7  -4   36.07    1.45
  -7  -7  -4   36.87    2.50
   7   7   4   31.56    2.16
   7   7   4   39.06    2.78
  -8  -7  -4    8.45    1.53
  -8  -7  -4    5.73    1.41
  -8  -7  -4    5.15    0.63
   8   7   4    7.03    1.64
   8   7   4    5.72    1.68
   8   7   4    3.67    1.27
  -9  -7  -4   17.73    2.17
  -9  -7  -4   16.30    2.44
   9   7   4   12.38    1.86
   9   7   4   12.77    2.34
   9   7   4   12.75    2.29
 -10  -7  -4    1.15    1.70
  10   7   4    0.32    2.21
  10   7   4    1.01    1.65
  10   7   4   -1.41    1.82
   6  -8  -4    1.25    1.42
   6  -8  -4    0.91    1.15
   5  -8  -4    8.49    1.51
   5  -8  -4    7.68    1.18
  -5   8   4    8.18    0.96
  -5   8   4    8.26    0.74
   4  -8  -4   32.79    2.45
   4  -8  -4   32.42    1.35
   4  -8  -4   34.74    2.81
   4  -8  -4   33.84    1.50
  -4   8   4   31.36    1.79
   3  -8  -4   11.78    1.21
   3  -8  -4   12.44    1.25
   3  -8  -4    9.70    1.41
   3  -8  -4   14.53    1.60
  -3   8   4   12.61    1.62
   2  -8  -4    2.52    0.93
   2  -8  -4    2.79    0.75
   2  -8  -4    2.11    0.67
   2  -8  -4    3.14    0.73
  -2   8   4    2.04    0.83
  -2   8   4    2.97    0.69
   1  -8  -4    5.33    0.43
   1  -8  -4    4.61    0.87
   1  -8  -4    5.91    1.01
   1  -8  -4    4.34    1.04
  -1   8   4    5.94    1.07
  -1   8   4    6.15    0.91
   0  -8  -4   48.73    2.23
   0  -8  -4   43.35    2.15
   0  -8  -4   46.44    2.27
   0   8   4   40.10    1.97
   0   8   4   43.96    2.36
  -1  -8  -4    9.17    1.18
  -1  -8  -4    9.20    1.23
  -1  -8  -4   11.51    1.36
   1   8   4    9.84    1.13
   1   8   4    8.13    1.29
  -2  -8  -4    1.98    0.83
  -2  -8  -4    2.89    0.96
  -2  -8  -4    1.53    0.77
   2   8   4    2.16    1.02
   2   8   4    2.61    0.77
  -3  -8  -4   40.73    2.36
  -3  -8  -4   39.69    2.03
  -3  -8  -4   40.91    2.24
   3   8   4   39.59    2.20
   3   8   4   42.34    2.52
  -4  -8  -4   36.33    2.16
  -4  -8  -4   31.15    1.74
  -4  -8  -4   36.21    2.36
   4   8   4   35.19    2.14
   4   8   4   31.99    1.87
   4   8   4   37.36    2.49
  -5  -8  -4    0.73    0.64
  -5  -8  -4    0.76    1.00
  -5  -8  -4   -0.41    0.91
   5   8   4    0.73    0.82
   5   8   4   -0.24    1.10
   5   8   4    0.12    0.80
  -6  -8  -4    8.29    1.36
  -6  -8  -4    6.69    0.90
  -6  -8  -4    5.45    1.83
   6   8   4    5.12    1.33
   6   8   4    8.08    1.53
  -7  -8  -4   13.71    1.20
  -7  -8  -4   18.88    2.25
  -7  -8  -4   16.53    2.02
   7   8   4   12.23    1.98
   7   8   4   15.66    1.81
   7   8   4   12.48    2.32
  -8  -8  -4   27.51    2.48
  -8  -8  -4   26.36    2.52
  -8  -8  -4   26.44    1.36
   8   8   4   23.14    2.84
   8   8   4   23.71    2.46
   8   8   4   25.50    3.05
  -9  -8  -4    7.06    1.91
  -9  -8  -4    4.32    0.44
  -9  -8  -4    4.33    1.85
   9   8   4    4.55    1.96
   9   8   4    5.57    1.66
   9   8   4    4.98    2.05
 -10  -8  -4    4.80    2.05
  10   8   4    4.76    2.54
  10   8   4    2.06    2.18
  10   8   4    2.66    1.94
   6  -9  -4    2.73    4.09
   6  -9  -4    3.11    1.24
   6  -9  -4    2.10    1.71
   5  -9  -4    7.21    1.12
   5  -9  -4   10.69    1.80
   5  -9  -4    5.87    1.87
  -5   9   4    9.16    0.99
   4  -9  -4    7.23    1.09
   4  -9  -4    7.12    1.57
   4  -9  -4    5.77    0.78
   4  -9  -4    3.56    1.43
   4  -9  -4    4.31    0.60
  -4   9   4    5.35    1.05
   3  -9  -4    7.62    1.15
   3  -9  -4    6.66    0.96
   3  -9  -4    7.38    0.96
   3  -9  -4   10.84    1.58
   3  -9  -4    8.32    0.76
  -3   9   4    9.41    1.54
  -3   9   4    8.84    1.14
   2  -9  -4    3.58    0.85
   2  -9  -4    3.49    1.00
   2  -9  -4    4.20    1.22
  -2   9   4    3.36    0.98
   1  -9  -4   -0.25    1.01
   1  -9  -4   -0.89    0.75
   1  -9  -4   -0.78    0.83
  -1   9   4   -1.49    0.86
   0  -9  -4   55.78    2.71
   0  -9  -4   62.88    2.73
   0   9   4   56.63    2.84
  -1  -9  -4   35.23    2.22
   1   9   4   32.24    2.36
  -2  -9  -4   20.84    1.74
  -2  -9  -4   18.86    2.14
  -2  -9  -4   20.99    1.90
   2   9   4   22.10    1.50
   2   9   4   21.19    1.54
   2   9   4   24.80    2.27
  -3  -9  -4   27.95    2.11
  -3  -9  -4   33.03    2.14
  -3  -9  -4   31.51    1.93
   3   9   4   28.92    2.53
   3   9   4   30.07    1.92
   3   9   4   33.68    2.05
  -4  -9  -4    3.97    1.16
  -4  -9  -4    3.89    1.20
  -4  -9  -4    5.15    1.06
   4   9   4    5.57    1.41
   4   9   4    2.91    0.87
   4   9   4    2.71    0.91
  -5  -9  -4   12.40    1.41
  -5  -9  -4   11.71    1.66
  -5  -9  -4   11.66    1.61
   5   9   4   10.82    1.76
   5   9   4   10.49    1.81
   5   9   4   14.71    1.52
  -6  -9  -4    5.23    1.41
  -6  -9  -4    4.51    1.00
  -6  -9  -4    7.83    1.56
   6   9   4    6.69    1.77
   6   9   4    5.74    1.44
   6   9   4    5.88    1.14
  -7  -9  -4    3.85    1.39
  -7  -9  -4    0.05    0.77
  -7  -9  -4    2.04    1.36
   7   9   4    2.47    1.78
   7   9   4   -0.03    1.39
   7   9   4    0.02    1.26
  -8  -9  -4   -0.65    1.51
  -8  -9  -4    2.84    1.60
  -8  -9  -4   -0.48    0.74
   8   9   4    0.27    1.71
   8   9   4   -1.59    1.49
   8   9   4    0.47    1.44
  -9  -9  -4    4.05    2.00
  -9  -9  -4    3.94    0.77
   9   9   4    1.45    2.29
   9   9   4    3.05    1.89
   9   9   4    5.49    1.92
   5 -10  -4    2.33    1.76
   4 -10  -4    1.29    0.54
   4 -10  -4   -1.07    0.50
   4 -10  -4   -1.51    1.40
  -4  10   4   -0.09    1.03
  -4  10   4   -1.15    0.71
   3 -10  -4    4.08    1.48
   3 -10  -4    1.76    0.98
  -3  10   4    0.87    1.62
  -3  10   4    1.61    0.78
   2 -10  -4   21.55    2.10
   2 -10  -4   16.01    1.81
   2 -10  -4   17.97    1.67
  -2  10   4   17.59    1.92
  -2  10   4   16.83    1.41
   1 -10  -4    1.65    0.97
   1 -10  -4    1.40    1.16
   1 -10  -4    1.29    1.07
  -1  10   4    2.91    0.86
  -1  10   4    0.83    1.18
   0 -10  -4    2.58    1.07
   0 -10  -4    1.78    1.08
   0 -10  -4    0.85    0.93
   0  10   4    2.69    1.19
   0  10   4    1.26    0.75
  -1 -10  -4   27.68    2.10
  -1 -10  -4   24.14    2.05
  -1 -10  -4   26.82    2.24
   1  10   4   25.12    1.73
   1  10   4   22.29    2.13
  -2 -10  -4    3.96    1.16
  -2 -10  -4    4.73    1.23
  -2 -10  -4    3.69    1.22
   2  10   4    4.60    1.45
   2  10   4    4.79    1.05
  -3 -10  -4   12.47    1.75
  -3 -10  -4   11.05    1.49
  -3 -10  -4   10.34    1.64
   3  10   4   10.55    1.31
   3  10   4    8.78    1.49
   3  10   4   12.33    1.93
  -4 -10  -4    2.59    1.28
  -4 -10  -4    2.98    1.17
  -4 -10  -4    4.42    1.31
   4  10   4    1.85    1.01
   4  10   4    4.51    1.03
   4  10   4    5.00    1.74
  -5 -10  -4    1.28    1.28
  -5 -10  -4    1.37    1.36
  -5 -10  -4    2.73    1.33
   5  10   4    7.77    1.84
   5  10   4    2.46    1.10
   5  10   4    0.76    0.98
  -6 -10  -4   24.68    2.70
  -6 -10  -4   21.71    1.90
  -6 -10  -4   23.69    2.51
   6  10   4   23.59    2.94
   6  10   4   18.94    2.41
   6  10   4   21.22    2.13
  -7 -10  -4    5.56    1.65
  -7 -10  -4    6.55    1.16
  -7 -10  -4    9.19    1.82
   7  10   4    5.17    1.78
   7  10   4    5.51    1.54
   7  10   4    6.90    1.98
  -8 -10  -4    0.52    1.74
  -8 -10  -4   -0.16    0.97
  -8 -10  -4    0.60    1.99
   8  10   4    0.34    1.54
   8  10   4    2.23    2.20
   8  10   4   -2.32    1.77
  -9 -10  -4    0.48    1.01
  -9 -10  -4    1.99    2.05
   9  10   4   -0.61    2.13
   9  10   4    0.03    2.55
   9  10   4   -1.33    1.97
   4 -11  -4    5.30    1.99
  -4  11   4    6.68    1.08
   3 -11  -4    4.28    1.25
   3 -11  -4    4.65    1.68
  -3  11   4    2.17    0.99
   2 -11  -4    3.32    1.34
   2 -11  -4    2.18    1.41
   2 -11  -4    5.02    1.15
  -2  11   4    5.29    1.04
  -2  11   4    5.25    1.35
   1 -11  -4    1.21    1.13
   1 -11  -4   -1.41    1.21
   1 -11  -4    1.11    1.31
  -1  11   4    0.28    0.87
  -1  11   4   -1.87    1.22
   0 -11  -4   17.28    2.23
   0 -11  -4   21.77    2.27
   0 -11  -4   18.56    2.20
   0  11   4   18.15    1.70
   0  11   4   19.30    2.37
  -1 -11  -4   15.34    1.91
  -1 -11  -4   15.39    1.89
  -1 -11  -4   14.44    1.84
   1  11   4   14.76    1.51
   1  11   4   13.04    1.88
  -2 -11  -4   11.62    1.66
  -2 -11  -4    9.71    1.64
  -2 -11  -4   11.07    1.80
   2  11   4    9.04    1.30
   2  11   4   12.33    1.93
  -3 -11  -4   42.70    2.93
  -3 -11  -4   39.35    2.72
  -3 -11  -4   38.07    2.79
   3  11   4   38.22    2.21
   3  11   4   35.65    3.30
   3  11   4   37.69    1.86
  -4 -11  -4   -0.33    1.41
  -4 -11  -4    0.86    1.23
  -4 -11  -4    2.89    1.34
   4  11   4   -0.19    1.03
   4  11   4   -1.50    1.68
   4  11   4   -1.00    0.92
  -5 -11  -4   -1.23    1.51
  -5 -11  -4   -1.17    1.18
  -5 -11  -4   -0.29    1.39
   5  11   4    0.01    1.10
   5  11   4    2.35    1.25
   5  11   4    0.32    1.96
  -6 -11  -4   23.25    2.84
  -6 -11  -4   22.73    2.18
  -6 -11  -4   19.69    2.39
   6  11   4   21.40    2.95
   6  11   4   18.09    2.18
   6  11   4   20.95    2.48
  -7 -11  -4   14.51    2.29
  -7 -11  -4   17.63    2.50
  -7 -11  -4   20.42    2.16
   7  11   4   13.56    2.39
   7  11   4   16.34    2.80
   7  11   4   21.17    2.72
  -8 -11  -4   14.44    2.46
   8  11   4    4.85    2.49
   8  11   4    7.45    2.75
   8  11   4   10.04    2.25
   2 -12  -4    2.01    1.55
   2 -12  -4   -1.59    1.79
  -2  12   4    1.61    1.19
   1 -12  -4   -3.19    1.48
   1 -12  -4   -1.35    1.47
   1 -12  -4   -0.40    1.27
  -1  12   4    0.78    1.67
  -1  12   4   -0.42    1.19
   0 -12  -4   13.87    2.05
   0 -12  -4   15.35    2.11
   0 -12  -4   10.78    1.88
   0  12   4   13.59    2.04
   0  12   4   13.26    1.63
  -1 -12  -4    6.64    1.73
  -1 -12  -4    5.04    1.67
  -1 -12  -4    6.05    1.68
   1  12   4    5.26    1.30
   1  12   4    4.93    1.68
  -2 -12  -4   70.87    3.89
  -2 -12  -4   67.10    3.52
  -2 -12  -4   60.50    4.60
   2  12   4   74.32    4.15
   2  12   4   67.60    3.19
  -3 -12  -4   17.72    2.22
  -3 -12  -4   18.43    2.27
   3  12   4   13.08    1.77
   3  12   4   12.21    2.96
  -4 -12  -4   28.70    3.10
  -4 -12  -4   25.23    2.98
  -4 -12  -4   25.14    2.68
   4  12   4   21.20    2.48
   4  12   4   25.78    3.32
  -5 -12  -4    3.63    1.75
  -5 -12  -4    3.73    1.88
  -5 -12  -4    3.30    1.58
   5  12   4    2.43    2.41
  -6 -12  -4   -0.24    1.90
  -6 -12  -4   -0.14    1.51
  -6 -12  -4    2.05    1.88
   6  12   4   -2.11    2.36
   6  12   4    0.19    1.53
  -7 -12  -4    0.01    1.45
  -7 -12  -4    1.01    2.06
   7  12   4    1.06    1.97
   7  12   4    0.65    2.67
   0 -13  -4    3.21    1.91
   0 -13  -4    5.90    2.00
   0  13   4    0.52    2.26
  -1 -13  -4    0.66    1.84
  -1 -13  -4    2.15    1.82
  -1 -13  -4   -1.52    1.74
   1  13   4   -0.14    2.20
  -2 -13  -4   13.36    2.23
  -2 -13  -4   14.06    2.01
  -2 -13  -4    8.56    2.04
   2  13   4   11.22    2.77
  -3 -13  -4    9.95    2.30
  -3 -13  -4   10.20    2.17
  -3 -13  -4    7.83    1.97
   3  13   4   11.22    2.73
  -4 -13  -4   -0.27    1.94
  -4 -13  -4   -0.18    1.69
  -4 -13  -4    0.98    2.06
   4  13   4    4.21    2.65
  -5 -13  -4    1.25    1.69
  -5 -13  -4    0.19    2.18
  -5 -13  -4    5.46    2.30
   5  13   4    0.65    2.93
   3  12  -5    5.09    2.43
  -3 -12   5    7.56    2.48
  -3 -12   5    4.49    1.94
   2  12  -5   -1.52    2.17
  -2 -12   5    2.32    1.68
  -2 -12   5    3.46    3.95
   1  12  -5    2.84    2.14
  -1 -12   5    4.54    2.66
  -1 -12   5    1.26    1.84
  -1 -12   5    2.64    1.65
   5  11  -5    4.34    2.26
   5  11  -5    3.83    2.88
  -5 -11   5    1.35    1.66
  -5 -11   5   -0.51    2.12
   4  11  -5   11.05    2.39
   4  11  -5    8.53    2.67
  -4 -11   5   11.42    2.26
  -4 -11   5   13.64    1.98
   3  11  -5    9.50    1.89
   3  11  -5   13.94    2.31
  -3 -11   5   16.77    1.98
  -3 -11   5   14.56    2.41
   2  11  -5    6.49    1.83
   2  11  -5    4.68    2.08
   2  11  -5    5.93    0.89
  -2 -11   5    8.26    1.91
  -2 -11   5    6.71    1.44
   1  11  -5    1.23    1.53
   1  11  -5   -2.31    1.59
  -1 -11   5   -0.97    1.62
  -1 -11   5   -1.15    1.29
   0  11  -5   13.64    2.04
   0  11  -5   11.43    1.93
   0 -11   5   13.76    1.76
   0 -11   5   14.72    2.04
  -1  11  -5    3.28    1.49
  -1  11  -5    6.15    1.71
   1 -11   5    5.18    1.25
   1 -11   5    5.22    1.75
   1 -11   5    7.53    1.63
  -2  11  -5    6.97    1.91
   2 -11   5    8.86    1.43
   2 -11   5    8.70    2.03
   7  10  -5    1.57    2.34
  -7 -10   5    3.47    1.95
   6  10  -5   19.99    2.71
  -6 -10   5   22.62    2.79
   5  10  -5   33.01    3.24
   5  10  -5   29.14    3.26
   5  10  -5   40.58    4.93
  -5 -10   5   37.62    3.21
   4  10  -5   14.70    2.06
   4  10  -5    9.18    1.97
   4  10  -5   14.59    2.71
  -4 -10   5    9.25    1.93
   3  10  -5   12.06    2.19
   3  10  -5   16.65    2.06
   2  10  -5   11.13    1.58
   2  10  -5   22.02    2.41
   2  10  -5   16.69    2.12
  -2 -10   5   15.64    2.03
   1  10  -5    1.87    1.22
   1  10  -5    4.55    1.22
   1  10  -5    4.63    0.68
  -1 -10   5    6.50    1.61
  -1 -10   5    3.75    1.18
   0  10  -5   -0.37    1.25
   0  10  -5    1.31    1.20
   0 -10   5    1.22    1.07
   0 -10   5   -0.47    1.22
  -1  10  -5    6.20    1.40
  -1  10  -5   12.56    1.65
   1 -10   5   10.34    1.41
   1 -10   5    8.69    1.55
  -2  10  -5   30.17    2.51
  -2  10  -5   26.15    2.19
   2 -10   5   27.49    2.55
   2 -10   5   29.47    2.23
  -3  10  -5   -2.53    1.27
  -3  10  -5    0.91    1.37
   3 -10   5   -0.57    0.86
   3 -10   5   -1.08    0.88
   3 -10   5   -0.55    1.52
  -4  10  -5    3.27    1.21
   4 -10   5   -0.59    1.81
   8   9  -5   -1.55    2.24
  -8  -9   5    2.14    1.80
   7   9  -5    8.67    2.17
   7   9  -5    6.24    2.10
  -7  -9   5    7.45    2.18
   6   9  -5   -0.72    1.62
   6   9  -5    2.54    1.82
  -6  -9   5    2.04    1.69
   5   9  -5   25.52    2.89
   5   9  -5   24.86    2.53
  -5  -9   5   25.91    2.14
  -5  -9   5   20.55    2.64
   4   9  -5    0.27    1.28
   4   9  -5    2.33    2.02
   4   9  -5    1.00    1.42
  -4  -9   5    1.70    1.03
  -4  -9   5   -1.14    1.25
   3   9  -5   11.70    1.86
   3   9  -5    9.83    2.15
   3   9  -5   11.05    1.68
  -3  -9   5   13.79    1.81
  -3  -9   5   13.33    1.58
   2   9  -5    7.31    1.37
   2   9  -5    7.89    1.46
   2   9  -5    5.37    1.53
  -2  -9   5    6.76    1.47
  -2  -9   5    7.95    1.19
   1   9  -5   11.47    1.48
   1   9  -5   11.31    1.57
   1   9  -5    9.19    1.55
  -1  -9   5   11.89    1.55
   0   9  -5    0.66    1.10
   0   9  -5    0.09    0.48
   0   9  -5    1.24    0.94
   0  -9   5    0.16    1.09
  -1   9  -5    5.28    1.10
  -1   9  -5    4.64    1.30
   1  -9   5    6.36    1.25
   1  -9   5    6.13    1.08
  -2   9  -5   22.69    2.01
  -2   9  -5   14.50    1.62
   2  -9   5   20.92    1.78
   2  -9   5   20.98    1.59
  -3   9  -5   -1.90    0.96
  -3   9  -5    1.46    1.09
   3  -9   5   -0.42    0.93
   3  -9   5    0.55    1.23
   3  -9   5    1.51    0.86
  -4   9  -5    0.97    0.87
   4  -9   5    2.64    0.47
   4  -9   5    2.18    0.43
   4  -9   5    1.16    1.54
   4  -9   5    2.00    1.08
   5  -9   5    2.69    1.86
   5  -9   5    0.82    1.51
   8   8  -5    7.78    2.20
   8   8  -5    9.44    2.15
  -8  -8   5   10.04    1.77
   7   8  -5    0.29    1.73
   7   8  -5    2.91    1.63
  -7  -8   5    1.29    1.26
  -7  -8   5    1.93    1.64
   6   8  -5    8.45    1.87
   6   8  -5   10.21    1.80
  -6  -8   5   10.82    1.66
  -6  -8   5    6.08    1.62
   5   8  -5    9.17    1.62
   5   8  -5    8.56    1.67
  -5  -8   5    9.73    1.67
  -5  -8   5    9.56    1.46
   4   8  -5   -0.16    1.12
   4   8  -5    0.58    1.91
  -4  -8   5   -0.46    0.85
   3   8  -5   27.36    2.12
   3   8  -5   27.05    2.16
   3   8  -5   27.98    3.27
  -3  -8   5   26.00    1.82
  -3  -8   5   26.55    2.48
   2   8  -5   41.24    2.36
   2   8  -5   37.39    3.15
   2   8  -5   38.43    2.27
  -2  -8   5   37.36    2.32
  -2  -8   5   40.09    2.06
   1   8  -5   20.76    2.10
   1   8  -5   24.46    1.87
   1   8  -5   19.81    1.73
  -1  -8   5   21.79    1.86
  -1  -8   5   23.50    1.62
   0   8  -5    1.19    0.64
   0   8  -5    1.46    0.79
   0   8  -5    0.81    0.93
   0  -8   5    0.81    0.68
   0  -8   5    0.68    0.88
  -1   8  -5   17.12    1.20
  -1   8  -5   20.39    1.54
  -1   8  -5   17.07    1.76
   1  -8   5   17.81    1.63
  -2   8  -5    2.31    0.72
   2  -8   5    2.73    0.86
   2  -8   5    3.22    0.75
  -3   8  -5    0.74    0.93
  -3   8  -5   -0.41    0.74
   3  -8   5    0.86    0.60
   3  -8   5    0.06    0.92
  -4   8  -5    3.66    0.80
   4  -8   5    3.31    0.47
   4  -8   5    2.21    1.28
   4  -8   5    1.99    0.43
   4  -8   5    3.30    1.32
   5  -8   5   16.56    2.84
   5  -8   5   24.34    2.45
   6  -8   5   10.29    1.84
   6  -8   5    4.64    1.93
   9   7  -5    9.18    2.28
   9   7  -5   15.23    2.88
   8   7  -5   26.13    3.25
   8   7  -5   27.28    3.01
  -8  -7   5   29.04    2.99
  -8  -7   5   33.75    2.59
   7   7  -5    3.59    1.59
   7   7  -5    4.85    1.51
  -7  -7   5    1.76    1.15
  -7  -7   5    0.93    1.31
  -7  -7   5    2.78    1.49
   6   7  -5   31.14    2.51
   6   7  -5   32.67    2.53
  -6  -7   5   23.38    2.37
  -6  -7   5   30.34    2.20
   5   7  -5  138.16    5.00
   5   7  -5  140.81    4.96
  -5  -7   5  138.59    4.59
  -5  -7   5  137.79    4.95
   4   7  -5    2.29    1.08
   4   7  -5    1.61    1.00
  -4  -7   5    3.35    0.89
  -4  -7   5    3.09    1.12
   3   7  -5    1.10    0.97
   3   7  -5    0.16    1.44
  -3  -7   5    1.39    0.92
  -3  -7   5   -0.32    1.07
   2   7  -5    3.62    0.96
   2   7  -5    0.67    1.29
   2   7  -5    4.39    1.01
  -2  -7   5    4.47    0.84
  -2  -7   5    2.62    0.98
   1   7  -5    0.78    1.05
   1   7  -5    1.28    0.71
   1   7  -5    1.96    0.77
  -1  -7   5    0.86    0.76
  -1  -7   5    1.32    0.66
   0   7  -5    7.26    1.17
   0   7  -5    5.84    0.97
   0   7  -5    6.75    1.03
   0  -7   5    6.78    0.88
   0  -7   5    6.49    1.01
  -1   7  -5    2.18    0.86
  -1   7  -5    1.72    0.57
  -1   7  -5    1.75    0.61
   1  -7   5    1.09    0.70
   1  -7   5    1.64    0.54
  -2   7  -5  133.34    4.85
  -2   7  -5  154.24    4.26
  -2   7  -5  151.39    4.24
   2  -7   5  139.49    4.19
   2  -7   5  131.21    4.79
  -3   7  -5   17.15    1.47
   3  -7   5   11.95    1.93
   3  -7   5   14.01    0.98
  -4   7  -5   -0.59    0.52
  -4   7  -5    0.71    0.68
   4  -7   5    0.22    0.33
   4  -7   5   -0.54    0.33
   4  -7   5    0.15    1.19
   5  -7   5   26.63    2.10
   5  -7   5   23.93    2.78
   6  -7   5    5.43    1.40
   6  -7   5    2.45    1.60
   7  -7   5   15.19    1.90
   7  -7   5    0.93    3.43
   9   6  -5   14.25    2.80
   9   6  -5   24.02    2.97
  -9  -6   5   21.37    2.02
   8   6  -5   36.42    3.19
   8   6  -5   34.96    3.37
  -8  -6   5   36.06    2.20
  -8  -6   5   40.83    2.95
  -8  -6   5   31.09    2.55
   7   6  -5    1.62    1.27
   7   6  -5    0.97    1.33
  -7  -6   5    1.33    1.16
  -7  -6   5    0.78    0.99
  -7  -6   5    0.33    1.05
   6   6  -5    6.42    1.41
  -6  -6   5    6.88    1.34
  -6  -6   5    7.06    1.99
   5   6  -5   12.04    1.55
  -5  -6   5   12.42    1.45
   4   6  -5   13.14    1.56
   4   6  -5    9.52    1.36
  -4  -6   5    9.48    1.22
   3   6  -5    9.23    1.22
   3   6  -5    7.45    1.35
  -3  -6   5   11.11    1.32
  -3  -6   5    8.60    1.08
   2   6  -5    1.14    0.83
   2   6  -5    0.78    1.15
   2   6  -5    1.23    0.65
  -2  -6   5    1.16    0.61
  -2  -6   5    2.22    0.73
   1   6  -5   23.41    1.55
   1   6  -5   24.57    2.38
   1   6  -5   23.06    1.48
  -1  -6   5   23.29    1.53
  -1  -6   5   22.72    1.36
   0   6  -5   39.23    2.27
   0   6  -5   36.90    1.79
   0   6  -5   38.99    2.03
   0  -6   5   40.70    1.95
   0  -6   5   41.46    1.77
  -1   6  -5    4.88    0.68
  -1   6  -5    6.54    1.01
  -1   6  -5    7.54    1.13
   1  -6   5    5.61    0.85
   1  -6   5    5.86    0.71
  -2   6  -5   22.81    1.49
  -2   6  -5   23.64    1.60
  -2   6  -5   23.10    1.29
   2  -6   5   23.40    2.07
   2  -6   5   20.01    1.35
   2  -6   5   22.99    1.13
  -3   6  -5  195.68    5.15
   3  -6   5  173.87    6.04
  -4   6  -5   24.77    1.13
  -4   6  -5   25.39    1.37
   4  -6   5   25.20    0.96
   4  -6   5   25.67    0.90
   4  -6   5   23.52    2.34
   5  -6   5   -0.50    1.14
   6  -6   5    7.44    1.34
   6  -6   5    4.94    1.69
   7  -6   5    1.96    1.90
   7  -6   5    0.66    1.16
   8  -6   5    8.93    1.59
   8  -6   5    4.88    2.26
   9   5  -5    1.80    1.62
   9   5  -5    2.65    2.29
  -9  -5   5    0.37    1.33
  -9  -5   5    1.31    1.03
   8   5  -5    5.53    1.64
   8   5  -5    6.42    1.83
  -8  -5   5    5.80    1.13
  -8  -5   5    5.05    1.39
  -8  -5   5    5.34    1.43
   7   5  -5   18.47    2.04
   7   5  -5   19.41    2.20
  -7  -5   5   21.00    1.67
  -7  -5   5   22.36    2.10
  -7  -5   5   18.52    1.76
   6   5  -5    2.40    1.16
  -6  -5   5    2.65    0.94
  -6  -5   5    5.08    1.16
  -6  -5   5    4.30    0.93
   5   5  -5   30.61    2.06
   5   5  -5   30.96    2.02
  -5  -5   5   29.91    2.02
  -5  -5   5   32.65    1.91
   4   5  -5   13.97    1.52
   4   5  -5   16.20    1.45
  -4  -5   5   12.63    1.26
  -4  -5   5   13.51    1.48
   3   5  -5    2.55    0.82
   3   5  -5    3.26    0.82
  -3  -5   5    3.94    0.90
  -3  -5   5    3.32    0.73
   2   5  -5   13.28    2.04
   2   5  -5   14.04    1.17
   2   5  -5   13.51    1.26
  -2  -5   5   15.04    1.13
  -2  -5   5   14.20    1.24
   1   5  -5   52.91    2.27
   1   5  -5   54.01    2.15
   1   5  -5   59.13    3.19
  -1  -5   5   53.15    2.20
  -1  -5   5   53.93    2.06
   0   5  -5   12.80    1.02
   0   5  -5   12.56    1.61
   0   5  -5    9.85    1.19
   0  -5   5   11.18    1.09
   0  -5   5   11.36    0.92
  -1   5  -5   40.43    1.66
  -1   5  -5   39.68    1.87
  -1   5  -5   41.63    2.04
   1  -5   5   36.20    2.37
   1  -5   5   39.06    1.75
   1  -5   5   42.71    1.61
  -2   5  -5    8.55    1.06
  -2   5  -5    7.11    0.74
  -2   5  -5    8.41    1.05
   2  -5   5    7.25    0.71
   2  -5   5    7.62    0.91
   2  -5   5    9.84    1.61
  -3   5  -5   36.47    1.93
  -3   5  -5   35.44    1.68
   3  -5   5   33.22    1.68
   3  -5   5   34.22    2.45
   3  -5   5   36.38    1.28
  -4   5  -5    6.72    0.65
  -4   5  -5    5.77    0.70
   4  -5   5    6.43    1.26
   4  -5   5    5.37    0.52
   5  -5   5   49.62    3.09
   6  -5   5    1.30    0.82
   6  -5   5    1.45    1.27
   7  -5   5    2.70    1.73
   7  -5   5    1.68    0.98
   8  -5   5    6.02    2.18
   8  -5   5    7.08    1.38
  10   4  -5    5.71    2.59
  10   4  -5    1.65    1.90
   9   4  -5   10.36    2.03
  -9  -4   5   12.85    2.14
  -9  -4   5   14.37    1.56
  -9  -4   5   12.34    1.71
   8   4  -5   -1.92    1.40
   8   4  -5    0.44    1.18
  -8  -4   5   -0.46    0.78
  -8  -4   5   -0.79    0.89
  -8  -4   5    1.14    1.28
   7   4  -5    1.00    1.07
   7   4  -5    0.09    1.17
  -7  -4   5    1.53    0.77
  -7  -4   5    0.18    0.83
  -7  -4   5    0.57    1.01
   6   4  -5    7.39    1.26
   6   4  -5    8.44    1.48
  -6  -4   5    8.23    1.15
  -6  -4   5    8.19    1.05
  -6  -4   5    7.89    1.26
   5   4  -5    0.53    0.88
   5   4  -5    1.75    0.74
  -5  -4   5    2.93    0.92
  -5  -4   5    1.29    0.73
  -5  -4   5    1.06    0.70
   4   4  -5    2.52    0.74
   4   4  -5    2.84    0.86
  -4  -4   5    2.92    0.73
  -4  -4   5    2.99    0.81
   3   4  -5   20.11    1.46
   3   4  -5   17.69    1.29
  -3  -4   5   18.74    1.40
  -3  -4   5   17.05    1.21
   2   4  -5   -0.74    0.96
   2   4  -5   -0.38    0.44
   2   4  -5    0.74    0.62
  -2  -4   5   -0.20    0.52
  -2  -4   5    0.27    0.46
   1   4  -5  127.86    4.88
   1   4  -5  131.83    3.81
   1   4  -5  128.69    3.93
  -1  -4   5  126.15    3.72
  -1  -4   5  130.00    3.88
   0   4  -5   10.43    0.82
   0   4  -5   11.07    1.04
   0   4  -5   11.62    1.61
   0  -4   5   10.44    0.86
   0  -4   5   11.02    0.95
  -1   4  -5  120.60    3.96
  -1   4  -5  112.38    3.30
  -1   4  -5  118.03    3.54
   1  -4   5  112.31    4.25
   1  -4   5  117.83    3.30
   1  -4   5  118.97    3.46
  -2   4  -5   21.81    1.47
  -2   4  -5   20.39    1.02
  -2   4  -5   19.83    1.24
   2  -4   5   21.30    1.97
   2  -4   5   20.59    1.01
   2  -4   5   19.19    1.12
  -3   4  -5   18.02    1.42
  -3   4  -5   17.82    1.15
   3  -4   5   16.08    1.03
   3  -4   5   18.72    1.85
   3  -4   5   17.71    0.85
  -4   4  -5  140.08    3.76
  -4   4  -5  146.41    4.66
  -4   4  -5  141.35    3.55
   4  -4   5  135.15    3.50
   4  -4   5  142.83    3.42
   4  -4   5  142.24    5.09
   5  -4   5   57.50    3.17
   6  -4   5   -0.67    0.93
   6  -4   5    0.78    0.66
   7  -4   5    4.99    1.95
   7  -4   5    5.38    0.96
   8  -4   5    0.25    1.55
   8  -4   5    3.48    0.97
   9  -4   5    4.58    1.07
   9  -4   5   -1.23    2.14
  10   3  -5    5.56    2.51
  10   3  -5    8.82    1.90
   9   3  -5   10.92    2.05
   9   3  -5   15.88    2.21
  -9  -3   5   17.08    1.90
  -9  -3   5   16.34    1.47
  -9  -3   5   15.55    2.06
   8   3  -5    0.07    1.10
   8   3  -5   -0.66    1.39
  -8  -3   5   -0.24    0.73
  -8  -3   5   -1.78    1.21
  -8  -3   5   -1.89    0.81
   7   3  -5    8.23    1.42
   7   3  -5    6.51    1.33
  -7  -3   5    8.23    1.16
  -7  -3   5    8.39    0.98
  -7  -3   5    8.60    1.38
   6   3  -5   34.47    2.24
   6   3  -5   34.96    2.20
  -6  -3   5   37.83    1.93
  -6  -3   5   33.80    1.68
   5   3  -5  119.13    3.87
   5   3  -5  111.61    3.99
  -5  -3   5  121.69    3.79
  -5  -3   5  113.85    3.48
   4   3  -5   59.85    2.56
   4   3  -5   60.64    2.43
  -4  -3   5   59.21    2.33
  -4  -3   5   61.53    2.51
  -4  -3   5   64.10    2.27
   3   3  -5   42.16    2.01
   3   3  -5   42.80    1.87
  -3  -3   5   42.25    1.95
  -3  -3   5   44.15    1.86
   2   3  -5   31.14    1.63
   2   3  -5   31.30    1.49
  -2  -3   5   32.79    1.50
  -2  -3   5   31.41    1.59
   1   3  -5  226.91    6.01
   1   3  -5  231.62    5.89
   1   3  -5  212.28    7.02
  -1  -3   5  233.59    5.99
  -1  -3   5  220.52    5.83
   0   3  -5  106.69    3.27
   0   3  -5  111.21    4.07
   0   3  -5  109.59    3.13
   0  -3   5  105.43    3.10
   0  -3   5  103.08    4.07
   0  -3   5  106.64    3.20
  -1   3  -5   27.85    1.22
  -1   3  -5   26.25    1.37
  -1   3  -5   30.82    1.86
   1  -3   5   28.06    1.33
   1  -3   5   27.43    2.04
   1  -3   5   30.46    1.25
  -2   3  -5    2.25    0.58
  -2   3  -5    2.22    0.41
  -2   3  -5    2.04    0.62
   2  -3   5    1.87    0.47
   2  -3   5    2.56    0.43
   2  -3   5    2.70    0.84
  -3   3  -5   25.07    1.62
  -3   3  -5   25.49    1.28
   3  -3   5   25.68    1.97
   3  -3   5   23.98    1.14
   3  -3   5   24.84    1.02
  -4   3  -5   15.45    0.77
  -4   3  -5   16.09    1.51
  -4   3  -5   15.17    0.97
   4  -3   5   17.47    1.64
   4  -3   5   15.16    0.75
   4  -3   5   15.73    0.71
  -5   3  -5    3.36    0.44
  -5   3  -5    3.37    0.42
   5  -3   5    3.93    0.22
   5  -3   5    4.21    1.12
   6  -3   5   78.59    3.91
   6  -3   5   78.64    2.63
   7  -3   5    2.82    2.39
   7  -3   5    3.73    0.76
   8  -3   5    0.01    1.53
   8  -3   5    2.55    0.76
   9  -3   5    8.37    1.04
   9  -3   5    9.69    2.41
  10   2  -5   56.87    3.58
   9   2  -5    8.89    1.75
   9   2  -5    9.88    1.99
  -9  -2   5   12.54    1.51
  -9  -2   5   10.32    1.08
  -9  -2   5   10.91    1.80
   8   2  -5   29.24    2.29
   8   2  -5   31.08    2.53
  -8  -2   5   30.06    1.88
  -8  -2   5   29.20    1.64
  -8  -2   5   29.95    2.41
   7   2  -5   21.27    2.06
   7   2  -5   21.23    1.81
  -7  -2   5   20.17    1.88
  -7  -2   5   20.32    1.38
  -7  -2   5   21.76    1.66
   6   2  -5    6.08    1.05
   6   2  -5    6.60    1.17
  -6  -2   5    6.74    0.85
  -6  -2   5    6.07    1.13
  -6  -2   5    4.95    0.83
   5   2  -5    5.71    1.05
   5   2  -5    5.30    0.94
  -5  -2   5    7.95    1.08
  -5  -2   5    5.21    0.84
  -5  -2   5    6.02    0.79
   4   2  -5    3.85    0.82
   4   2  -5    2.69    0.64
  -4  -2   5    3.05    0.64
  -4  -2   5    3.43    0.81
  -4  -2   5    3.50    0.63
   3   2  -5   72.92    2.50
   3   2  -5   68.21    2.59
  -3  -2   5   71.86    2.35
  -3  -2   5   72.27    2.60
  -3  -2   5   71.66    2.47
   2   2  -5   46.53    1.93
   2   2  -5   45.24    1.78
  -2  -2   5   46.97    1.89
  -2  -2   5   46.92    1.80
  -2  -2   5   46.10    1.77
   1   2  -5   10.97    1.68
   1   2  -5   10.72    0.82
   1   2  -5    9.74    0.92
  -1  -2   5    9.60    0.88
  -1  -2   5   10.24    0.80
   0   2  -5   48.31    1.85
   0   2  -5   47.96    2.61
   0   2  -5   45.75    1.67
   0  -2   5   45.48    1.76
   0  -2   5   47.18    1.72
   0  -2   5   40.81    2.39
  -1   2  -5  199.02    5.17
  -1   2  -5  204.39    5.34
  -1   2  -5  214.48    6.01
   1  -2   5  206.20    5.27
   1  -2   5  193.24    6.10
   1  -2   5  203.84    5.21
  -2   2  -5   37.90    1.89
  -2   2  -5   35.25    1.51
  -2   2  -5   34.15    1.35
   2  -2   5   38.74    2.21
   2  -2   5   37.64    1.46
   2  -2   5   36.38    1.39
  -3   2  -5    1.67    0.47
  -3   2  -5    1.73    0.51
  -3   2  -5    1.51    0.61
   3  -2   5    1.77    0.85
   3  -2   5    1.37    0.37
   3  -2   5    1.20    0.39
  -4   2  -5   -0.13    0.31
  -4   2  -5    0.00    0.39
  -4   2  -5   -0.49    0.53
   4  -2   5    0.07    0.31
   4  -2   5    0.97    0.71
  -5   2  -5    1.41    0.45
  -5   2  -5    1.00    0.37
   5  -2   5    1.64    0.85
   5  -2   5    1.47    0.26
   5  -2   5    0.94    0.33
  -6   2  -5   17.70    0.86
  -6   2  -5   17.27    0.85
   6  -2   5   16.51    1.94
   6  -2   5   16.63    0.59
   6  -2   5   17.30    0.69
  -7   2  -5    0.27    0.29
  -7   2  -5   -0.17    0.34
   7  -2   5   -0.34    0.48
   8  -2   5   16.44    1.12
   8  -2   5   16.48    2.56
   9  -2   5   -0.57    1.61
   9  -2   5    0.38    0.53
  10  -2   5    3.28    2.15
  10   1  -5    7.76    1.78
   9   1  -5    3.19    1.63
   9   1  -5    2.32    1.36
  -9  -1   5    3.89    0.90
  -9  -1   5    4.36    1.14
  -9  -1   5    4.54    1.58
   8   1  -5   27.63    2.43
   8   1  -5   30.67    2.18
  -8  -1   5   29.91    2.33
  -8  -1   5   29.80    1.66
  -8  -1   5   31.65    1.81
   7   1  -5   16.96    1.59
   7   1  -5   11.97    1.56
  -7  -1   5   14.87    1.29
  -7  -1   5   14.46    1.72
  -7  -1   5   13.94    1.22
   6   1  -5   24.71    1.64
   6   1  -5   26.63    1.89
  -6  -1   5   23.94    1.36
  -6  -1   5   29.14    1.52
  -6  -1   5   24.39    1.78
   5   1  -5    3.94    0.90
   5   1  -5    4.53    0.79
  -5  -1   5    5.38    0.94
  -5  -1   5    4.19    0.69
  -5  -1   5    5.17    0.75
   4   1  -5    5.42    0.88
   4   1  -5    4.96    0.71
  -4  -1   5    8.31    0.86
  -4  -1   5    6.18    0.72
  -4  -1   5    5.69    0.90
   3   1  -5   46.34    1.84
   3   1  -5   48.45    2.06
  -3  -1   5   48.38    1.88
  -3  -1   5   48.19    1.74
  -3  -1   5   49.80    1.98
   2   1  -5   76.01    2.60
   2   1  -5   76.86    2.46
  -2  -1   5   73.91    2.34
  -2  -1   5   78.57    2.56
  -2  -1   5   74.68    2.46
   1   1  -5   42.04    1.75
   1   1  -5   43.36    2.66
   1   1  -5   41.61    1.63
  -1  -1   5   41.63    1.69
  -1  -1   5   45.77    1.71
  -1  -1   5   45.41    1.62
   0   1  -5   44.54    1.66
   0   1  -5   50.03    2.59
   0   1  -5   48.88    1.84
   0  -1   5   48.49    1.76
   0  -1   5   43.62    2.48
   0  -1   5   49.82    1.78
  -1   1  -5   64.41    2.05
  -1   1  -5   63.75    2.18
  -1   1  -5   65.12    2.75
   1  -1   5   63.81    2.09
   1  -1   5   60.80    2.07
   1  -1   5   61.87    2.85
  -2   1  -5    2.96    0.45
  -2   1  -5    2.55    0.56
  -2   1  -5    2.64    0.66
   2  -1   5    2.48    0.47
   2  -1   5    2.15    0.47
   2  -1   5    3.19    0.81
  -3   1  -5   15.59    1.28
  -3   1  -5   14.58    0.87
  -3   1  -5   15.18    1.02
   3  -1   5   16.38    1.45
   3  -1   5   15.38    0.92
   3  -1   5   15.11    0.89
  -4   1  -5    0.11    0.55
  -4   1  -5    0.19    0.40
   4  -1   5   -0.32    0.35
   4  -1   5    0.84    0.66
   4  -1   5    0.59    0.31
  -5   1  -5   75.45    2.38
   5  -1   5   78.26    3.45
   5  -1   5   74.95    2.37
   5  -1   5   73.01    2.16
  -6   1  -5   -0.13    0.42
  -6   1  -5    0.11    0.43
   6  -1   5    0.16    0.45
   6  -1   5   -0.45    0.25
   6  -1   5   -0.31    0.86
  -7   1  -5   15.73    1.56
  -7   1  -5   13.60    0.97
   7  -1   5   13.39    0.73
   7  -1   5   12.26    2.41
   7  -1   5   13.31    0.82
   7  -1   5   13.04    1.01
  -8   1  -5    1.89    0.61
  -8   1  -5    2.76    0.60
   8  -1   5    2.25    0.56
   8  -1   5    2.31    0.38
   8  -1   5    1.08    1.40
   8  -1   5    2.54    0.41
  -9   1  -5   27.99    1.44
   9  -1   5   21.58    3.21
 -10   1  -5    3.03    0.63
  10  -1   5    1.97    2.17
  10   0  -5    3.23    1.56
 -10   0   5    0.79    1.91
   9   0  -5    2.46    1.30
   9   0  -5    4.03    1.68
  -9   0   5    3.45    1.46
  -9   0   5    2.04    0.94
  -9   0   5    2.45    0.91
   8   0  -5    5.60    1.45
   8   0  -5    6.55    1.17
  -8   0   5    6.30    1.00
  -8   0   5    7.19    1.33
  -8   0   5    6.02    0.97
   7   0  -5   24.14    2.09
   7   0  -5   26.66    2.08
  -7   0   5   23.69    1.95
  -7   0   5   25.79    1.52
  -7   0   5   24.43    1.47
   6   0  -5   56.89    2.64
   6   0  -5   59.24    2.38
   6   0  -5   58.40    2.16
  -6   0   5   56.79    2.57
  -6   0   5   60.34    2.18
  -6   0   5   61.72    2.31
   5   0  -5    0.10    0.66
   5   0  -5   -0.40    0.42
   5   0  -5    0.71    0.47
  -5   0   5   -0.32    0.49
  -5   0   5    0.30    0.63
  -5   0   5   -0.26    0.46
   4   0  -5    9.15    0.88
   4   0  -5    8.52    1.01
   4   0  -5    8.23    0.82
  -4   0   5    9.22    0.84
  -4   0   5    8.67    0.84
  -4   0   5    9.18    1.05
   3   0  -5   20.12    1.07
   3   0  -5   19.18    1.27
   3   0  -5   21.70    1.15
  -3   0   5   21.30    1.15
  -3   0   5   21.64    1.26
  -3   0   5   22.13    1.12
   2   0  -5   12.77    0.83
   2   0  -5   12.77    0.89
   2   0  -5   11.86    1.01
  -2   0   5   13.77    0.87
  -2   0   5   13.75    0.92
  -2   0   5   14.97    1.03
   1   0  -5    5.99    0.65
   1   0  -5    4.42    0.68
   1   0  -5    3.95    1.10
   1   0  -5    3.61    0.52
  -1   0   5    3.85    0.58
  -1   0   5    4.18    0.55
  -1   0   5    5.01    0.67
   0   0  -5   51.55    1.94
   0   0  -5   54.15    1.84
   0   0  -5   49.74    1.71
   0   0  -5   54.86    2.73
   0   0   5   49.33    2.62
   0   0   5   50.41    1.87
   0   0   5   55.04    1.90
   0   0   5   52.10    1.72
  -1   0  -5   42.54    1.74
  -1   0  -5   42.79    1.61
  -1   0  -5   45.68    2.23
   1   0   5   43.52    1.65
   1   0   5   45.39    1.54
   1   0   5   42.68    1.68
   1   0   5   43.96    2.34
  -2   0  -5   19.33    1.01
  -2   0  -5   21.04    1.44
  -2   0  -5   21.16    1.18
   2   0   5   20.56    1.07
   2   0   5   19.99    0.93
   2   0   5   21.31    1.14
   2   0   5   21.08    1.60
  -3   0  -5   31.66    1.75
  -3   0  -5   31.54    1.32
  -3   0  -5   31.18    1.44
   3   0   5   30.03    1.28
   3   0   5   31.26    1.40
   3   0   5   30.70    1.18
   3   0   5   32.43    1.95
  -4   0  -5  129.58    3.77
  -4   0  -5  134.76    4.41
  -4   0  -5  134.78    3.70
   4   0   5  130.22    3.44
   4   0   5  129.71    3.77
   4   0   5  129.88    3.54
   4   0   5  138.64    4.65
  -5   0  -5   27.08    1.31
  -5   0  -5   26.14    1.36
   5   0   5   26.89    2.01
   5   0   5   28.15    1.18
   5   0   5   27.81    1.07
   5   0   5   28.77    1.43
  -6   0  -5   19.48    1.22
  -6   0  -5   20.47    1.23
   6   0   5   20.06    0.89
   6   0   5   20.85    1.32
   6   0   5   21.29    2.07
  -7   0  -5    2.84    0.66
   7   0   5    2.16    0.50
   7   0   5    2.52    0.35
   7   0   5    2.96    1.25
   7   0   5    2.53    0.70
   7   0   5    2.54    0.32
  -8   0  -5   -1.17    0.66
  -8   0  -5    1.09    0.66
   8   0   5   -0.20    0.72
   8   0   5    2.84    1.44
  -9   0  -5   59.82    2.49
   9   0   5   67.69    4.33
   9   0   5   60.06    2.09
   9   0   5   61.17    2.58
 -10   0  -5   -0.02    0.87
 -10   0  -5    0.93    0.96
  10   0   5   -2.48    1.94
   9  -1  -5    4.13    1.43
   9  -1  -5    5.91    1.30
  -9   1   5   10.27    1.72
  -9   1   5    6.46    1.02
  -9   1   5    6.54    1.14
   8  -1  -5   -1.19    0.69
   8  -1  -5    1.31    1.19
   8  -1  -5    0.17    0.88
  -8   1   5    1.45    0.84
  -8   1   5   -0.02    1.08
  -8   1   5   -0.03    0.68
   7  -1  -5    0.26    0.66
   7  -1  -5    0.70    0.73
   7  -1  -5    0.94    0.95
  -7   1   5    0.99    0.76
  -7   1   5    0.27    0.55
  -7   1   5    1.77    1.13
   6  -1  -5   50.12    1.97
   6  -1  -5   48.50    2.36
   6  -1  -5   48.40    2.07
  -6   1   5   44.60    2.57
  -6   1   5   47.44    2.00
  -6   1   5   52.76    2.03
   5  -1  -5   12.37    1.32
   5  -1  -5   12.78    1.02
   5  -1  -5   11.22    0.94
  -5   1   5    9.54    0.98
  -5   1   5   11.11    1.03
  -5   1   5   11.69    1.24
   4  -1  -5    2.44    0.51
   4  -1  -5    1.64    0.63
   4  -1  -5    1.34    0.50
  -4   1   5    2.25    0.60
  -4   1   5    1.50    0.45
  -4   1   5    2.98    0.59
   3  -1  -5   61.41    2.12
   3  -1  -5   61.19    2.32
   3  -1  -5   62.19    2.06
  -3   1   5   60.54    2.22
  -3   1   5   61.18    2.06
  -3   1   5   60.74    2.15
   2  -1  -5  115.78    3.21
   2  -1  -5  112.09    3.28
   2  -1  -5  112.03    3.44
  -2   1   5  118.39    3.22
  -2   1   5  113.91    3.37
  -2   1   5  111.75    3.35
   1  -1  -5  504.48   12.03
   1  -1  -5  492.14   11.86
   1  -1  -5  495.91   13.18
   1  -1  -5  504.60   11.74
  -1   1   5  505.27   11.97
  -1   1   5  509.87   11.94
  -1   1   5  492.43   11.72
   0  -1  -5   14.48    1.68
   0  -1  -5   11.93    0.73
   0  -1  -5   12.64    1.02
   0  -1  -5   12.43    0.87
   0   1   5   12.83    0.91
   0   1   5   12.87    0.77
   0   1   5   12.88    0.92
   0   1   5   11.78    1.52
  -1  -1  -5    2.88    0.77
  -1  -1  -5    3.44    0.44
  -1  -1  -5    2.27    0.61
  -1  -1  -5    2.34    0.51
   1   1   5    3.40    0.58
   1   1   5    3.29    0.46
   1   1   5    3.46    0.90
   1   1   5    3.06    0.56
  -2  -1  -5   90.67    2.71
  -2  -1  -5   86.19    2.42
  -2  -1  -5   87.05    2.81
  -2  -1  -5   88.48    3.14
   2   1   5   84.94    3.28
   2   1   5   85.49    2.77
   2   1   5   87.54    2.43
   2   1   5   89.40    2.68
  -3  -1  -5   64.70    2.62
  -3  -1  -5   64.84    2.31
  -3  -1  -5   63.87    2.16
   3   1   5   62.76    1.85
   3   1   5   63.21    2.27
   3   1   5   63.64    2.10
   3   1   5   65.46    2.77
  -4  -1  -5   18.32    1.09
  -4  -1  -5   20.33    1.52
  -4  -1  -5   17.49    1.16
   4   1   5   19.97    1.27
   4   1   5   19.06    1.02
   4   1   5   19.24    1.63
   4   1   5   18.79    0.80
  -5  -1  -5    5.88    1.05
  -5  -1  -5    5.98    0.80
  -5  -1  -5    6.24    0.76
   5   1   5    6.38    1.17
   5   1   5    6.18    0.71
   5   1   5    5.48    0.85
   5   1   5    6.54    0.47
  -6  -1  -5    5.41    0.72
  -6  -1  -5    4.89    0.78
   6   1   5    5.31    0.37
   6   1   5    6.09    0.98
   6   1   5    5.10    1.13
  -7  -1  -5   -0.86    0.57
  -7  -1  -5    0.02    0.52
   7   1   5    0.23    1.03
   7   1   5   -0.28    0.44
   7   1   5    0.63    0.75
  -8  -1  -5    4.95    0.91
  -8  -1  -5    5.07    0.99
   8   1   5    3.40    1.06
   8   1   5    6.91    0.82
   8   1   5    5.98    1.63
  -9  -1  -5   16.83    1.61
  -9  -1  -5   12.93    1.55
   9   1   5   17.15    2.78
   9   1   5   13.37    1.60
   9   1   5   11.55    1.33
 -10  -1  -5   29.24    2.11
 -10  -1  -5   27.45    2.34
  10   1   5   31.35    3.66
  10   1   5   29.99    2.40
   9  -2  -5    5.61    1.16
   9  -2  -5    7.52    1.15
  -9   2   5   10.02    1.60
   8  -2  -5    0.34    1.07
   8  -2  -5   -0.21    0.80
   8  -2  -5    0.57    0.86
  -8   2   5    0.61    0.68
  -8   2   5   -0.91    0.91
  -8   2   5    0.64    1.07
   7  -2  -5    2.49    1.00
   7  -2  -5    1.72    0.72
   7  -2  -5    3.05    0.81
  -7   2   5    1.42    0.59
  -7   2   5    1.77    0.83
   6  -2  -5   83.85    3.17
   6  -2  -5   91.80    2.90
   6  -2  -5   84.59    2.92
  -6   2   5   88.44    3.01
  -6   2   5   92.22    2.88
   5  -2  -5    1.16    0.57
   5  -2  -5    1.22    0.57
   5  -2  -5    1.89    0.74
  -5   2   5    1.59    0.74
  -5   2   5    1.01    0.64
  -5   2   5    1.04    0.47
   4  -2  -5   25.18    1.28
   4  -2  -5   26.77    1.55
   4  -2  -5   25.80    1.28
  -4   2   5   25.92    1.33
  -4   2   5   25.97    1.49
  -4   2   5   25.50    1.32
   3  -2  -5    3.73    0.61
   3  -2  -5    2.93    0.57
   3  -2  -5    2.12    0.66
  -3   2   5    3.28    0.61
  -3   2   5    2.87    0.62
  -3   2   5    2.69    0.57
   2  -2  -5   17.20    1.03
   2  -2  -5   16.48    1.18
   2  -2  -5   18.04    1.03
  -2   2   5   16.05    0.98
  -2   2   5   17.32    1.13
  -2   2   5   17.94    1.09
   1  -2  -5  122.87    3.44
   1  -2  -5  120.93    3.31
   1  -2  -5  114.05    3.52
   1  -2  -5  112.81    4.36
  -1   2   5  114.61    3.41
  -1   2   5  124.39    3.34
  -1   2   5  119.14    3.50
   0  -2  -5    7.40    0.86
   0  -2  -5    9.24    0.67
   0  -2  -5   11.18    1.61
   0  -2  -5    7.40    0.76
   0   2   5    8.34    0.82
   0   2   5    6.30    1.08
   0   2   5    7.65    0.84
   0   2   5    7.75    0.66
  -1  -2  -5    1.99    0.70
  -1  -2  -5    1.89    0.45
  -1  -2  -5    1.11    0.33
  -1  -2  -5    0.76    0.51
   1   2   5    1.93    0.75
   1   2   5    1.10    0.37
   1   2   5    0.79    0.48
   1   2   5    0.81    0.45
  -2  -2  -5  120.00    3.60
  -2  -2  -5  117.23    3.81
  -2  -2  -5  123.01    3.48
  -2  -2  -5  117.22    3.10
   2   2   5  114.97    3.56
   2   2   5  114.95    3.36
   2   2   5  120.39    3.11
   2   2   5  114.18    3.97
  -3  -2  -5   35.13    1.85
  -3  -2  -5   35.03    1.19
  -3  -2  -5   34.32    1.51
  -3  -2  -5   33.57    1.68
   3   2   5   36.26    1.51
   3   2   5   34.32    1.97
   3   2   5   35.73    1.67
   3   2   5   35.58    1.21
  -4  -2  -5   45.87    1.95
  -4  -2  -5   42.48    2.21
  -4  -2  -5   45.23    1.82
   4   2   5   44.15    1.36
   4   2   5   45.59    1.74
   4   2   5   45.02    2.36
   4   2   5   47.25    2.04
  -5  -2  -5    2.17    0.68
  -5  -2  -5    1.65    0.51
   5   2   5    1.64    0.52
   5   2   5    1.91    0.28
   5   2   5    2.08    0.77
   5   2   5    2.51    0.77
  -6  -2  -5    3.16    0.66
  -6  -2  -5    2.73    0.77
   6   2   5    2.10    0.85
   6   2   5    2.29    0.94
  -7  -2  -5    2.81    0.86
  -7  -2  -5    2.24    0.71
   7   2   5    3.06    1.03
   7   2   5    2.92    1.20
   7   2   5    3.11    0.67
  -8  -2  -5    4.27    0.81
  -8  -2  -5    5.49    1.05
   8   2   5    4.22    0.86
   8   2   5    5.90    1.51
  -9  -2  -5   15.43    1.65
  -9  -2  -5   12.55    1.36
   9   2   5   12.39    2.26
   9   2   5    9.15    1.54
   9   2   5   13.89    1.44
 -10  -2  -5    9.64    1.35
 -10  -2  -5   10.14    1.50
  10   2   5    8.66    1.69
  10   2   5    9.78    1.29
  10   2   5    7.87    2.18
   9  -3  -5    0.00    0.91
   9  -3  -5    0.48    0.93
   9  -3  -5    1.81    1.19
  -9   3   5    0.74    1.27
   8  -3  -5    1.07    0.94
   8  -3  -5    1.45    0.87
  -8   3   5    0.92    1.02
  -8   3   5    0.54    0.68
   7  -3  -5   10.15    1.46
   7  -3  -5   13.92    1.24
   7  -3  -5   13.09    1.42
  -7   3   5    9.27    1.27
  -7   3   5   13.04    1.55
   6  -3  -5    0.38    0.77
   6  -3  -5   -0.46    0.52
   6  -3  -5    0.53    0.65
  -6   3   5   -0.82    0.74
  -6   3   5   -0.03    0.55
   5  -3  -5   19.02    1.31
   5  -3  -5   17.37    1.42
   5  -3  -5   20.40    1.15
  -5   3   5   19.19    1.19
  -5   3   5   16.46    1.37
  -5   3   5   18.70    1.33
   4  -3  -5    3.02    0.69
   4  -3  -5    2.63    0.73
   4  -3  -5    1.93    0.53
  -4   3   5    2.43    0.53
  -4   3   5    1.69    0.68
  -4   3   5    3.31    0.70
   3  -3  -5    5.57    0.75
   3  -3  -5    6.66    0.77
   3  -3  -5    5.53    0.82
  -3   3   5    5.16    0.69
  -3   3   5    6.49    0.83
  -3   3   5    6.41    0.82
   2  -3  -5  115.78    3.40
   2  -3  -5  114.40    3.55
   2  -3  -5  114.59    3.38
  -2   3   5  117.63    3.52
  -2   3   5  117.70    3.45
  -2   3   5  117.28    3.40
   1  -3  -5  298.91    7.33
   1  -3  -5  277.45    8.25
   1  -3  -5  296.68    7.46
   1  -3  -5  289.85    7.20
  -1   3   5  296.69    7.32
  -1   3   5  283.99    7.17
  -1   3   5  283.13    7.40
   0  -3  -5   10.88    1.06
   0  -3  -5    9.30    0.72
   0  -3  -5    8.45    0.79
   0  -3  -5   10.92    1.45
   0   3   5    9.13    0.84
   0   3   5    7.07    1.15
   0   3   5    8.56    0.75
   0   3   5    8.65    0.88
  -1  -3  -5   17.60    0.91
  -1  -3  -5   17.14    1.36
  -1  -3  -5   16.61    1.07
  -1  -3  -5   16.73    1.20
   1   3   5   17.32    0.92
   1   3   5   15.89    1.16
   1   3   5   15.93    1.49
   1   3   5   16.89    1.07
  -2  -3  -5   -0.05    0.38
  -2  -3  -5    0.14    0.55
  -2  -3  -5    0.37    0.27
  -2  -3  -5    0.89    0.53
   2   3   5    1.11    0.46
   2   3   5    1.05    0.37
   2   3   5    0.13    0.51
   2   3   5    1.13    0.59
  -3  -3  -5   59.19    1.80
  -3  -3  -5   58.30    2.32
  -3  -3  -5   62.87    2.53
  -3  -3  -5   59.38    2.20
   3   3   5   60.38    1.82
   3   3   5   60.04    2.63
   3   3   5   58.27    2.10
   3   3   5   59.50    2.41
  -4  -3  -5   54.60    2.29
  -4  -3  -5   57.51    1.69
  -4  -3  -5   58.07    2.58
  -4  -3  -5   58.91    2.22
   4   3   5   57.70    2.44
   4   3   5   56.72    2.68
   4   3   5   56.58    2.07
   4   3   5   58.07    1.69
  -5  -3  -5   35.84    1.74
  -5  -3  -5   38.54    1.95
   5   3   5   36.21    1.13
   5   3   5   34.55    1.91
   5   3   5   37.13    2.32
   5   3   5   36.26    1.65
  -6  -3  -5  111.28    3.70
  -6  -3  -5  108.98    3.59
   6   3   5  108.64    3.92
   6   3   5  106.02    4.43
  -7  -3  -5    7.17    1.12
  -7  -3  -5    7.19    1.03
   7   3   5    6.55    1.25
   7   3   5    6.64    0.89
   7   3   5    7.65    1.47
  -8  -3  -5    8.12    1.18
  -8  -3  -5    7.52    1.14
   8   3   5    7.56    1.03
   8   3   5    9.17    1.54
   8   3   5    6.59    1.58
  -9  -3  -5   19.44    1.92
  -9  -3  -5   20.69    1.93
   9   3   5   22.14    1.75
   9   3   5   22.93    2.52
   9   3   5   24.93    3.00
 -10  -3  -5    5.71    1.36
 -10  -3  -5    3.64    1.36
  10   3   5    4.93    1.30
  10   3   5    6.94    2.13
  10   3   5    6.20    1.72
 -11  -3  -5    9.78    2.19
  11   3   5   10.38    2.68
  11   3   5   12.26    2.35
  -9   4   5    1.33    0.96
   8  -4  -5    3.81    1.23
   8  -4  -5    3.73    0.69
   8  -4  -5    3.38    0.72
  -8   4   5    4.33    1.16
  -8   4   5    4.07    0.68
   7  -4  -5    0.67    0.69
   7  -4  -5    2.12    0.64
   7  -4  -5    0.43    0.89
  -7   4   5    1.85    0.61
  -7   4   5    2.12    1.08
  -7   4   5    2.39    0.89
   6  -4  -5    9.41    1.19
   6  -4  -5    9.75    1.56
   6  -4  -5    9.19    0.93
  -6   4   5    9.54    1.25
  -6   4   5    9.17    0.96
   5  -4  -5   55.13    2.33
   5  -4  -5   54.39    1.95
  -5   4   5   56.47    2.33
  -5   4   5   56.52    2.28
  -5   4   5   57.40    2.41
   4  -4  -5   22.34    1.24
   4  -4  -5   22.55    1.39
   4  -4  -5   23.77    1.52
  -4   4   5   24.76    1.37
  -4   4   5   25.58    1.47
  -4   4   5   23.59    1.47
   3  -4  -5    6.22    0.87
   3  -4  -5    5.36    0.71
   3  -4  -5    5.50    0.79
  -3   4   5    6.00    0.86
  -3   4   5    5.27    0.78
  -3   4   5    5.48    0.79
   2  -4  -5   76.78    2.54
   2  -4  -5   75.65    2.48
   2  -4  -5   63.04    3.32
   2  -4  -5   69.78    2.55
  -2   4   5   71.16    2.49
  -2   4   5   72.30    2.46
  -2   4   5   70.16    2.51
   1  -4  -5  174.77    4.78
   1  -4  -5  173.01    4.89
   1  -4  -5  173.67    4.71
   1  -4  -5  165.47    5.54
  -1   4   5  169.95    4.88
  -1   4   5  177.22    4.74
  -1   4   5  175.45    4.73
   0  -4  -5   90.59    2.96
   0  -4  -5   95.07    3.42
   0  -4  -5   93.54    2.82
   0  -4  -5   91.82    3.07
   0   4   5   92.76    2.89
   0   4   5   95.18    3.12
   0   4   5   85.66    3.48
   0   4   5   91.10    2.81
  -1  -4  -5    1.47    0.63
  -1  -4  -5    0.79    0.52
  -1  -4  -5    0.72    0.45
  -1  -4  -5    0.68    0.41
   1   4   5    1.52    0.70
   1   4   5    0.89    0.44
   1   4   5    2.23    0.59
   1   4   5    1.33    0.53
  -2  -4  -5   20.05    1.02
  -2  -4  -5   21.80    1.27
  -2  -4  -5   21.83    1.37
  -2  -4  -5   19.23    1.33
   2   4   5   22.99    1.24
   2   4   5   21.02    1.05
   2   4   5   21.51    1.60
   2   4   5   19.92    1.39
  -3  -4  -5   66.89    2.07
  -3  -4  -5   67.29    2.65
  -3  -4  -5   71.08    2.69
  -3  -4  -5   66.92    2.47
   3   4   5   63.23    2.66
   3   4   5   66.72    2.82
   3   4   5   69.77    2.10
   3   4   5   66.51    2.38
  -4  -4  -5   11.19    1.20
  -4  -4  -5   11.92    0.71
  -4  -4  -5   12.26    1.10
  -4  -4  -5   12.64    1.35
   4   4   5   13.09    1.46
   4   4   5   12.34    1.08
   4   4   5   13.77    1.36
   4   4   5   12.30    0.75
  -5  -4  -5   -0.33    0.58
  -5  -4  -5   -0.81    0.64
  -5  -4  -5    0.30    0.26
   5   4   5   -0.60    0.67
   5   4   5    0.03    0.49
   5   4   5    0.33    0.65
  -6  -4  -5   89.32    2.30
  -6  -4  -5   90.54    3.29
   6   4   5   92.38    3.60
   6   4   5   91.69    4.02
  -7  -4  -5  437.49   12.15
  -7  -4  -5  374.28   10.21
   7   4   5  395.71    9.88
   7   4   5  379.19   11.63
   7   4   5  389.10   10.76
  -8  -4  -5   62.09    2.87
  -8  -4  -5   61.51    2.87
   8   4   5   64.12    3.86
   8   4   5   58.06    2.51
   8   4   5   58.79    3.15
  -9  -4  -5    6.22    1.26
  -9  -4  -5    4.78    1.17
   9   4   5    5.31    1.19
   9   4   5    6.04    1.65
   9   4   5    3.39    1.61
 -10  -4  -5    1.24    1.29
 -10  -4  -5    0.65    1.28
  10   4   5    4.13    1.91
  10   4   5    1.94    1.32
  10   4   5    0.78    1.86
  11   4   5    4.27    2.27
  11   4   5    4.39    2.58
   8  -5  -5   19.30    2.09
   7  -5  -5   17.72    2.28
   7  -5  -5   16.58    0.93
   7  -5  -5   17.79    0.92
  -7   5   5   19.28    1.35
  -7   5   5   19.09    1.09
   6  -5  -5    3.88    0.68
   6  -5  -5    5.21    1.12
   6  -5  -5    4.60    0.60
  -6   5   5    5.11    1.15
  -6   5   5    3.91    0.69
   5  -5  -5    0.82    0.46
   5  -5  -5    1.56    0.76
  -5   5   5    0.53    0.90
  -5   5   5    0.79    0.64
  -5   5   5    0.25    0.64
   4  -5  -5   19.36    1.18
   4  -5  -5   21.45    1.48
   4  -5  -5   23.35    1.48
  -4   5   5   20.75    1.37
  -4   5   5   19.76    1.60
  -4   5   5   22.23    1.36
   3  -5  -5  107.67    3.22
   3  -5  -5  103.30    3.34
   3  -5  -5  105.55    3.45
  -3   5   5  100.15    3.33
  -3   5   5  108.06    3.48
  -3   5   5  105.52    3.23
   2  -5  -5   27.73    2.29
   2  -5  -5   25.39    1.43
   2  -5  -5   30.00    1.58
   2  -5  -5   27.95    1.49
  -2   5   5   24.35    1.50
  -2   5   5   26.98    1.44
  -2   5   5   27.79    1.51
   1  -5  -5    0.70    0.44
   1  -5  -5    0.23    0.60
   1  -5  -5    1.20    0.79
   1  -5  -5    0.20    0.50
  -1   5   5    1.01    0.56
  -1   5   5    1.21    0.58
  -1   5   5    0.65    0.50
   0  -5  -5    2.99    0.69
   0  -5  -5    3.85    0.81
   0  -5  -5    2.96    0.60
   0  -5  -5    3.50    0.76
   0   5   5    4.31    0.81
   0   5   5    2.69    0.61
   0   5   5    2.82    0.64
  -1  -5  -5   29.41    1.64
  -1  -5  -5   27.71    1.51
  -1  -5  -5   29.30    1.59
  -1  -5  -5   28.68    1.39
   1   5   5   27.03    1.35
   1   5   5   29.53    1.46
   1   5   5   28.09    1.87
   1   5   5   26.61    1.59
  -2  -5  -5   30.76    1.40
  -2  -5  -5   33.00    1.68
  -2  -5  -5   32.11    1.84
  -2  -5  -5   34.31    1.68
   2   5   5   32.21    1.58
   2   5   5   33.56    1.97
   2   5   5   30.76    1.40
   2   5   5   31.13    1.82
  -3  -5  -5  199.51    5.18
  -3  -5  -5  205.45    5.68
  -3  -5  -5  200.37    5.71
  -3  -5  -5  204.63    5.80
   3   5   5  197.94    5.92
   3   5   5  199.98    5.46
   3   5   5  200.06    5.16
   3   5   5  193.67    5.95
  -4  -5  -5    2.67    0.50
  -4  -5  -5    2.97    0.85
  -4  -5  -5    2.69    0.71
  -4  -5  -5    3.47    0.78
   4   5   5    1.97    0.64
   4   5   5    1.69    0.79
   4   5   5    2.81    0.50
   4   5   5    1.95    0.78
  -5  -5  -5    5.23    0.59
  -5  -5  -5    4.17    0.99
  -5  -5  -5    4.41    0.89
   5   5   5    5.39    0.87
   5   5   5    5.92    1.10
   5   5   5    5.52    1.09
  -6  -5  -5   10.80    1.30
  -6  -5  -5    9.65    1.30
  -6  -5  -5    9.28    0.62
   6   5   5    8.27    1.52
   6   5   5   10.28    1.70
  -7  -5  -5    4.78    1.02
  -7  -5  -5    3.11    1.03
   7   5   5    4.14    2.14
   7   5   5    4.20    0.89
   7   5   5    2.61    1.16
  -8  -5  -5  118.68    4.34
  -8  -5  -5  120.56    4.42
   8   5   5  114.90    3.99
   8   5   5  127.81    5.51
   8   5   5  121.99    4.90
  -9  -5  -5   41.29    2.74
  -9  -5  -5   42.69    2.69
   9   5   5   48.63    3.41
   9   5   5   48.76    3.75
   9   5   5   45.61    2.62
 -10  -5  -5    4.69    1.48
 -10  -5  -5    7.28    1.79
  10   5   5    6.07    1.55
  10   5   5    8.78    2.06
  10   5   5    7.05    2.17
   8  -6  -5   16.82    2.05
   7  -6  -5   50.56    2.92
  -7   6   5   51.00    1.48
   6  -6  -5    3.70    0.49
   6  -6  -5    3.96    0.49
   6  -6  -5    4.12    1.22
  -6   6   5    5.17    0.67
   5  -6  -5   13.60    0.94
   5  -6  -5   11.31    1.03
  -5   6   5   11.06    1.11
  -5   6   5    9.05    1.14
   4  -6  -5    9.37    0.99
   4  -6  -5    7.84    1.19
   4  -6  -5    7.74    0.95
  -4   6   5   10.62    1.32
  -4   6   5    9.11    1.09
   3  -6  -5   37.99    2.86
   3  -6  -5   44.11    1.95
   3  -6  -5   44.55    1.88
   3  -6  -5   46.67    2.15
  -3   6   5   42.58    1.99
  -3   6   5   44.61    1.84
   2  -6  -5   15.64    1.22
   2  -6  -5   12.71    1.24
   2  -6  -5   14.92    1.28
   2  -6  -5   13.80    1.92
  -2   6   5   13.54    1.31
  -2   6   5   14.99    1.16
  -2   6   5   13.70    1.25
   1  -6  -5    5.69    0.91
   1  -6  -5    5.61    1.08
   1  -6  -5    5.74    0.89
   1  -6  -5    4.15    0.78
  -1   6   5    5.70    0.88
  -1   6   5    5.78    0.90
  -1   6   5    4.77    0.77
   0  -6  -5    8.51    1.07
   0  -6  -5    7.29    0.92
   0  -6  -5    9.88    1.25
   0  -6  -5    9.90    1.16
   0   6   5    6.70    0.87
   0   6   5    7.55    0.96
   0   6   5    6.58    0.97
  -1  -6  -5    0.16    0.49
  -1  -6  -5    0.67    0.53
  -1  -6  -5    0.30    0.42
  -1  -6  -5   -0.57    0.61
   1   6   5    0.49    0.51
   1   6   5    0.41    0.64
   1   6   5   -0.70    0.50
   1   6   5    1.03    0.71
  -2  -6  -5    4.56    0.70
  -2  -6  -5    5.82    0.92
  -2  -6  -5    6.12    1.00
  -2  -6  -5    3.57    0.69
   2   6   5    5.71    0.80
   2   6   5    4.42    0.78
   2   6   5    5.10    0.96
   2   6   5    3.07    0.93
  -3  -6  -5   56.66    2.37
  -3  -6  -5   56.99    2.46
  -3  -6  -5   54.25    2.54
  -3  -6  -5   56.37    2.08
   3   6   5   60.07    2.11
   3   6   5   56.73    2.68
   3   6   5   57.00    2.29
   3   6   5   55.55    2.63
  -4  -6  -5   17.00    1.06
  -4  -6  -5   17.04    1.56
  -4  -6  -5   18.68    1.52
   4   6   5   16.61    1.68
   4   6   5   17.70    1.60
   4   6   5   16.88    1.33
  -5  -6  -5   43.85    1.68
  -5  -6  -5   44.03    2.26
  -5  -6  -5   42.95    2.38
   5   6   5   44.84    2.61
   5   6   5   45.04    2.58
  -6  -6  -5    0.37    0.40
  -6  -6  -5    0.83    0.78
  -6  -6  -5    0.07    0.86
   6   6   5   -0.26    1.13
   6   6   5    0.10    0.88
   6   6   5    0.17    0.66
  -7  -6  -5    9.00    0.65
  -7  -6  -5    9.33    1.43
  -7  -6  -5    9.31    1.40
   7   6   5   10.18    1.24
   7   6   5    7.64    1.72
  -8  -6  -5   40.50    2.54
  -8  -6  -5   41.14    2.59
   8   6   5   41.32    3.06
   8   6   5   43.51    3.36
   8   6   5   39.67    2.31
  -9  -6  -5    4.03    1.46
  -9  -6  -5   -0.19    1.26
   9   6   5    3.39    1.37
   9   6   5    3.20    1.83
   9   6   5    2.17    1.51
 -10  -6  -5    6.76    1.81
  10   6   5    7.77    2.23
  10   6   5    3.37    1.98
  10   6   5    7.16    2.22
   7  -7  -5   12.16    1.96
   6  -7  -5    0.81    1.27
  -6   7   5    0.69    0.57
   5  -7  -5   12.41    1.58
   5  -7  -5   10.23    0.88
   5  -7  -5   11.27    0.93
  -5   7   5    7.79    1.19
  -5   7   5   11.18    1.15
   4  -7  -5   14.70    2.13
   4  -7  -5   18.71    1.22
   4  -7  -5   17.61    1.69
   3  -7  -5    3.24    0.74
   3  -7  -5    4.23    0.80
   3  -7  -5    3.95    1.18
   3  -7  -5    2.33    1.25
  -3   7   5    4.34    0.91
  -3   7   5    5.36    0.86
   2  -7  -5   41.52    2.58
   2  -7  -5   41.60    2.16
   2  -7  -5   39.45    1.92
   2  -7  -5   36.26    1.90
  -2   7   5   40.29    2.03
  -2   7   5   42.28    1.86
  -2   7   5   42.89    2.15
   1  -7  -5   41.19    2.05
   1  -7  -5   38.72    2.02
   1  -7  -5   40.66    2.04
   1  -7  -5   41.74    2.11
  -1   7   5   40.66    2.14
  -1   7   5   38.48    2.85
  -1   7   5   40.23    1.84
   0  -7  -5   18.38    1.40
   0  -7  -5   19.67    1.50
   0  -7  -5   19.12    1.23
   0  -7  -5   19.84    1.59
   0   7   5   19.40    1.65
   0   7   5   18.18    1.41
   0   7   5   17.35    1.25
  -1  -7  -5    4.91    0.79
  -1  -7  -5    5.66    0.96
  -1  -7  -5    5.47    1.04
  -1  -7  -5    6.92    0.94
   1   7   5    3.94    0.91
   1   7   5    6.18    0.88
   1   7   5    7.08    1.13
   1   7   5    6.16    0.89
  -2  -7  -5    0.40    0.61
  -2  -7  -5   -0.23    0.56
  -2  -7  -5    0.35    0.80
  -2  -7  -5   -0.46    0.42
   2   7   5   -0.68    0.78
   2   7   5    0.13    0.71
   2   7   5    0.52    0.62
   2   7   5   -0.06    0.60
  -3  -7  -5  101.15    3.75
  -3  -7  -5  106.18    3.35
  -3  -7  -5  104.71    3.70
   3   7   5  104.62    3.49
   3   7   5  100.00    3.85
   3   7   5  101.32    3.98
  -4  -7  -5   27.32    1.90
  -4  -7  -5   29.63    1.51
  -4  -7  -5   29.38    2.02
   4   7   5   30.20    2.30
   4   7   5   29.99    1.82
   4   7   5   30.97    2.12
  -5  -7  -5   51.94    2.60
  -5  -7  -5   53.96    2.74
  -5  -7  -5   54.99    2.08
   5   7   5   50.50    3.01
   5   7   5   53.29    2.95
  -6  -7  -5    5.53    1.23
  -6  -7  -5    5.61    0.76
  -6  -7  -5    6.55    1.31
   6   7   5    5.69    1.56
   6   7   5    4.52    1.24
  -7  -7  -5    0.42    0.48
  -7  -7  -5   -0.05    1.05
  -7  -7  -5   -0.67    0.96
   7   7   5   -0.19    1.47
   7   7   5    0.56    1.43
   7   7   5    1.00    0.99
  -8  -7  -5   25.15    2.50
  -8  -7  -5   22.94    1.01
  -8  -7  -5   23.46    2.33
   8   7   5   26.55    3.14
   8   7   5   25.62    2.21
   8   7   5   20.10    2.68
  -9  -7  -5    1.52    1.34
  -9  -7  -5   -0.89    2.48
   9   7   5    1.49    1.46
   9   7   5   -0.58    1.76
   9   7   5    2.09    1.64
 -10  -7  -5    0.65    1.96
  10   7   5    1.53    1.63
  10   7   5    0.37    2.15
  10   7   5    4.38    2.23
   6  -8  -5    3.50    1.16
   6  -8  -5    7.65    1.74
   5  -8  -5    3.74    1.38
   5  -8  -5    3.81    0.48
   5  -8  -5    4.95    0.57
   5  -8  -5    5.83    1.92
  -5   8   5    5.55    0.86
   4  -8  -5   34.07    2.32
   4  -8  -5   31.23    1.57
   4  -8  -5   38.06    1.72
   4  -8  -5   29.05    3.08
  -4   8   5   35.13    2.02
  -4   8   5   35.16    1.64
   3  -8  -5   17.51    1.45
   3  -8  -5   15.11    2.26
   3  -8  -5   19.16    1.81
   3  -8  -5   19.38    1.54
  -3   8   5   19.38    1.41
  -3   8   5   18.92    1.64
   2  -8  -5   13.62    1.63
   2  -8  -5   15.12    1.41
   2  -8  -5   13.45    1.47
   2  -8  -5   15.11    1.60
  -2   8   5   16.79    1.34
  -2   8   5   11.29    1.45
   1  -8  -5   11.05    1.07
   1  -8  -5   11.98    1.38
   1  -8  -5   14.37    1.48
  -1   8   5   12.08    1.25
  -1   8   5   12.40    1.49
   0  -8  -5   32.65    1.94
   0  -8  -5   32.94    2.02
   0  -8  -5   31.78    1.32
   0  -8  -5   30.81    1.90
   0   8   5   35.03    1.81
   0   8   5   32.99    2.07
  -1  -8  -5    7.53    1.09
  -1  -8  -5    9.60    1.20
  -1  -8  -5    8.04    0.80
  -1  -8  -5    9.97    1.31
   1   8   5    7.95    1.34
   1   8   5    9.61    1.10
  -2  -8  -5   25.19    1.89
  -2  -8  -5   28.31    1.73
  -2  -8  -5   29.94    1.99
   2   8   5   30.80    2.13
   2   8   5   30.30    1.72
   2   8   5   31.82    2.22
  -3  -8  -5   13.22    1.57
  -3  -8  -5   11.81    1.24
  -3  -8  -5   13.41    1.61
   3   8   5   12.38    1.37
   3   8   5   14.18    1.76
   3   8   5   13.46    1.64
  -4  -8  -5   41.84    2.02
  -4  -8  -5   44.24    2.65
  -4  -8  -5   44.13    2.45
   4   8   5   41.06    2.53
   4   8   5   39.95    2.73
  -5  -8  -5    6.18    0.91
  -5  -8  -5    8.00    1.46
  -5  -8  -5    8.14    1.37
   5   8   5    7.54    1.71
   5   8   5    6.83    1.33
   5   8   5    7.94    1.19
  -6  -8  -5   28.16    2.22
  -6  -8  -5   29.86    1.61
   6   8   5   26.45    2.67
   6   8   5   28.79    2.59
  -7  -8  -5    5.13    0.79
  -7  -8  -5    4.48    1.41
  -7  -8  -5    4.45    1.26
   7   8   5    5.19    1.75
   7   8   5    3.85    1.11
   7   8   5    3.61    1.52
  -8  -8  -5    5.96    1.67
  -8  -8  -5    6.59    0.80
  -8  -8  -5    4.92    1.67
   8   8   5    7.60    1.56
   8   8   5    7.64    2.09
   8   8   5    8.30    2.00
  -9  -8  -5    8.34    0.60
  -9  -8  -5    9.31    2.08
  -9  -8  -5    5.95    2.07
   9   8   5    3.40    2.09
   9   8   5    9.95    2.25
   9   8   5    8.36    1.78
 -10  -8  -5   -0.16    2.05
  10   8   5    3.33    2.15
  10   8   5    2.81    2.44
  10   8   5    2.74    1.95
   6  -9  -5    5.87    1.88
   5  -9  -5   14.63    2.01
   5  -9  -5   10.01    2.15
   5  -9  -5   14.19    0.59
  -5   9   5   14.42    1.45
   4  -9  -5    9.26    1.56
   4  -9  -5   12.90    1.66
   4  -9  -5    9.89    1.33
   4  -9  -5    5.51    1.68
   4  -9  -5   10.07    1.05
  -4   9   5   11.03    1.39
   3  -9  -5    0.40    0.99
   3  -9  -5    4.86    1.34
   3  -9  -5    2.92    0.88
   3  -9  -5    1.58    1.41
  -3   9   5    1.16    0.95
   2  -9  -5   42.72    1.72
   2  -9  -5   51.05    2.69
   2  -9  -5   46.07    2.46
   2  -9  -5   42.99    2.20
  -2   9   5   43.05    2.03
  -2   9   5   45.41    2.44
   1  -9  -5    0.67    1.02
   1  -9  -5   -0.29    0.89
   1  -9  -5    1.24    0.91
  -1   9   5    0.03    0.72
  -1   9   5   -0.51    0.92
   0  -9  -5   34.93    2.28
   0  -9  -5   27.69    1.93
   0  -9  -5   36.72    2.16
   0   9   5   32.00    1.83
   0   9   5   34.31    2.33
  -1  -9  -5   19.47    1.71
  -1  -9  -5   20.29    1.81
  -1  -9  -5   17.27    1.81
   1   9   5   18.02    2.04
   1   9   5   17.18    1.48
  -2  -9  -5   81.57    3.40
  -2  -9  -5   80.04    3.36
  -2  -9  -5   75.87    3.10
   2   9   5   78.90    3.58
   2   9   5   73.93    3.13
  -3  -9  -5   29.36    2.18
  -3  -9  -5   32.06    2.31
  -3  -9  -5   28.97    1.98
   3   9   5   30.39    2.21
   3   9   5   26.76    2.42
  -4  -9  -5    7.10    1.10
  -4  -9  -5    7.11    1.45
  -4  -9  -5    5.57    1.43
   4   9   5    7.76    1.19
   4   9   5   10.08    1.88
   4   9   5    8.08    1.37
  -5  -9  -5    4.56    1.25
  -5  -9  -5    2.63    0.97
  -5  -9  -5    3.31    1.29
   5   9   5    4.39    1.08
   5   9   5    3.74    1.21
   5   9   5    2.63    1.59
  -6  -9  -5   21.67    1.61
  -6  -9  -5   19.39    2.29
  -6  -9  -5   23.21    2.26
   6   9   5   23.95    1.93
   6   9   5   22.28    2.50
   6   9   5   20.69    2.67
  -7  -9  -5    2.41    1.50
  -7  -9  -5   -0.37    1.37
  -7  -9  -5   -0.89    0.74
   7   9   5    0.42    1.77
   7   9   5   -0.82    1.06
   7   9   5    1.57    1.44
  -8  -9  -5   -0.55    0.73
  -8  -9  -5   -0.56    1.54
  -8  -9  -5    0.45    1.54
   8   9   5   -0.84    1.58
   8   9   5    0.55    2.00
   8   9   5   -2.82    1.43
  -9  -9  -5    1.02    0.66
  -9  -9  -5   -5.13    1.81
   9   9   5   -1.35    2.28
   9   9   5   -0.15    1.77
   9   9   5   -2.10    2.05
   5 -10  -5    0.62    1.74
  -5  10   5    0.49    0.70
   4 -10  -5    3.92    0.93
   4 -10  -5    0.43    0.64
   4 -10  -5   -0.01    1.55
   4 -10  -5   -0.34    1.10
  -4  10   5    2.77    0.79
  -4  10   5    0.44    1.21
   3 -10  -5    2.49    0.94
   3 -10  -5    6.04    1.15
  -3  10   5    2.93    1.23
  -3  10   5    3.79    0.89
   2 -10  -5   14.91    1.67
   2 -10  -5   16.95    2.07
   2 -10  -5   15.20    1.92
  -2  10   5   15.66    1.94
   1 -10  -5    9.92    1.48
   1 -10  -5    9.22    1.38
   1 -10  -5    8.87    1.59
  -1  10   5    8.42    1.54
   0 -10  -5    5.79    1.41
   0 -10  -5    6.98    1.30
   0 -10  -5    6.96    1.38
   0  10   5    4.93    1.27
  -1 -10  -5    7.13    1.47
  -1 -10  -5   10.11    1.55
  -1 -10  -5   10.13    1.49
   1  10   5    8.46    1.55
  -2 -10  -5    2.62    1.15
  -2 -10  -5    0.56    1.04
  -2 -10  -5    2.16    1.19
   2  10   5    3.25    1.31
  -3 -10  -5    6.17    1.40
  -3 -10  -5    6.75    1.28
   3  10   5    5.56    1.18
   3  10   5    4.17    1.48
   3  10   5    5.69    1.09
  -4 -10  -5    2.19    1.05
  -4 -10  -5    0.33    1.22
  -4 -10  -5    1.73    2.16
   4  10   5    2.30    1.05
   4  10   5    1.23    1.04
  -5 -10  -5   -0.82    1.26
  -5 -10  -5    0.63    1.25
   5  10   5   -1.01    1.54
   5  10   5    0.25    1.10
   5  10   5   -0.62    1.00
  -6 -10  -5   12.59    1.50
  -6 -10  -5   12.67    2.00
  -6 -10  -5    9.58    1.94
   6  10   5   10.41    1.77
   6  10   5   11.18    1.50
   6  10   5    6.97    2.28
  -7 -10  -5   27.16    2.88
  -7 -10  -5   26.46    2.85
  -7 -10  -5   27.74    1.87
   7  10   5   22.47    3.09
   7  10   5   28.16    2.47
   7  10   5   22.55    3.16
  -8 -10  -5   -0.43    0.97
  -8 -10  -5    1.19    1.90
  -8 -10  -5    0.33    2.84
   8  10   5   -0.52    1.66
   8  10   5   -0.14    2.24
   8  10   5    2.31    1.82
  -9 -10  -5   -0.84    2.19
  -9 -10  -5   -0.70    1.09
   9  10   5   -1.24    2.05
   9  10   5   -2.10    1.88
   9  10   5   -0.20    2.75
   3 -11  -5   -1.04    1.15
   3 -11  -5    1.07    1.13
   3 -11  -5    5.50    1.85
  -3  11   5    1.56    1.44
  -3  11   5   -0.45    0.97
   2 -11  -5   15.39    1.98
   2 -11  -5   12.98    1.98
   2 -11  -5   14.86    1.78
  -2  11   5    9.14    1.24
  -2  11   5   14.17    1.79
   1 -11  -5   -0.95    1.32
   1 -11  -5   -1.09    1.13
   1 -11  -5    0.02    1.29
  -1  11   5    1.06    1.41
  -1  11   5   -1.64    0.85
   0 -11  -5   -1.10    1.22
   0 -11  -5    0.49    1.23
   0 -11  -5    0.97    1.16
   0  11   5   -2.83    1.38
   0  11   5    1.87    0.93
  -1 -11  -5   -0.22    1.16
  -1 -11  -5   -1.14    1.13
  -1 -11  -5    0.74    1.18
   1  11   5   -0.58    1.41
   1  11   5   -0.34    0.92
  -2 -11  -5   11.65    1.78
  -2 -11  -5   12.78    1.70
  -2 -11  -5   13.92    1.84
   2  11   5   11.11    2.03
   2  11   5   11.70    1.49
  -3 -11  -5   25.30    2.61
  -3 -11  -5   30.38    2.30
  -3 -11  -5   30.11    2.69
   3  11   5   25.97    1.91
   3  11   5   29.51    2.09
   3  11   5   33.10    3.07
  -4 -11  -5   16.22    1.90
  -4 -11  -5   14.59    2.01
  -4 -11  -5   14.63    2.05
   4  11   5   15.89    1.92
   4  11   5   13.47    2.17
   4  11   5   17.24    2.53
  -5 -11  -5   11.65    2.04
  -5 -11  -5   13.23    2.03
  -5 -11  -5   10.63    1.64
   5  11   5    7.70    1.48
   5  11   5    7.59    1.67
   5  11   5   10.57    2.36
  -6 -11  -5   19.81    2.13
  -6 -11  -5   18.90    2.42
  -6 -11  -5   20.97    2.51
   6  11   5   15.17    1.94
   6  11   5   20.62    3.04
   6  11   5   20.03    2.65
  -7 -11  -5    3.58    1.85
  -7 -11  -5    3.69    1.44
  -7 -11  -5    7.19    2.16
   7  11   5    5.18    1.86
   7  11   5    0.36    2.45
   7  11   5    3.15    1.82
  -8 -11  -5    8.93    2.21
  -8 -11  -5    7.36    1.63
   8  11   5    6.16    2.23
   8  11   5    7.14    2.67
   8  11   5    3.84    2.74
   2 -12  -5    3.39    1.84
   2 -12  -5    5.89    1.65
  -2  12   5    6.22    1.37
   1 -12  -5   -0.65    1.48
   1 -12  -5   -0.27    1.59
   1 -12  -5    1.12    1.42
  -1  12   5    0.46    1.10
  -1  12   5   -1.41    1.74
   0 -12  -5    1.58    1.55
   0 -12  -5    2.96    1.54
   0 -12  -5    3.29    1.67
   0  12   5    3.07    1.17
   0  12   5    0.21    1.77
  -1 -12  -5    5.04    1.51
  -1 -12  -5    1.41    1.49
  -1 -12  -5    2.13    1.68
   1  12   5    2.89    1.15
   1  12   5    4.93    1.77
  -2 -12  -5   31.49    2.80
  -2 -12  -5   28.44    4.16
  -2 -12  -5   33.02    2.64
   2  12   5   30.24    2.35
   2  12   5   33.23    3.42
  -3 -12  -5   43.52    2.99
  -3 -12  -5   42.92    3.34
  -3 -12  -5   39.56    3.32
   3  12   5   41.26    2.67
   3  12   5   46.88    3.99
  -4 -12  -5   12.10    1.84
  -4 -12  -5    9.35    2.14
  -4 -12  -5    9.11    1.89
   4  12   5   10.45    1.69
   4  12   5    7.12    1.44
   4  12   5   10.53    2.48
  -5 -12  -5    2.02    1.93
  -5 -12  -5   -0.69    1.51
  -5 -12  -5    2.43    1.77
   5  12   5    1.17    2.31
   5  12   5   -1.67    1.39
  -6 -12  -5   -0.84    1.40
  -6 -12  -5    0.18    1.95
  -6 -12  -5    1.69    1.93
   6  12   5   -1.25    2.31
   6  12   5   -0.74    1.68
  -7 -12  -5   -1.41    1.47
  -7 -12  -5   -1.02    2.10
   7  12   5   -0.35    2.04
   0 -13  -5    1.28    1.89
   0 -13  -5   -0.07    2.06
   0  13   5   -3.29    2.38
  -1 -13  -5    4.40    1.99
  -1 -13  -5    2.93    1.92
  -1 -13  -5    4.95    1.81
   1  13   5    4.25    2.34
  -2 -13  -5    6.96    1.80
  -2 -13  -5    8.30    2.20
  -2 -13  -5    5.35    2.08
  -3 -13  -5    6.10    2.13
  -3 -13  -5    8.18    1.96
  -3 -13  -5   12.39    2.22
   3  13   5    5.37    2.61
  -4 -13  -5    7.03    2.11
  -4 -13  -5    6.15    2.42
  -4 -13  -5    8.44    2.03
   4  13   5   13.28    2.93
  -5 -13  -5   21.14    2.65
  -5 -13  -5   22.30    3.07
  -5 -13  -5   21.22    2.82
   5  13   5   35.44    4.46
   5  11  -6   18.56    2.81
  -5 -11   6   12.58    2.71
   4  11  -6    1.63    2.05
   4  11  -6   -2.15    2.56
  -4 -11   6    1.36    2.10
   3  11  -6    6.78    2.02
   3  11  -6   -0.20    1.88
  -3 -11   6    3.95    2.10
   2  11  -6    2.32    1.18
  -2 -11   6    4.86    1.97
  -2 -11   6    3.06    1.46
   1  11  -6    0.63    1.60
  -1 -11   6    0.68    1.30
  -1 -11   6    1.77    1.84
   0  11  -6    2.82    1.61
   0 -11   6   -1.87    1.67
   0 -11   6   -0.46    1.25
  -1  11  -6    1.52    1.62
  -1  11  -6    4.00    1.99
   1 -11   6    0.78    1.30
  -2  11  -6    8.00    2.14
   6  10  -6    4.20    2.16
  -6 -10   6    6.10    2.35
   5  10  -6   28.57    5.03
   5  10  -6   41.50    3.63
  -5 -10   6   36.20    3.60
   4  10  -6    5.53    1.87
   4  10  -6    6.51    1.97
   4  10  -6    6.81    2.61
  -4 -10   6    8.35    2.02
   3  10  -6    4.66    1.76
   3  10  -6    3.60    1.62
   3  10  -6    3.01    2.05
  -3 -10   6    3.46    1.78
   2  10  -6   48.95    3.34
   2  10  -6   44.99    3.32
  -2 -10   6   56.18    3.55
   1  10  -6    6.88    1.10
   1  10  -6    5.99    1.46
   1  10  -6    9.87    1.87
  -1 -10   6    9.96    1.85
   0  10  -6    1.58    0.51
   0  10  -6    1.28    1.47
   0  10  -6    5.05    1.32
   0 -10   6    0.79    1.09
   0 -10   6    3.98    1.41
  -1  10  -6    4.62    1.32
  -1  10  -6    2.97    1.43
   1 -10   6    4.51    1.19
   1 -10   6    4.27    1.38
  -2  10  -6   25.96    2.25
  -2  10  -6   23.14    2.33
   2 -10   6   23.44    2.36
  -3  10  -6   14.53    1.86
   3 -10   6   17.16    1.74
   3 -10   6   12.94    2.05
   3 -10   6   20.57    2.55
   7   9  -6    0.34    2.53
   7   9  -6   -2.01    2.06
   6   9  -6    0.99    1.81
   6   9  -6   -1.88    1.74
  -6  -9   6    0.49    1.31
  -6  -9   6    0.77    1.79
   5   9  -6    7.70    1.96
   5   9  -6    3.20    1.72
  -5  -9   6    3.38    1.67
  -5  -9   6    4.58    1.39
   4   9  -6   25.37    4.19
   4   9  -6   25.96    2.47
   4   9  -6   20.62    2.55
  -4  -9   6   21.10    2.29
  -4  -9   6   23.06    2.11
   3   9  -6   33.52    2.76
   3   9  -6   30.15    3.95
   3   9  -6   30.99    2.49
  -3  -9   6   24.43    2.50
  -3  -9   6   31.31    2.16
   2   9  -6    9.76    1.57
   2   9  -6   10.72    2.02
   2   9  -6   13.29    1.75
  -2  -9   6    9.04    1.60
  -2  -9   6   13.73    1.60
   1   9  -6   -1.25    1.15
   1   9  -6    0.20    1.01
   1   9  -6   -0.39    0.97
  -1  -9   6    0.52    1.24
  -1  -9   6   -0.23    0.83
   0   9  -6    6.86    1.32
   0   9  -6    7.16    1.52
   0   9  -6    5.56    0.91
   0  -9   6   10.74    1.54
  -1   9  -6   16.37    1.85
  -1   9  -6   19.40    1.29
  -1   9  -6   18.53    2.17
   1  -9   6   18.47    1.98
  -2   9  -6    0.18    1.26
  -2   9  -6    0.39    0.93
   2  -9   6    0.46    0.82
   2  -9   6   -1.83    0.99
  -3   9  -6   10.31    1.60
   3  -9   6   13.81    1.41
  -4   9  -6    0.27    1.17
  -4   9  -6    0.32    0.98
   4  -9   6    0.53    0.57
   4  -9   6    1.25    1.24
   4  -9   6   -0.74    0.59
   4  -9   6    1.83    1.41
   5  -9   6   11.02    2.07
   8   8  -6    9.14    2.42
   8   8  -6    4.55    2.42
  -8  -8   6    2.79    1.64
   7   8  -6    0.43    1.80
   7   8  -6    2.92    1.95
  -7  -8   6    1.28    1.90
  -7  -8   6    1.95    1.51
  -7  -8   6    1.21    1.52
   6   8  -6   28.12    2.89
   6   8  -6   29.23    2.83
  -6  -8   6   24.85    2.80
  -6  -8   6   24.13    2.42
   5   8  -6    3.88    1.42
   5   8  -6    3.27    1.45
  -5  -8   6    2.63    1.40
  -5  -8   6    6.29    1.27
   4   8  -6    2.23    1.33
   4   8  -6    4.77    2.15
   4   8  -6    3.20    1.31
  -4  -8   6    2.58    0.95
  -4  -8   6    2.65    1.29
   3   8  -6   27.72    2.37
   3   8  -6   25.79    3.58
   3   8  -6   28.75    2.21
  -3  -8   6   27.29    1.86
  -3  -8   6   21.80    2.20
   2   8  -6   15.13    2.20
   2   8  -6   19.73    1.92
   2   8  -6   19.05    1.87
  -2  -8   6   18.13    1.59
  -2  -8   6   16.26    1.87
   1   8  -6   -0.08    1.02
   1   8  -6    0.53    0.92
   1   8  -6   -0.40    1.10
  -1  -8   6    1.28    1.03
  -1  -8   6   -0.19    0.71
   0   8  -6    6.02    1.10
   0   8  -6    8.46    1.47
   0   8  -6    8.60    1.20
   0  -8   6    6.94    1.00
   0  -8   6    6.20    1.21
  -1   8  -6    5.38    0.99
  -1   8  -6    5.72    1.23
  -1   8  -6    4.51    0.82
   1  -8   6    3.29    0.87
   1  -8   6    3.47    1.08
  -2   8  -6    3.03    1.18
  -2   8  -6    2.75    0.82
  -2   8  -6    1.90    0.68
   2  -8   6    1.67    0.89
  -3   8  -6    0.54    1.06
  -3   8  -6   -0.04    1.12
   3  -8   6    0.34    1.12
   3  -8   6   -0.14    0.85
   3  -8   6    0.60    0.75
  -4   8  -6    1.99    1.03
  -4   8  -6    0.57    0.73
   4  -8   6    0.09    0.53
   4  -8   6   -0.47    1.39
   4  -8   6   -0.27    0.50
   5  -8   6    3.30    1.78
   5  -8   6    8.13    1.64
   6  -8   6   -2.34    1.57
   6  -8   6   -2.41    1.93
   8   7  -6    4.03    1.91
   8   7  -6   -1.09    2.13
  -8  -7   6   -0.69    1.55
   7   7  -6    3.93    1.87
   7   7  -6    9.58    1.82
  -7  -7   6    5.10    1.47
  -7  -7   6    6.04    1.80
   6   7  -6   27.76    2.48
   6   7  -6   16.77    2.11
  -6  -7   6   24.17    2.38
  -6  -7   6   21.23    2.18
   5   7  -6   30.18    2.35
   5   7  -6   26.49    2.44
  -5  -7   6   35.80    2.56
  -5  -7   6   29.29    2.09
   4   7  -6    8.53    1.44
   4   7  -6    7.15    1.52
  -4  -7   6    8.22    1.21
  -4  -7   6    8.71    1.59
   3   7  -6    1.22    1.67
   3   7  -6    0.70    0.90
   3   7  -6   -0.44    0.96
  -3  -7   6    0.18    0.98
  -3  -7   6    0.17    0.79
   2   7  -6   -0.41    0.81
   2   7  -6    1.22    1.52
  -2  -7   6    0.79    0.71
  -2  -7   6    0.42    0.87
   1   7  -6    0.71    1.26
   1   7  -6    0.25    1.61
   1   7  -6   -0.38    0.70
  -1  -7   6    0.27    0.80
   0   7  -6    0.48    1.41
   0   7  -6   -0.19    0.64
   0   7  -6   -0.15    0.87
   0  -7   6   -0.67    0.78
   0  -7   6    0.31    0.65
  -1   7  -6   20.22    1.77
  -1   7  -6   22.06    1.66
  -1   7  -6   23.15    1.56
   1  -7   6   24.75    1.41
   1  -7   6   21.65    1.70
  -2   7  -6    1.42    0.73
  -2   7  -6    1.22    0.92
  -2   7  -6    1.69    0.67
   2  -7   6    2.30    1.03
   2  -7   6    2.58    0.61
   2  -7   6    2.76    0.83
  -3   7  -6    3.69    0.89
  -3   7  -6    1.70    0.95
   3  -7   6    2.05    1.26
   3  -7   6    4.58    0.89
  -4   7  -6    6.25    0.81
   4  -7   6    7.36    0.79
   4  -7   6    6.35    0.81
   4  -7   6    5.24    1.68
   5  -7   6    3.24    1.25
   5  -7   6    1.31    1.52
   6  -7   6    1.10    1.75
   6  -7   6    3.31    1.43
   7  -7   6    0.80    2.25
   7  -7   6    1.70    1.55
   9   6  -6    5.04    2.67
   9   6  -6   -1.57    2.04
  -9  -6   6   -0.37    1.65
   8   6  -6    3.01    2.02
   8   6  -6    3.27    1.69
  -8  -6   6    4.15    1.48
  -8  -6   6    5.24    1.47
  -8  -6   6    3.97    1.84
   7   6  -6   11.76    1.83
   7   6  -6    7.99    1.89
  -7  -6   6   15.46    1.91
  -7  -6   6   13.05    1.85
  -7  -6   6   11.33    1.49
   6   6  -6   36.47    2.67
   6   6  -6   33.94    2.71
  -6  -6   6   38.58    2.69
  -6  -6   6   36.09    2.29
  -6  -6   6   36.74    2.30
   5   6  -6   14.79    2.13
   5   6  -6   11.46    1.63
  -5  -6   6   18.39    1.84
   4   6  -6   54.75    2.88
   4   6  -6   57.79    2.78
  -4  -6   6   53.39    2.53
  -4  -6   6   52.83    2.71
   3   6  -6   55.97    4.20
   3   6  -6   64.82    2.81
   3   6  -6   63.05    2.92
  -3  -6   6   64.72    2.91
  -3  -6   6   66.04    2.66
   2   6  -6   27.15    1.93
   2   6  -6   28.22    3.05
   2   6  -6   28.46    1.76
  -2  -6   6   27.57    1.93
  -2  -6   6   26.79    1.60
   1   6  -6   13.78    1.28
   1   6  -6   15.47    1.62
   1   6  -6   17.45    2.47
  -1  -6   6   15.07    1.56
  -1  -6   6   16.81    1.23
   0   6  -6   15.63    1.23
   0   6  -6   14.58    1.96
   0  -6   6   13.45    1.08
   0  -6   6   12.81    1.35
  -1   6  -6    2.72    1.03
  -1   6  -6    2.35    0.61
  -1   6  -6    2.74    0.84
   1  -6   6    3.76    0.88
   1  -6   6    2.42    0.63
  -2   6  -6   43.69    2.22
  -2   6  -6   45.64    2.23
  -2   6  -6   44.60    1.87
   2  -6   6   46.03    2.92
   2  -6   6   46.08    2.06
   2  -6   6   45.63    1.78
  -3   6  -6    1.25    0.72
  -3   6  -6    0.47    0.82
  -3   6  -6    0.86    0.57
   3  -6   6    1.31    0.42
   3  -6   6    0.95    1.18
   3  -6   6   -0.17    0.59
  -4   6  -6   56.65    1.94
  -4   6  -6   61.63    2.32
   4  -6   6   54.59    3.44
   4  -6   6   54.39    1.87
  -5   6  -6   10.79    0.62
  -5   6  -6   10.72    0.67
   5  -6   6    8.05    1.74
   6  -6   6   -1.68    1.45
   6  -6   6    1.34    1.08
   7  -6   6    1.91    1.35
   7  -6   6    2.03    1.98
   9   5  -6    0.24    2.25
   9   5  -6   -0.09    1.88
  -9  -5   6    2.17    1.27
  -9  -5   6    1.35    1.65
   8   5  -6   -1.82    1.61
   8   5  -6   -2.86    1.31
  -8  -5   6    1.38    1.09
  -8  -5   6    0.47    1.55
  -8  -5   6    0.88    1.18
   7   5  -6   -2.14    1.12
   7   5  -6    0.65    1.78
  -7  -5   6   -0.85    1.18
  -7  -5   6    1.65    1.22
  -7  -5   6    0.96    0.96
   6   5  -6   60.29    3.26
   6   5  -6   64.92    3.19
  -6  -5   6   68.42    2.79
  -6  -5   6   61.38    3.23
  -6  -5   6   71.25    3.02
   5   5  -6    3.97    1.23
  -5  -5   6    4.24    1.10
  -5  -5   6    3.99    1.00
   4   5  -6   10.60    1.34
   4   5  -6    8.22    2.22
  -4  -5   6    8.96    1.10
   3   5  -6   29.80    1.75
   3   5  -6   26.36    1.89
  -3  -5   6   27.42    1.90
  -3  -5   6   27.47    1.64
   2   5  -6   23.25    2.83
   2   5  -6   31.00    1.73
   2   5  -6   30.17    1.87
  -2  -5   6   30.07    1.82
  -2  -5   6   31.82    1.68
   1   5  -6   19.84    1.36
   1   5  -6   20.78    1.59
   1   5  -6   19.28    2.49
  -1  -5   6   20.41    1.55
  -1  -5   6   18.89    1.29
   0   5  -6   -0.07    0.88
   0   5  -6    0.09    0.52
   0   5  -6    0.46    0.75
   0  -5   6   -0.22    0.56
   0  -5   6    0.04    0.44
  -1   5  -6   25.24    1.63
  -1   5  -6   23.72    1.83
  -1   5  -6   23.71    1.31
   1  -5   6   20.08    1.39
   1  -5   6   19.27    2.10
   1  -5   6   22.66    1.28
  -2   5  -6   21.45    1.52
  -2   5  -6   21.69    1.66
  -2   5  -6   18.40    1.12
   2  -5   6   21.10    1.15
   2  -5   6   19.53    1.32
   2  -5   6   20.83    2.28
  -3   5  -6    4.06    0.86
  -3   5  -6    4.69    0.65
  -3   5  -6    4.06    0.90
   3  -5   6    5.75    1.37
   3  -5   6    3.51    0.67
   3  -5   6    3.89    0.55
  -4   5  -6   76.83    3.20
  -4   5  -6   72.60    2.25
  -4   5  -6   78.72    2.62
   4  -5   6   74.06    2.09
   4  -5   6   74.70    3.81
   4  -5   6   73.79    2.26
  -5   5  -6  152.81    3.72
  -5   5  -6  152.08    3.84
   5  -5   6  151.07    5.86
   6  -5   6   13.06    2.13
   6  -5   6   12.45    1.42
   7  -5   6   -0.15    1.71
   7  -5   6   -1.28    1.03
   8  -5   6    1.20    2.12
   9   4  -6   15.25    2.48
   9   4  -6   12.93    2.16
  -9  -4   6   14.45    1.90
  -9  -4   6   12.81    1.43
   8   4  -6    1.88    1.71
   8   4  -6    0.92    1.32
  -8  -4   6    0.15    1.41
  -8  -4   6    0.66    1.10
  -8  -4   6    1.27    0.98
   7   4  -6    0.16    1.95
   7   4  -6    1.33    1.26
  -7  -4   6    3.60    1.27
  -7  -4   6    3.47    0.96
  -7  -4   6    1.53    0.94
   6   4  -6   22.78    1.86
   6   4  -6   20.98    2.18
  -6  -4   6   18.18    1.92
  -6  -4   6   20.37    1.59
  -6  -4   6   21.19    1.69
   5   4  -6  108.89    4.08
   5   4  -6  107.21    3.85
  -5  -4   6  107.74    3.99
  -5  -4   6  104.09    3.51
  -5  -4   6  111.74    3.73
   4   4  -6    1.79    0.75
   4   4  -6    1.58    0.88
  -4  -4   6    1.54    0.70
  -4  -4   6    1.69    0.81
  -4  -4   6    1.16    0.64
   3   4  -6    8.73    1.05
   3   4  -6    8.23    1.19
  -3  -4   6    6.95    1.08
  -3  -4   6    8.39    1.05
   2   4  -6    0.99    0.70
   2   4  -6    1.83    0.61
   2   4  -6    1.37    1.33
  -2  -4   6    0.44    0.61
  -2  -4   6    1.25    0.53
   1   4  -6    1.96    0.75
   1   4  -6    2.53    0.55
   1   4  -6    2.92    1.28
  -1  -4   6    1.15    0.49
  -1  -4   6    3.42    0.75
   0   4  -6   35.45    1.62
   0   4  -6   34.82    1.82
   0   4  -6   34.76    2.42
   0  -4   6   37.25    1.76
   0  -4   6   36.47    1.58
  -1   4  -6    3.44    0.94
  -1   4  -6    2.38    0.52
  -1   4  -6    3.77    0.79
   1  -4   6    4.27    0.74
   1  -4   6    2.53    0.96
   1  -4   6    2.77    0.55
  -2   4  -6   81.34    2.83
  -2   4  -6   78.15    2.49
  -2   4  -6   83.48    3.22
   2  -4   6   77.06    2.63
   2  -4   6   82.50    2.51
   2  -4   6   75.73    3.63
  -3   4  -6   33.58    1.70
  -3   4  -6   32.72    1.38
  -3   4  -6   34.19    2.01
   3  -4   6   37.98    1.41
   3  -4   6   34.45    1.58
   3  -4   6   38.14    2.65
  -4   4  -6   71.85    2.46
  -4   4  -6   72.25    2.16
  -4   4  -6   73.86    3.15
   4  -4   6   72.30    2.05
   4  -4   6   67.92    2.16
   4  -4   6   64.80    3.42
  -5   4  -6    6.33    0.66
  -5   4  -6    5.90    0.57
   5  -4   6    5.37    1.41
   5  -4   6    5.38    0.36
   5  -4   6    6.35    0.36
   6  -4   6   16.75    2.52
   7  -4   6    6.53    1.11
   7  -4   6    6.55    1.99
   8  -4   6    9.39    1.26
   8  -4   6    7.95    2.21
   9  -4   6    2.27    2.49
   9  -4   6    1.86    1.08
   9   3  -6    1.37    2.09
   9   3  -6    1.82    1.53
  -9  -3   6    5.16    1.34
  -9  -3   6    2.29    1.88
  -9  -3   6    0.46    1.04
   8   3  -6    0.48    1.54
   8   3  -6   -0.58    1.21
  -8  -3   6   -2.51    1.24
  -8  -3   6    2.03    0.97
  -8  -3   6    1.30    0.93
   7   3  -6   11.74    1.77
   7   3  -6   11.36    1.48
  -7  -3   6   11.54    1.42
  -7  -3   6   11.46    1.33
  -7  -3   6   11.69    1.61
   6   3  -6   26.86    1.87
   6   3  -6   25.02    2.11
  -6  -3   6   25.99    1.61
  -6  -3   6   27.37    1.73
  -6  -3   6   24.20    2.04
   5   3  -6    5.45    1.02
   5   3  -6    5.98    1.21
  -5  -3   6    6.71    0.94
  -5  -3   6    5.98    1.14
  -5  -3   6    5.22    0.92
   4   3  -6    3.83    0.95
   4   3  -6    3.55    0.81
  -4  -3   6    4.90    0.84
  -4  -3   6    5.58    1.03
  -4  -3   6    3.54    0.76
   3   3  -6   10.57    1.27
   3   3  -6   12.40    1.12
  -3  -3   6   12.21    1.17
  -3  -3   6   14.33    1.30
  -3  -3   6   12.47    1.11
   2   3  -6   14.50    1.28
   2   3  -6   14.23    2.17
   2   3  -6   16.05    1.18
  -2  -3   6   15.71    1.16
  -2  -3   6   15.42    1.27
   1   3  -6  117.38    3.50
   1   3  -6  115.60    3.69
   1   3  -6  113.37    4.80
  -1  -3   6  115.39    3.48
  -1  -3   6  114.62    3.60
   0   3  -6    4.03    0.78
   0   3  -6    5.43    1.23
   0   3  -6    5.27    0.68
   0  -3   6    3.56    1.04
   0  -3   6    4.25    0.64
   0  -3   6    4.34    0.75
  -1   3  -6  153.76    4.45
  -1   3  -6  158.32    4.22
  -1   3  -6  154.83    5.07
   1  -3   6  145.49    5.31
   1  -3   6  152.94    4.22
   1  -3   6  156.93    4.35
  -2   3  -6   39.21    1.83
  -2   3  -6   42.47    2.22
  -2   3  -6   40.14    1.56
   2  -3   6   41.53    1.72
   2  -3   6   38.04    1.55
   2  -3   6   41.60    2.62
  -3   3  -6    0.66    0.35
  -3   3  -6    0.14    0.51
  -3   3  -6    0.29    0.56
   3  -3   6    1.18    0.91
   3  -3   6    0.15    0.33
   3  -3   6    0.59    0.44
  -4   3  -6   17.13    1.18
  -4   3  -6   17.94    0.97
  -4   3  -6   16.59    1.65
   4  -3   6   16.50    1.95
   4  -3   6   17.73    0.90
  -5   3  -6   37.39    1.52
  -5   3  -6   37.69    1.34
   5  -3   6   37.74    1.21
   5  -3   6   35.41    1.18
   5  -3   6   38.19    2.77
  -6   3  -6   77.38    2.06
  -6   3  -6   78.38    2.12
   6  -3   6   77.52    3.99
   7  -3   6   12.13    1.18
   7  -3   6   12.16    2.09
   8  -3   6    1.30    1.70
   8  -3   6    0.26    0.71
   9  -3   6   10.27    2.44
   9  -3   6    9.40    1.08
   9   2  -6    6.65    1.56
   9   2  -6    7.46    1.98
  -9  -2   6    6.54    1.34
  -9  -2   6    7.47    1.16
  -9  -2   6    4.04    1.71
   8   2  -6   30.69    2.87
   8   2  -6   26.91    2.49
  -8  -2   6   30.05    1.80
  -8  -2   6   25.26    2.48
  -8  -2   6   29.00    1.93
   7   2  -6    5.31    1.48
   7   2  -6    6.81    1.26
  -7  -2   6    4.51    0.89
  -7  -2   6    3.38    0.94
  -7  -2   6    4.00    1.20
   6   2  -6   25.40    2.12
  -6  -2   6   24.64    1.51
  -6  -2   6   26.51    1.67
  -6  -2   6   24.18    2.00
   5   2  -6    5.28    1.07
   5   2  -6    8.36    1.12
  -5  -2   6    6.53    0.99
  -5  -2   6    5.81    0.83
  -5  -2   6    6.24    1.08
   4   2  -6   20.02    1.57
   4   2  -6   19.24    1.33
  -4  -2   6   17.27    1.46
  -4  -2   6   18.31    1.32
  -4  -2   6   19.20    1.23
   3   2  -6   90.30    2.99
   3   2  -6   89.65    3.18
  -3  -2   6   87.46    3.08
  -3  -2   6   89.49    2.99
  -3  -2   6   83.42    2.81
   2   2  -6  128.28    3.81
   2   2  -6  127.59    4.00
   2   2  -6  121.11    5.26
  -2  -2   6  135.24    3.97
  -2  -2   6  129.50    3.82
  -2  -2   6  126.90    3.73
   1   2  -6   37.31    2.74
   1   2  -6   39.73    1.84
   1   2  -6   40.08    1.66
  -1  -2   6   40.58    1.80
  -1  -2   6   42.10    1.73
   0   2  -6   27.96    1.50
   0   2  -6   30.02    2.28
   0   2  -6   28.24    1.34
   0  -2   6   29.19    1.39
   0  -2   6   26.89    2.25
   0  -2   6   29.70    1.49
  -1   2  -6  128.97    3.65
  -1   2  -6  137.73    4.62
  -1   2  -6  126.15    3.83
   1  -2   6  130.14    3.69
   1  -2   6  119.32    4.68
   1  -2   6  133.29    3.77
  -2   2  -6   20.07    1.29
  -2   2  -6   20.47    1.06
  -2   2  -6   23.54    1.67
   2  -2   6   20.92    1.88
   2  -2   6   21.01    1.13
   2  -2   6   21.33    1.19
  -3   2  -6    4.17    0.58
  -3   2  -6    4.05    0.85
  -3   2  -6    3.51    0.70
   3  -2   6    3.61    0.60
   3  -2   6    4.15    1.04
   3  -2   6    4.09    0.62
  -4   2  -6   13.67    1.44
  -4   2  -6   12.09    1.08
   4  -2   6   12.26    0.88
   4  -2   6   13.25    0.89
   4  -2   6   12.20    1.80
  -5   2  -6    0.79    0.54
  -5   2  -6   -0.21    0.69
  -5   2  -6    0.35    0.42
   5  -2   6   -0.13    0.87
   5  -2   6    0.42    0.42
   5  -2   6    0.32    0.34
  -6   2  -6   36.86    1.46
  -6   2  -6   35.13    1.40
   6  -2   6   37.48    2.75
   6  -2   6   36.57    1.32
  -7   2  -6    4.91    0.60
  -7   2  -6    4.91    0.57
   7  -2   6    5.22    0.43
   7  -2   6    4.95    1.61
   7  -2   6    6.35    0.78
   7  -2   6    4.71    0.33
  -8   2  -6    0.70    0.32
  -8   2  -6    0.37    0.33
   8  -2   6   -0.12    1.47
   8  -2   6    1.75    0.60
   9  -2   6   11.69    2.49
   9  -2   6   11.26    1.27
   9  -2   6   12.52    1.04
   9   1  -6    8.51    2.08
   9   1  -6    8.52    1.64
  -9  -1   6   10.52    1.37
  -9  -1   6   10.59    1.32
  -9  -1   6   10.07    1.95
   8   1  -6   40.84    2.63
   8   1  -6   49.93    3.06
  -8  -1   6   49.55    2.37
  -8  -1   6   48.29    2.20
  -8  -1   6   43.87    2.78
   7   1  -6    1.49    1.19
   7   1  -6    5.57    1.06
  -7  -1   6    3.50    1.27
  -7  -1   6    4.15    0.93
  -7  -1   6    3.19    0.82
   6   1  -6  140.19    4.46
   6   1  -6  133.42    4.63
  -6  -1   6  137.42    4.23
  -6  -1   6  132.19    3.98
   5   1  -6   16.00    1.62
   5   1  -6   16.55    1.30
  -5  -1   6   16.68    1.19
  -5  -1   6   14.38    1.21
   4   1  -6    6.61    1.04
   4   1  -6    6.27    0.85
  -4  -1   6    5.83    0.95
  -4  -1   6    6.64    0.84
  -4  -1   6    6.07    0.86
   3   1  -6   15.83    1.14
   3   1  -6   16.55    1.37
  -3  -1   6   16.60    1.15
  -3  -1   6   16.31    1.07
  -3  -1   6   16.69    1.28
   2   1  -6   49.53    2.15
   2   1  -6   54.38    2.04
   2   1  -6   50.82    3.30
  -2  -1   6   56.36    2.18
  -2  -1   6   54.23    1.96
  -2  -1   6   54.60    2.09
   1   1  -6  123.16    3.62
   1   1  -6  119.21    4.89
   1   1  -6  125.31    3.79
  -1  -1   6  124.46    3.70
  -1  -1   6  125.43    3.68
  -1  -1   6  126.40    3.56
   0   1  -6  101.83    3.03
   0   1  -6   97.45    3.17
   0   1  -6  100.21    4.08
   0  -1   6  104.89    3.01
   0  -1   6   98.92    3.07
   0  -1   6   99.37    3.09
   0  -1   6   91.47    3.98
  -1   1  -6   67.10    2.26
  -1   1  -6   69.87    3.07
  -1   1  -6   70.33    2.45
   1  -1   6   68.03    2.34
   1  -1   6   67.57    2.31
   1  -1   6   65.97    3.19
  -2   1  -6   13.78    0.91
  -2   1  -6   13.38    1.11
  -2   1  -6   16.01    1.44
   2  -1   6   13.86    1.61
   2  -1   6   12.26    0.93
   2  -1   6   14.40    0.97
  -3   1  -6   10.29    0.84
  -3   1  -6   11.49    1.30
  -3   1  -6   12.90    1.09
   3  -1   6   11.65    1.50
   3  -1   6   11.28    0.93
   3  -1   6   10.66    0.89
  -4   1  -6   16.39    1.05
  -4   1  -6   19.13    1.61
  -4   1  -6   17.51    1.22
   4  -1   6   20.12    1.86
   4  -1   6   18.24    1.02
   4  -1   6   20.28    1.19
  -5   1  -6   39.92    1.75
  -5   1  -6   42.60    2.45
  -5   1  -6   36.07    1.89
   5  -1   6   39.65    1.48
   5  -1   6   42.57    2.70
   5  -1   6   42.37    1.71
  -6   1  -6    2.99    0.67
  -6   1  -6    2.45    0.62
   6  -1   6    2.22    1.10
   6  -1   6    2.94    0.61
  -7   1  -6    6.75    0.78
  -7   1  -6    6.44    0.83
   7  -1   6    5.68    0.69
   7  -1   6    6.41    0.80
   7  -1   6    5.53    1.62
   7  -1   6    5.85    0.59
  -8   1  -6    1.41    0.66
  -8   1  -6    1.04    0.65
   8  -1   6    0.81    0.35
   8  -1   6    0.16    0.55
   8  -1   6    1.58    1.45
   8  -1   6    0.72    0.58
   8  -1   6    1.58    0.45
  -9   1  -6   25.66    1.35
  -9   1  -6   24.15    1.48
   9  -1   6   27.64    0.94
   9  -1   6   29.76    3.42
   9  -1   6   25.48    0.83
   9  -1   6   22.30    0.82
  10  -1   6    4.86    2.28
   9   0  -6   -1.81    1.18
   9   0  -6   -0.22    1.74
  -9   0   6    2.23    1.56
  -9   0   6   -1.81    1.00
  -9   0   6    1.32    1.06
   8   0  -6    3.54    1.50
   8   0  -6    4.39    1.23
  -8   0   6    3.21    1.35
  -8   0   6    5.40    1.09
  -8   0   6    4.53    1.02
   7   0  -6   11.45    1.55
   7   0  -6   11.89    1.37
  -7   0   6   11.66    1.29
  -7   0   6    8.71    1.13
  -7   0   6   10.97    1.49
   6   0  -6   58.64    2.33
   6   0  -6   60.55    2.83
   6   0  -6   62.22    2.60
  -6   0   6   62.21    2.37
  -6   0   6   65.68    2.51
  -6   0   6   61.94    2.71
   5   0  -6   67.94    2.51
   5   0  -6   63.30    2.77
   5   0  -6   62.69    2.33
  -5   0   6   67.19    2.51
  -5   0   6   63.94    2.71
  -5   0   6   61.11    2.29
   4   0  -6    0.76    0.49
   4   0  -6    1.15    0.75
   4   0  -6    1.25    0.53
  -4   0   6    0.99    0.51
  -4   0   6    1.31    0.69
  -4   0   6    1.87    0.64
   3   0  -6   17.72    1.11
   3   0  -6   17.20    1.36
   3   0  -6   17.44    1.13
  -3   0   6   17.03    1.08
  -3   0   6   17.39    1.29
  -3   0   6   14.78    1.15
   2   0  -6  119.62    3.61
   2   0  -6  127.18    3.85
   2   0  -6  124.78    3.54
  -2   0   6  122.09    3.48
  -2   0   6  122.92    3.69
  -2   0   6  120.89    3.69
   1   0  -6  156.95    4.21
   1   0  -6  152.25    5.61
   1   0  -6  159.00    4.50
   1   0  -6  152.78    4.28
  -1   0   6  153.50    4.36
  -1   0   6  153.40    4.14
  -1   0   6  150.85    4.36
   0   0  -6   54.72    2.13
   0   0  -6   55.45    2.01
   0   0  -6   55.23    2.94
   0   0   6   50.44    2.85
   0   0   6   55.89    2.06
   0   0   6   53.85    2.05
   0   0   6   56.64    1.89
  -1   0  -6    0.97    0.48
  -1   0  -6    1.59    0.78
  -1   0  -6    0.58    0.36
   1   0   6    0.20    0.35
   1   0   6    0.67    0.45
   1   0   6    1.06    0.89
   1   0   6    0.34    0.47
  -2   0  -6  165.41    5.04
  -2   0  -6  155.68    4.45
  -2   0  -6  153.54    4.28
   2   0   6  156.63    4.11
   2   0   6  152.73    5.19
   2   0   6  153.93    4.28
   2   0   6  147.95    4.33
  -3   0  -6    2.24    0.66
  -3   0  -6    2.37    0.51
  -3   0  -6    1.68    0.70
   3   0   6    2.33    0.57
   3   0   6    2.74    0.50
   3   0   6    2.78    0.85
   3   0   6    2.11    0.49
  -4   0  -6    0.05    0.50
  -4   0  -6   -0.20    0.40
  -4   0  -6   -0.19    0.61
   4   0   6   -0.26    0.45
   4   0   6   -0.02    0.73
   4   0   6   -0.07    0.34
   4   0   6    0.78    0.43
  -5   0  -6   31.49    2.19
  -5   0  -6   30.85    1.59
  -5   0  -6   31.28    1.48
   5   0   6   31.36    2.30
   5   0   6   32.28    1.64
   5   0   6   31.27    1.36
   5   0   6   31.03    1.26
  -6   0  -6    0.14    0.57
  -6   0  -6    0.95    0.54
   6   0   6   -0.43    0.34
   6   0   6    0.23    0.40
   6   0   6    0.57    0.60
   6   0   6   -0.64    0.82
  -7   0  -6    5.68    0.89
  -7   0  -6    6.01    0.88
   7   0   6    6.74    0.99
   7   0   6    4.88    0.62
   7   0   6    5.64    0.63
   7   0   6    5.23    0.53
  -8   0  -6    0.52    0.70
  -8   0  -6    1.23    1.20
   8   0   6   -0.61    1.24
   8   0   6    0.16    0.22
   8   0   6    0.87    0.84
  -9   0  -6    2.11    0.91
  -9   0  -6    3.93    0.86
   9   0   6    2.23    0.97
   9   0   6    1.89    1.71
   9   0   6    2.19    0.61
 -10   0  -6    1.30    1.04
 -10   0  -6   -1.25    0.84
  10   0   6   -1.39    1.88
  10   0   6    1.51    0.62
   9  -1  -6   15.00    1.68
   9  -1  -6   12.32    1.92
  -9   1   6   14.85    1.99
  -9   1   6   16.29    1.61
  -9   1   6   10.44    1.48
   8  -1  -6   -0.33    1.27
   8  -1  -6   -0.56    0.81
   8  -1  -6   -0.57    1.00
  -8   1   6    0.85    0.81
  -8   1   6    1.04    1.29
  -8   1   6    0.65    0.98
   7  -1  -6    1.91    0.79
   7  -1  -6    0.33    0.82
   7  -1  -6   -0.44    1.08
  -7   1   6    1.59    1.02
  -7   1   6    1.86    0.73
  -7   1   6    0.53    0.84
   6  -1  -6    9.72    1.42
   6  -1  -6   11.12    1.22
   6  -1  -6   11.35    1.13
  -6   1   6    7.63    1.16
  -6   1   6   10.46    1.13
  -6   1   6    9.20    1.07
   5  -1  -6   54.73    2.20
   5  -1  -6   51.68    2.46
   5  -1  -6   50.10    2.07
  -5   1   6   51.47    2.12
  -5   1   6   52.38    2.34
  -5   1   6   56.63    2.20
   4  -1  -6    2.07    0.79
   4  -1  -6    3.65    0.69
   4  -1  -6    3.62    0.71
  -4   1   6    3.84    0.69
  -4   1   6    3.14    0.67
  -4   1   6    2.01    0.73
   3  -1  -6   12.07    1.01
   3  -1  -6   13.54    1.25
   3  -1  -6   15.66    0.99
  -3   1   6   13.98    1.04
  -3   1   6   14.50    1.04
  -3   1   6   12.92    1.17
   2  -1  -6   20.24    1.09
   2  -1  -6   19.78    1.33
   2  -1  -6   17.62    2.18
   2  -1  -6   20.68    1.18
  -2   1   6   19.51    1.22
  -2   1   6   18.74    1.22
  -2   1   6   19.63    1.12
   1  -1  -6   24.69    1.20
   1  -1  -6   26.69    2.35
   1  -1  -6   29.20    1.57
   1  -1  -6   26.77    1.33
  -1   1   6   26.04    1.39
  -1   1   6   27.65    1.43
  -1   1   6   26.31    1.23
   0  -1  -6    9.92    1.02
   0  -1  -6    8.76    0.71
   0  -1  -6    7.62    0.81
   0  -1  -6   10.33    1.70
   0   1   6    9.01    0.73
   0   1   6    9.12    0.92
   0   1   6    6.44    1.18
   0   1   6    8.84    0.89
  -1  -1  -6   81.75    2.83
  -1  -1  -6   83.42    3.38
  -1  -1  -6   87.63    2.73
  -1  -1  -6   83.45    2.49
   1   1   6   85.27    2.81
   1   1   6   85.15    2.73
   1   1   6   82.66    2.46
   1   1   6   76.27    3.46
  -2  -1  -6   23.37    1.06
  -2  -1  -6   23.68    1.43
  -2  -1  -6   27.10    1.76
  -2  -1  -6   25.69    1.28
   2   1   6   25.22    1.40
   2   1   6   26.09    1.32
   2   1   6   27.02    1.12
   2   1   6   26.67    1.93
  -3  -1  -6   38.54    2.09
  -3  -1  -6   38.84    1.83
  -3  -1  -6   40.44    1.65
   3   1   6   39.58    1.78
   3   1   6   36.35    2.23
   3   1   6   37.34    1.38
   3   1   6   37.52    1.59
  -4  -1  -6   24.98    1.32
  -4  -1  -6   24.93    1.48
  -4  -1  -6   26.18    1.81
   4   1   6   24.96    1.97
   4   1   6   25.45    1.28
   4   1   6   23.57    1.03
   4   1   6   25.58    1.51
  -5  -1  -6   22.27    1.87
  -5  -1  -6   22.03    1.30
  -5  -1  -6   24.13    1.51
   5   1   6   24.07    2.02
   5   1   6   22.20    1.45
   5   1   6   20.86    1.18
   5   1   6   21.10    0.93
  -6  -1  -6    5.06    0.88
  -6  -1  -6    3.54    0.69
   6   1   6    3.83    0.49
   6   1   6    5.32    1.19
   6   1   6    5.85    0.97
   6   1   6    4.83    0.64
  -7  -1  -6   12.77    1.21
   7   1   6   12.85    0.49
   7   1   6   13.91    1.50
   7   1   6   12.95    0.56
  -8  -1  -6   13.21    1.37
   8   1   6   18.32    1.78
   8   1   6   11.50    2.12
   8   1   6   15.61    1.19
  -9  -1  -6    2.68    0.95
  -9  -1  -6    2.82    0.94
   9   1   6    3.58    0.80
   9   1   6    2.45    1.15
   9   1   6    3.91    1.75
 -10  -1  -6    4.14    1.29
 -10  -1  -6    4.59    1.17
  10   1   6    3.53    1.35
  10   1   6    3.21    2.07
   9  -2  -6    9.69    1.86
   9  -2  -6   17.33    2.08
   9  -2  -6   15.75    1.90
  -9   2   6   20.57    2.58
  -9   2   6   15.71    1.77
   8  -2  -6   10.56    1.35
   8  -2  -6   11.82    1.68
   8  -2  -6   11.25    1.42
  -8   2   6   11.24    1.62
  -8   2   6   10.98    1.39
  -8   2   6   13.95    1.39
   7  -2  -6   12.22    1.40
   7  -2  -6   11.35    1.45
   7  -2  -6   13.30    1.42
  -7   2   6   15.84    1.82
  -7   2   6   14.33    1.30
  -7   2   6   15.16    1.62
   6  -2  -6    0.33    0.66
   6  -2  -6    0.30    0.60
   6  -2  -6    0.33    0.85
  -6   2   6   -0.40    0.55
  -6   2   6    0.52    0.87
  -6   2   6    0.96    0.76
   5  -2  -6   32.51    1.62
   5  -2  -6   33.44    1.97
   5  -2  -6   32.01    1.58
  -5   2   6   32.51    1.72
  -5   2   6   32.48    1.90
  -5   2   6   30.59    1.61
   4  -2  -6   51.85    2.07
   4  -2  -6   54.27    2.07
   4  -2  -6   57.83    2.46
  -4   2   6   57.15    2.18
  -4   2   6   53.82    2.29
  -4   2   6   53.88    2.12
   3  -2  -6    0.05    0.43
   3  -2  -6    0.07    0.63
   3  -2  -6   -0.41    0.39
  -3   2   6    0.12    0.52
  -3   2   6   -0.05    0.45
  -3   2   6   -0.31    0.43
   2  -2  -6   59.18    2.12
   2  -2  -6   59.28    3.44
   2  -2  -6   62.64    2.45
   2  -2  -6   60.94    2.23
  -2   2   6   61.35    2.29
  -2   2   6   63.43    2.19
  -2   2   6   60.99    2.30
   1  -2  -6    1.16    0.58
   1  -2  -6    1.46    0.92
   1  -2  -6    0.69    0.42
   1  -2  -6    0.37    0.43
  -1   2   6    0.72    0.42
  -1   2   6    0.81    0.44
  -1   2   6    0.68    0.53
   0  -2  -6    0.15    0.51
   0  -2  -6   -0.24    0.29
   0  -2  -6    1.40    0.90
   0  -2  -6    0.07    0.41
   0   2   6    0.07    0.49
   0   2   6   -0.91    0.72
   0   2   6   -0.14    0.36
   0   2   6    0.21    0.48
  -1  -2  -6   12.26    1.15
  -1  -2  -6   10.28    1.42
  -1  -2  -6    9.41    0.71
  -1  -2  -6   10.56    0.92
   1   2   6   10.96    0.99
   1   2   6    9.80    0.76
   1   2   6   12.03    1.58
   1   2   6    9.32    0.94
  -2  -2  -6    9.42    0.91
  -2  -2  -6   10.52    1.07
  -2  -2  -6   10.02    0.69
  -2  -2  -6   10.73    1.24
   2   2   6    8.96    0.93
   2   2   6    9.95    1.38
   2   2   6    9.22    0.99
   2   2   6    9.50    0.70
  -3  -2  -6   18.39    0.88
  -3  -2  -6   15.89    1.30
  -3  -2  -6   17.84    1.17
  -3  -2  -6   18.42    1.52
   3   2   6   19.02    0.93
   3   2   6   18.08    1.68
   3   2   6   20.66    1.22
   3   2   6   17.54    1.25
  -4  -2  -6   48.27    2.00
  -4  -2  -6   52.91    2.54
  -4  -2  -6   45.98    2.09
   4   2   6   52.76    2.27
   4   2   6   46.96    2.56
   4   2   6   51.06    1.59
   4   2   6   47.22    1.88
  -5  -2  -6   18.54    1.73
  -5  -2  -6   17.68    1.44
  -5  -2  -6   17.09    1.22
   5   2   6   17.39    1.78
   5   2   6   18.33    0.81
   5   2   6   17.90    1.46
   5   2   6   19.25    1.17
  -6  -2  -6   -0.01    0.71
  -6  -2  -6    0.88    0.54
   6   2   6   -0.22    0.87
   6   2   6   -0.11    0.50
   6   2   6    0.32    0.24
  -7  -2  -6    0.17    0.61
  -7  -2  -6    1.22    0.77
   7   2   6    1.98    0.96
  -8  -2  -6    9.08    1.18
  -8  -2  -6    8.31    1.14
   8   2   6   10.88    1.96
   8   2   6    6.95    1.44
   8   2   6    9.67    1.04
  -9  -2  -6    2.98    1.10
  -9  -2  -6    1.16    0.96
   9   2   6    2.58    1.65
   9   2   6    2.19    1.39
   9   2   6    0.84    0.80
 -10  -2  -6    6.41    1.36
 -10  -2  -6    7.48    1.29
  10   2   6    8.81    1.28
  10   2   6    6.39    1.69
  10   2   6    5.76    2.12
   9  -3  -6   32.74    2.47
  -9   3   6   34.69    2.74
   8  -3  -6    5.13    1.19
   8  -3  -6    5.74    1.13
   8  -3  -6    3.58    1.54
  -8   3   6    5.42    1.34
  -8   3   6    4.67    1.33
  -8   3   6    6.15    1.14
   7  -3  -6    5.68    1.06
   7  -3  -6    7.43    1.24
   7  -3  -6    6.43    1.14
  -7   3   6    5.53    1.17
  -7   3   6    6.70    0.94
   6  -3  -6    2.40    0.69
   6  -3  -6    1.09    0.90
   6  -3  -6    2.56    0.86
  -6   3   6    1.32    0.66
  -6   3   6    1.81    0.98
  -6   3   6    2.15    0.94
   5  -3  -6    0.48    0.58
   5  -3  -6    0.93    0.58
   5  -3  -6   -0.08    0.74
  -5   3   6   -0.16    0.69
  -5   3   6    0.84    0.77
  -5   3   6   -0.21    0.53
   4  -3  -6    5.56    0.76
   4  -3  -6    5.58    0.83
   4  -3  -6    5.69    1.00
  -4   3   6    6.01    0.91
  -4   3   6    5.57    0.83
  -4   3   6    4.89    0.88
   3  -3  -6    1.74    0.64
   3  -3  -6    1.27    0.51
   3  -3  -6    1.68    0.55
  -3   3   6    1.11    0.60
  -3   3   6    1.36    0.61
  -3   3   6    1.01    0.49
   2  -3  -6  205.60    5.47
   2  -3  -6  210.68    5.78
   2  -3  -6  192.87    6.88
   2  -3  -6  203.30    5.53
  -2   3   6  208.45    5.63
  -2   3   6  203.30    5.66
  -2   3   6  215.17    5.52
   1  -3  -6   13.40    1.23
   1  -3  -6   11.47    0.88
   1  -3  -6   11.61    0.95
   1  -3  -6   11.59    1.74
  -1   3   6   11.07    1.08
  -1   3   6    9.73    0.98
  -1   3   6   10.22    0.91
   0  -3  -6   20.10    1.84
   0  -3  -6   17.68    1.01
   0  -3  -6   20.71    1.20
   0  -3  -6   16.77    1.31
   0   3   6   14.96    1.70
   0   3   6   16.49    1.17
   0   3   6   17.71    1.26
   0   3   6   18.42    1.06
  -1  -3  -6   39.85    1.53
  -1  -3  -6   38.63    1.73
  -1  -3  -6   38.26    1.88
  -1  -3  -6   39.49    2.17
   1   3   6   41.68    1.56
   1   3   6   40.53    2.38
   1   3   6   41.64    1.91
   1   3   6   39.95    1.73
  -2  -3  -6   75.17    2.99
  -2  -3  -6   77.02    2.67
  -2  -3  -6   75.72    2.30
  -2  -3  -6   73.25    2.79
   2   3   6   75.97    3.25
   2   3   6   78.68    2.33
   2   3   6   72.07    2.77
   2   3   6   78.53    2.63
  -3  -3  -6   34.01    1.30
  -3  -3  -6   36.73    2.01
  -3  -3  -6   37.77    1.91
  -3  -3  -6   33.95    1.68
   3   3   6   36.44    1.36
   3   3   6   33.79    1.61
   3   3   6   35.00    1.87
   3   3   6   35.84    2.22
  -4  -3  -6    5.17    0.90
  -4  -3  -6    5.56    0.53
  -4  -3  -6    6.16    0.99
  -4  -3  -6    4.44    0.75
   4   3   6    4.76    1.05
   4   3   6    5.64    0.60
   4   3   6    5.86    0.79
   4   3   6    6.65    1.01
  -5  -3  -6    2.83    0.84
  -5  -3  -6    3.29    0.92
  -5  -3  -6    2.81    0.72
   5   3   6    3.64    0.72
   5   3   6    2.94    0.94
   5   3   6    3.23    0.41
   5   3   6    4.12    0.91
  -6  -3  -6    4.68    0.88
  -6  -3  -6    4.30    1.00
   6   3   6    5.88    0.43
   6   3   6    4.22    0.98
   6   3   6    3.47    1.09
   6   3   6    3.59    0.71
  -7  -3  -6    8.08    1.10
  -7  -3  -6    7.07    1.09
   7   3   6    5.27    1.19
  -8  -3  -6   11.60    1.45
  -8  -3  -6   12.15    1.44
   8   3   6   10.82    1.93
   8   3   6   11.75    1.73
   8   3   6   11.41    1.27
  -9  -3  -6    2.29    1.08
  -9  -3  -6    1.86    1.20
   9   3   6    1.94    0.98
   9   3   6    2.06    1.63
   9   3   6    3.13    1.52
 -10  -3  -6    1.96    1.23
 -10  -3  -6    1.95    1.26
  10   3   6    2.83    2.11
  10   3   6    3.77    1.78
  10   3   6    0.44    1.11
   8  -4  -6   -0.60    0.79
   8  -4  -6   -0.51    1.18
   8  -4  -6    0.42    0.90
  -8   4   6   -0.73    1.14
  -8   4   6   -0.28    0.76
   7  -4  -6   20.43    2.12
   7  -4  -6   23.14    2.00
  -7   4   6   19.81    1.94
  -7   4   6   21.79    1.96
   6  -4  -6   12.66    1.15
   6  -4  -6   11.44    1.47
   6  -4  -6    7.61    1.20
  -6   4   6   10.55    1.21
  -6   4   6   13.64    1.61
  -6   4   6    7.92    1.28
   5  -4  -6    0.21    0.67
   5  -4  -6   -1.15    0.73
   5  -4  -6   -0.17    0.55
  -5   4   6   -0.10    0.75
  -5   4   6   -1.09    0.82
  -5   4   6   -0.34    0.60
   4  -4  -6    7.20    0.87
   4  -4  -6    5.80    1.02
   4  -4  -6    6.37    0.97
  -4   4   6    5.89    0.92
  -4   4   6    5.53    0.96
  -4   4   6    5.23    0.83
   3  -4  -6    5.63    0.97
   3  -4  -6    6.15    0.86
   3  -4  -6    6.59    0.82
  -3   4   6    6.56    0.93
  -3   4   6    8.08    0.99
  -3   4   6    7.33    0.99
   2  -4  -6  205.65    5.76
   2  -4  -6  187.60    6.74
   2  -4  -6  206.57    5.55
   2  -4  -6  206.40    5.56
  -2   4   6  206.75    5.69
  -2   4   6  205.40    5.59
  -2   4   6  202.55    5.52
   1  -4  -6    0.49    0.62
   1  -4  -6    0.15    0.51
   1  -4  -6    0.49    0.91
   1  -4  -6    0.74    0.46
  -1   4   6    0.63    0.56
  -1   4   6    0.59    0.49
  -1   4   6    1.60    0.54
   0  -4  -6   53.78    2.02
   0  -4  -6   55.89    2.19
   0  -4  -6   58.70    2.40
   0  -4  -6   57.78    2.83
   0   4   6   56.21    2.05
   0   4   6   50.36    2.83
   0   4   6   52.05    2.26
   0   4   6   55.89    2.18
  -1  -4  -6    3.89    0.84
  -1  -4  -6    4.89    0.65
  -1  -4  -6    3.98    0.84
  -1  -4  -6    3.89    0.72
   1   4   6    5.02    0.76
   1   4   6    3.68    1.00
   1   4   6    3.61    0.61
   1   4   6    5.17    0.86
  -2  -4  -6   16.57    0.99
  -2  -4  -6   15.87    1.22
  -2  -4  -6   16.77    1.39
  -2  -4  -6   17.18    1.38
   2   4   6   17.47    1.70
   2   4   6   18.07    1.20
   2   4   6   16.27    1.38
   2   4   6   15.72    1.02
  -3  -4  -6   87.18    2.59
  -3  -4  -6   83.49    3.16
  -3  -4  -6   89.37    3.29
  -3  -4  -6   90.71    3.07
   3   4   6   84.43    2.57
   3   4   6   88.16    3.59
   3   4   6   86.30    3.24
   3   4   6   85.80    2.89
  -4  -4  -6    7.92    1.18
  -4  -4  -6    8.93    1.19
  -4  -4  -6    6.85    0.97
  -4  -4  -6    7.88    0.67
   4   4   6    8.64    1.34
   4   4   6    8.30    1.00
   4   4   6    7.55    0.69
   4   4   6    8.14    1.14
  -5  -4  -6    2.19    0.74
  -5  -4  -6    2.27    0.82
  -5  -4  -6    1.43    0.84
  -5  -4  -6    1.88    0.38
   5   4   6    2.77    0.94
   5   4   6    3.57    0.80
   5   4   6    2.60    0.95
   5   4   6    2.69    0.46
  -6  -4  -6   91.59    3.44
  -6  -4  -6   96.01    3.56
   6   4   6   99.07    3.81
   6   4   6  100.69    4.36
   6   4   6   94.08    3.21
  -7  -4  -6   25.83    2.31
  -7  -4  -6   26.95    1.86
   7   4   6   28.28    3.94
  -8  -4  -6   88.27    3.58
  -8  -4  -6   91.09    3.62
   8   4   6   90.47    3.23
   8   4   6   92.07    4.79
   8   4   6   93.94    4.11
  -9  -4  -6    7.85    1.46
  -9  -4  -6    8.73    1.37
   9   4   6    8.17    1.75
   9   4   6    8.80    2.13
   9   4   6    7.41    1.32
 -10  -4  -6   -0.15    1.28
 -10  -4  -6   -0.08    1.36
  10   4   6    1.09    1.28
  10   4   6    1.23    1.81
  10   4   6    0.91    1.94
   8  -5  -6    0.55    0.64
   8  -5  -6    1.43    1.37
   8  -5  -6    0.91    0.53
  -8   5   6    0.86    0.96
   7  -5  -6   15.52    1.37
   7  -5  -6   21.67    1.30
   7  -5  -6   21.01    2.07
  -7   5   6   17.61    1.35
  -7   5   6   18.28    1.70
  -7   5   6   17.85    2.12
   6  -5  -6    1.37    0.64
   6  -5  -6    1.02    0.88
  -6   5   6    0.78    1.28
  -6   5   6    1.00    0.71
  -6   5   6    1.30    0.87
   5  -5  -6   16.82    1.62
   5  -5  -6   16.85    1.21
   5  -5  -6   12.94    1.52
  -5   5   6   17.41    1.54
  -5   5   6   15.68    1.33
  -5   5   6   13.78    1.55
   4  -5  -6    0.42    0.56
   4  -5  -6   -0.12    0.75
   4  -5  -6   -0.38    0.72
  -4   5   6    1.77    0.61
  -4   5   6    0.30    0.73
   3  -5  -6   44.62    2.08
   3  -5  -6   32.58    2.98
   3  -5  -6   41.64    1.86
   3  -5  -6   40.77    2.03
  -3   5   6   42.91    1.97
  -3   5   6   44.92    2.10
  -3   5   6   40.64    1.97
   2  -5  -6  181.00    5.29
   2  -5  -6  195.28    5.48
   2  -5  -6  172.75    6.37
   2  -5  -6  192.59    5.31
  -2   5   6  194.95    5.28
  -2   5   6  190.32    5.45
  -2   5   6  191.72    5.33
   1  -5  -6    6.00    0.87
   1  -5  -6    5.42    0.95
   1  -5  -6    4.39    0.77
   1  -5  -6    4.86    1.21
  -1   5   6    5.51    0.87
  -1   5   6    5.35    0.84
  -1   5   6    4.28    0.88
   0  -5  -6    0.95    0.49
   0  -5  -6    1.25    0.81
   0  -5  -6    2.06    0.63
   0  -5  -6    1.06    0.74
   0   5   6    0.01    0.75
   0   5   6    0.09    0.52
   0   5   6    0.34    0.61
   0   5   6    0.60    0.55
  -1  -5  -6  179.32    4.83
  -1  -5  -6  176.53    5.28
  -1  -5  -6  175.64    5.23
  -1  -5  -6  173.13    5.07
   1   5   6  171.07    5.25
   1   5   6  163.84    5.61
   1   5   6  171.13    4.89
   1   5   6  181.24    4.84
  -2  -5  -6  154.28    4.78
  -2  -5  -6  156.85    4.74
  -2  -5  -6  155.00    4.27
  -2  -5  -6  153.82    4.64
   2   5   6  142.11    5.03
   2   5   6  154.16    4.46
   2   5   6  154.99    4.25
   2   5   6  152.90    4.87
  -3  -5  -6   21.42    1.67
  -3  -5  -6   22.30    1.50
  -3  -5  -6   22.91    1.16
  -3  -5  -6   22.63    1.62
   3   5   6   23.47    1.46
   3   5   6   20.30    1.65
   3   5   6   23.93    1.95
   3   5   6   20.41    1.14
  -4  -5  -6   15.70    1.40
  -4  -5  -6   15.48    1.51
  -4  -5  -6   13.74    0.91
  -4  -5  -6   13.94    1.43
   4   5   6   13.96    1.22
   4   5   6   14.22    1.58
   4   5   6   13.42    0.95
   4   5   6   17.09    1.75
  -5  -5  -6   32.50    2.07
  -5  -5  -6   26.42    1.76
  -5  -5  -6   30.09    1.27
   5   5   6   28.77    1.67
   5   5   6   31.04    2.13
   5   5   6   30.18    1.28
   5   5   6   31.60    2.35
  -6  -5  -6   10.43    0.73
  -6  -5  -6   11.54    1.46
  -6  -5  -6   10.61    1.35
   6   5   6   11.37    1.59
   6   5   6   11.53    1.86
   6   5   6   10.87    1.28
  -7  -5  -6   14.45    1.70
  -7  -5  -6   22.92    1.79
   7   5   6   18.94    2.09
   7   5   6   19.67    1.49
   7   5   6   18.09    2.44
  -8  -5  -6   94.15    3.85
  -8  -5  -6   93.11    3.75
   8   5   6   92.56    3.41
   8   5   6   87.26    4.78
   8   5   6   98.80    4.35
  -9  -5  -6  151.87    5.31
  -9  -5  -6  149.72    5.27
   9   5   6  156.52    6.78
   9   5   6  148.67    5.90
   9   5   6  148.68    4.95
 -10  -5  -6   11.70    1.86
 -10  -5  -6   23.81    2.63
  10   5   6   14.50    2.69
  10   5   6   15.31    1.96
  10   5   6   14.80    2.41
   7  -6  -6   11.93    1.68
   7  -6  -6    9.36    0.80
   7  -6  -6   10.59    0.81
  -7   6   6   11.17    1.15
   6  -6  -6   25.57    1.44
   6  -6  -6   29.73    2.13
   6  -6  -6   29.21    1.41
  -6   6   6   29.06    2.32
  -6   6   6   30.00    1.59
  -6   6   6   30.85    2.65
   5  -6  -6    7.01    0.84
   5  -6  -6    7.10    1.26
  -5   6   6    7.35    1.00
  -5   6   6   10.29    1.41
   4  -6  -6    3.76    1.02
   4  -6  -6    5.04    0.96
   4  -6  -6    6.34    0.89
  -4   6   6    4.35    0.85
  -4   6   6    6.41    1.46
  -4   6   6    6.19    1.17
   3  -6  -6    0.79    0.77
   3  -6  -6    1.35    0.67
   3  -6  -6    0.70    1.25
   3  -6  -6    1.24    0.81
  -3   6   6    1.60    0.81
  -3   6   6   -0.11    0.65
  -3   6   6    1.45    0.72
   2  -6  -6   67.66    2.69
   2  -6  -6   65.50    2.58
   2  -6  -6   69.23    2.77
   2  -6  -6   62.83    3.49
  -2   6   6   68.92    2.57
  -2   6   6   65.69    2.93
  -2   6   6   63.11    2.66
   1  -6  -6   60.45    3.08
   1  -6  -6   63.45    2.56
   1  -6  -6   64.29    2.66
   1  -6  -6   61.37    2.49
  -1   6   6   64.29    2.52
  -1   6   6   63.44    2.69
  -1   6   6   66.26    2.47
   0  -6  -6   -0.46    0.64
   0  -6  -6    1.29    0.59
   0  -6  -6    0.56    0.53
   0  -6  -6    0.76    0.69
   0   6   6    1.56    0.70
   0   6   6   -0.17    0.64
   0   6   6    0.23    0.58
  -1  -6  -6    0.66    0.68
  -1  -6  -6    0.53    0.51
  -1  -6  -6    0.93    0.53
  -1  -6  -6    0.57    0.60
   1   6   6   -0.22    0.50
   1   6   6   -1.12    0.69
   1   6   6    0.99    0.81
   1   6   6    0.04    0.54
  -2  -6  -6   13.06    1.27
  -2  -6  -6   14.68    1.50
  -2  -6  -6   13.98    1.27
  -2  -6  -6   12.76    1.11
   2   6   6   14.86    1.49
   2   6   6   14.18    1.72
   2   6   6   14.20    1.26
   2   6   6   11.58    1.10
  -3  -6  -6   33.71    1.89
  -3  -6  -6   33.82    2.03
  -3  -6  -6   34.10    1.59
  -3  -6  -6   35.50    1.94
   3   6   6   35.28    2.20
   3   6   6   35.08    2.33
   3   6   6   33.94    1.56
   3   6   6   34.15    1.81
  -4  -6  -6    5.51    0.96
  -4  -6  -6    6.28    1.11
  -4  -6  -6    4.81    0.70
  -4  -6  -6    5.00    1.11
   4   6   6    4.83    1.08
   4   6   6    6.28    0.99
   4   6   6    6.56    1.25
   4   6   6    6.44    0.83
  -5  -6  -6   20.60    1.15
  -5  -6  -6   18.88    1.65
   5   6   6   22.49    1.95
   5   6   6   19.55    1.51
   5   6   6   20.05    2.02
  -6  -6  -6   25.77    1.20
  -6  -6  -6   28.65    2.00
   6   6   6   21.46    2.48
   6   6   6   26.50    2.36
  -7  -6  -6    0.91    1.06
  -7  -6  -6    1.54    0.41
  -7  -6  -6    1.60    1.03
   7   6   6   -0.16    1.09
   7   6   6    0.56    0.86
   7   6   6   -0.14    1.18
  -8  -6  -6   24.46    2.18
  -8  -6  -6   20.54    2.17
   8   6   6   24.80    2.05
   8   6   6   23.28    3.14
   8   6   6   20.24    2.58
  -9  -6  -6   39.31    2.73
  -9  -6  -6   40.08    2.86
   9   6   6   37.43    2.64
   9   6   6   37.67    3.69
   9   6   6   39.19    3.22
 -10  -6  -6   61.42    3.63
  10   6   6   59.85    4.80
  10   6   6   57.29    4.32
   7  -7  -6    1.53    1.44
   6  -7  -6   13.58    0.94
   6  -7  -6   11.45    0.98
   6  -7  -6   12.85    1.79
  -6   7   6   14.07    1.28
   5  -7  -6    5.84    0.83
   5  -7  -6    6.37    0.88
   5  -7  -6    5.95    1.38
  -5   7   6    5.98    1.18
  -5   7   6    5.06    0.95
   4  -7  -6   28.19    1.63
   4  -7  -6   26.48    3.11
   4  -7  -6   27.59    2.04
   4  -7  -6   26.32    1.78
  -4   7   6   27.07    1.82
  -4   7   6   28.93    2.07
  -4   7   6   25.62    1.63
   3  -7  -6    5.10    1.14
   3  -7  -6    5.44    1.52
   3  -7  -6    4.70    1.00
   3  -7  -6    6.55    1.01
  -3   7   6    5.92    0.90
  -3   7   6    4.30    1.09
  -3   7   6    7.11    1.06
   2  -7  -6   18.34    1.54
   2  -7  -6   18.87    2.26
   2  -7  -6   19.82    1.61
   2  -7  -6   19.59    1.67
  -2   7   6   16.22    1.56
  -2   7   6   18.81    1.64
  -2   7   6   15.63    1.56
   1  -7  -6   22.24    1.62
   1  -7  -6   26.88    1.86
   1  -7  -6   21.24    1.94
   1  -7  -6   23.61    1.65
  -1   7   6   22.97    1.68
  -1   7   6   21.50    1.62
  -1   7   6   22.85    1.73
   0  -7  -6   51.46    2.49
   0  -7  -6   52.92    2.33
   0  -7  -6   52.10    2.45
   0  -7  -6   55.42    2.41
   0   7   6   47.58    2.59
   0   7   6   52.34    2.29
   0   7   6   55.62    2.67
  -1  -7  -6   20.84    1.79
  -1  -7  -6   22.53    1.48
  -1  -7  -6   19.96    1.57
  -1  -7  -6   20.20    1.44
   1   7   6   20.25    2.03
   1   7   6   21.01    1.47
   1   7   6   23.91    1.85
   1   7   6   22.99    1.54
  -2  -7  -6   12.17    1.48
  -2  -7  -6   10.02    1.24
  -2  -7  -6    9.27    1.14
  -2  -7  -6    9.57    1.09
   2   7   6   10.61    1.81
   2   7   6   12.38    1.58
   2   7   6    9.43    1.12
   2   7   6    9.77    1.19
  -3  -7  -6   16.07    1.22
  -3  -7  -6   13.02    1.53
  -3  -7  -6   15.63    1.40
  -3  -7  -6   14.14    1.66
   3   7   6   15.41    1.85
   3   7   6   16.72    1.41
   3   7   6   14.71    1.29
   3   7   6   17.94    1.89
  -4  -7  -6   30.42    1.63
  -4  -7  -6   32.08    2.10
  -4  -7  -6   33.49    2.24
   4   7   6   32.60    2.44
   4   7   6   30.06    1.85
   4   7   6   36.16    2.43
  -5  -7  -6   15.07    1.19
  -5  -7  -6   13.24    1.68
  -5  -7  -6   15.77    1.72
   5   7   6   14.27    1.98
   5   7   6   15.33    1.94
   5   7   6   14.77    1.78
  -6  -7  -6    3.06    0.65
  -6  -7  -6    5.38    1.26
  -6  -7  -6    5.59    1.29
   6   7   6    3.49    1.44
   6   7   6    2.95    1.21
  -7  -7  -6   18.29    2.00
  -7  -7  -6   15.39    1.96
  -7  -7  -6   18.65    1.09
   7   7   6   20.05    2.66
   7   7   6   17.53    1.79
   7   7   6   14.47    2.03
  -8  -7  -6    5.10    0.66
  -8  -7  -6    3.74    1.30
  -8  -7  -6    4.60    1.66
   8   7   6    6.07    1.29
   8   7   6    3.04    1.69
   8   7   6    2.81    1.63
  -9  -7  -6    0.95    1.57
   9   7   6    1.17    1.90
   9   7   6    0.08    1.55
   9   7   6   -1.03    1.78
 -10  -7  -6    3.71    2.03
  10   7   6    1.57    2.32
  10   7   6   -0.09    2.00
  10   7   6    2.73    1.73
   6  -8  -6    3.72    1.62
   6  -8  -6    7.54    2.64
  -6   8   6    5.18    0.91
   5  -8  -6   15.18    1.83
   5  -8  -6   14.47    1.30
   5  -8  -6   15.47    2.59
   5  -8  -6   12.58    1.16
  -5   8   6   20.04    1.43
  -5   8   6   16.35    1.58
   4  -8  -6   37.14    2.15
   4  -8  -6   34.61    3.43
   4  -8  -6   38.51    2.53
  -4   8   6   35.49    1.83
   3  -8  -6   19.35    1.89
   3  -8  -6   20.86    1.64
   3  -8  -6   17.93    2.60
  -3   8   6   14.60    1.68
  -3   8   6   19.07    1.71
   2  -8  -6   15.05    1.67
   2  -8  -6   16.84    1.63
   2  -8  -6   14.34    1.93
   2  -8  -6   17.19    1.61
  -2   8   6   14.33    1.58
  -2   8   6   15.72    1.66
  -2   8   6   16.61    1.65
   1  -8  -6   19.57    1.74
   1  -8  -6   20.36    1.75
   1  -8  -6   19.81    1.75
   1  -8  -6   19.41    1.62
  -1   8   6   20.41    1.80
  -1   8   6   19.10    1.45
  -1   8   6   22.69    1.74
   0  -8  -6    7.03    1.23
   0  -8  -6    3.84    0.71
   0  -8  -6    3.25    0.97
   0  -8  -6    2.68    0.88
   0   8   6    3.67    1.02
   0   8   6    4.42    0.91
   0   8   6    4.18    1.14
  -1  -8  -6    6.23    1.08
  -1  -8  -6    5.80    1.23
  -1  -8  -6    4.90    0.72
  -1  -8  -6    5.31    1.14
   1   8   6    5.15    0.98
   1   8   6    5.87    1.00
   1   8   6    6.61    1.32
  -2  -8  -6   46.75    2.58
  -2  -8  -6   48.16    2.06
  -2  -8  -6   50.06    2.34
  -2  -8  -6   45.44    2.48
   2   8   6   46.64    2.23
   2   8   6   47.99    2.73
   2   8   6   39.94    3.01
   2   8   6   44.27    2.69
  -3  -8  -6    8.36    1.14
  -3  -8  -6    7.48    1.34
  -3  -8  -6    7.84    1.31
   3   8   6    7.90    1.48
   3   8   6    7.93    1.38
   3   8   6    7.76    1.14
  -4  -8  -6    8.52    1.06
  -4  -8  -6    6.21    1.32
   4   8   6    7.40    1.11
   4   8   6    8.00    1.56
   4   8   6    6.06    1.33
  -5  -8  -6   46.01    2.72
  -5  -8  -6   48.68    2.10
   5   8   6   44.89    2.99
   5   8   6   38.60    4.46
  -6  -8  -6    4.35    1.36
  -6  -8  -6    4.79    0.84
   6   8   6    2.52    1.27
   6   8   6    3.40    1.47
   6   8   6    5.34    1.60
  -7  -8  -6   18.85    2.21
  -7  -8  -6   22.07    2.42
  -7  -8  -6   23.54    1.43
   7   8   6   20.95    2.51
   7   8   6   22.03    2.97
   7   8   6   24.04    1.99
  -8  -8  -6    4.64    1.55
  -8  -8  -6    5.13    1.74
  -8  -8  -6    5.91    0.76
   8   8   6    5.25    1.98
   8   8   6    5.64    1.88
   8   8   6    5.63    1.44
  -9  -8  -6   -2.62    2.89
  -9  -8  -6    0.60    0.39
  -9  -8  -6    2.01    1.98
[truncated: 527,700 more chars]
