# Supplementary material for: Crystal structure of bis­(1-methyl-1H-imidazole-κN3)(5,10,15,20-tetra­phenyl­porphyrinato-κ4N)iron(II) toluene tris­olvate
Source: Acta Crystallogr E Crystallogr Commun. 2025 Aug 15;81(Pt 9):832–5. doi: 10.1107/S2056989025007121 (PMC12412692; doi:10.1107/S2056989025007121)
Supplement: Supplementary file 2 [file e-81-00832-Isup3.hkl]

data_I                                                                          
_shelx_title ' 20160311Fe1MeIm2 in P1           New: P-1'                       
_shelx_refln_list_code          4                                               
_shelx_F_calc_maximum      128.88                                               
_exptl_crystal_F_000       584.00                                               
_reflns_d_resolution_high  0.7997                                               
                                                                                
loop_                                                                           
 _space_group_symop_operation_xyz                                               
 'x, y, z'                                                                      
 '-x, -y, -z'                                                                   
                                                                                
_cell_length_a     8.9075                                                       
_cell_length_b    10.8001                                                       
_cell_length_c    15.7095                                                       
_cell_angle_alpha  78.759                                                       
_cell_angle_beta   81.631                                                       
_cell_angle_gamma  76.356                                                       
                                                                                
_shelx_F_squared_multiplier     1.000                                           
                                                                                
loop_                                                                           
 _refln_index_h                                                                 
 _refln_index_k                                                                 
 _refln_index_l                                                                 
 _refln_F_squared_calc                                                          
 _refln_F_squared_meas                                                          
 _refln_F_squared_sigma                                                         
 _refln_observed_status                                                         
   1   0   0       2194.73       2026.17        41.29 o                         
   2   0   0         37.78         29.68         1.60 o                         
   3   0   0          1.39          7.40         1.18 o                         
   4   0   0        183.24        182.45         4.89 o                         
   5   0   0        658.57        636.77        10.95 o                         
   6   0   0          5.29         -1.00         2.30 o                         
   7   0   0        653.56        685.58        14.15 o                         
   8   0   0        798.76        806.03        19.98 o                         
   9   0   0          4.08         10.59         9.81 o                         
  10   0   0        165.66        152.21        10.86 o                         
 -10   1   0        521.48        503.13        19.51 o                         
  -9   1   0         25.64         28.64         5.53 o                         
  -8   1   0          0.51          2.96         3.50 o                         
  -7   1   0         50.65         40.71         3.60 o                         
  -6   1   0        235.94        232.85         6.11 o                         
  -5   1   0       1589.74       1646.10        21.83 o                         
  -4   1   0       1323.66       1380.98        21.03 o                         
  -3   1   0        910.65        855.03        12.92 o                         
  -2   1   0          0.70          1.17         0.74 o                         
  -1   1   0        574.25        544.91        15.56 o                         
   1   1   0       2631.72       2509.32        29.71 o                         
   2   1   0         22.53         28.46         2.91 o                         
   3   1   0        938.85        957.13        13.91 o                         
   4   1   0        273.37        212.57         4.67 o                         
   5   1   0        930.86        926.94        18.32 o                         
   6   1   0        172.37        167.84         7.38 o                         
   7   1   0        103.00        109.82         7.82 o                         
   8   1   0        735.69        783.68        18.49 o                         
   9   1   0         77.49         76.33         7.59 o                         
  10   1   0        178.42        191.63        11.25 o                         
 -10   2   0        395.78        425.32        60.83 o                         
  -9   2   0         32.85         38.02         6.33 o                         
  -8   2   0         91.79        102.16         6.50 o                         
  -7   2   0         55.72         56.18         3.58 o                         
  -6   2   0        189.90        185.18         5.21 o                         
  -5   2   0        131.63        112.63         3.09 o                         
  -4   2   0        762.52        752.61        28.44 o                         
  -3   2   0        485.63        491.81        10.25 o                         
  -2   2   0        326.70        306.96         6.95 o                         
  -1   2   0        456.27        387.26        13.24 o                         
   0   2   0          2.49          2.44         1.43 o                         
   1   2   0       3156.16       2915.74        35.23 o                         
   2   2   0        646.55        531.90         9.54 o                         
   3   2   0       1590.22       1541.60        21.64 o                         
   4   2   0         21.27         26.38         2.69 o                         
   5   2   0        172.72        202.51         5.65 o                         
   6   2   0          2.82          3.84         4.47 o                         
   7   2   0        397.41        410.64        12.72 o                         
   8   2   0         12.52          6.91         9.79 o                         
   9   2   0         75.17         68.24         8.05 o                         
  10   2   0        335.43        355.73        17.17 o                         
  -9   3   0         56.39         51.93        22.31 o                         
  -8   3   0        241.07        256.31        17.79 o                         
  -7   3   0        289.28        332.25        26.28 o                         
  -6   3   0        953.07        934.64        27.11 o                         
  -5   3   0         17.12         13.49         5.86 o                         
  -4   3   0       1017.88       1110.35        27.24 o                         
  -3   3   0       2720.68       2982.62        76.87 o                         
  -2   3   0        416.78        378.00         5.12 o                         
  -1   3   0        205.27        181.58         3.94 o                         
   0   3   0        118.99        114.43         4.17 o                         
   1   3   0        513.33        488.27        10.75 o                         
   2   3   0        124.62        154.51         6.75 o                         
   3   3   0         63.89         80.93         6.04 o                         
   4   3   0        166.39        199.97         8.81 o                         
   5   3   0        405.18        386.31         9.19 o                         
   6   3   0         32.04         21.24         4.90 o                         
   7   3   0        573.20        563.27        15.21 o                         
   8   3   0         69.18         66.47         8.02 o                         
   9   3   0        512.97        504.06        16.59 o                         
  10   3   0         28.79         31.76        11.01 o                         
  11   3   0         27.79         17.31        31.60 o                         
  -9   4   0          0.99         12.10        19.93 o                         
  -8   4   0          1.19         12.66        29.30 o                         
  -7   4   0        585.68        611.60        45.26 o                         
  -6   4   0        482.99        490.54        20.68 o                         
  -5   4   0         61.16         47.95         8.05 o                         
  -4   4   0         61.85         63.87         8.07 o                         
  -3   4   0        339.23        342.34         6.41 o                         
  -2   4   0       3118.73       3098.15        39.94 o                         
  -1   4   0        506.85        494.20         7.20 o                         
   0   4   0         17.08          9.11         2.38 o                         
   1   4   0         55.29         56.19         3.93 o                         
   2   4   0       1247.78       1214.98        22.27 o                         
   3   4   0          1.08          6.25         3.57 o                         
   4   4   0       2937.32       3027.06        47.99 o                         
   5   4   0        266.73        272.74        11.63 o                         
   6   4   0        187.55        177.96         7.19 o                         
   7   4   0        119.90        128.08         4.48 o                         
   8   4   0         17.88          4.95         7.29 o                         
   9   4   0         18.26          9.55         8.41 o                         
  10   4   0          1.00        -14.82        14.82 o                         
  -9   5   0         11.65         66.87        17.07 o                         
  -8   5   0         57.04         52.67        14.45 o                         
  -7   5   0         19.01          9.94        16.12 o                         
  -6   5   0        201.99        207.23        20.17 o                         
  -5   5   0        632.07        636.73        22.88 o                         
  -4   5   0         14.76         32.95         7.03 o                         
  -3   5   0        752.83        810.05         9.92 o                         
  -2   5   0        746.43        784.46        10.89 o                         
  -1   5   0        470.31        404.91         7.97 o                         
   0   5   0        229.62        297.99         7.81 o                         
   1   5   0         48.12         29.02         2.68 o                         
   2   5   0         49.45         54.04         4.82 o                         
   3   5   0        760.15        818.29        16.17 o                         
   4   5   0        346.88        321.30        10.50 o                         
   5   5   0         17.58          5.26         4.79 o                         
   6   5   0        631.61        636.01        16.66 o                         
   7   5   0          0.80         -3.22         3.22 o                         
   8   5   0        144.43        160.11         8.72 o                         
   9   5   0        265.08        299.96        18.15 o                         
  10   5   0         77.28         88.14        12.82 o                         
  -8   6   0        324.55        314.61        62.26 o                         
  -7   6   0        149.13        125.42        17.74 o                         
  -6   6   0        130.13         87.39        12.94 o                         
  -5   6   0        331.09        347.69        19.69 o                         
  -4   6   0        251.84        268.45        15.32 o                         
  -3   6   0        109.83        111.66         4.10 o                         
  -2   6   0         72.85         89.50         4.70 o                         
  -1   6   0        631.64        646.45        11.46 o                         
   0   6   0        823.19        837.87        13.85 o                         
   1   6   0         13.72          3.89         2.33 o                         
   2   6   0        474.01        589.61        13.54 o                         
   3   6   0        138.24        135.49         7.91 o                         
   4   6   0         12.74          5.12         4.70 o                         
   5   6   0        241.72        238.01        11.72 o                         
   6   6   0        127.47        123.52         9.76 o                         
   7   6   0         72.61         73.71         6.49 o                         
   8   6   0         98.25        101.82         8.53 o                         
   9   6   0        279.74        297.15        24.87 o                         
  10   6   0        327.63        336.77        27.49 o                         
  -7   7   0         23.29          3.63        15.10 o                         
  -6   7   0        254.73        246.61        29.70 o                         
  -5   7   0        120.18        138.66        15.65 o                         
  -4   7   0        140.02        124.09        13.45 o                         
  -3   7   0         31.69         38.48         3.32 o                         
  -2   7   0         44.72         46.22         4.35 o                         
  -1   7   0        643.85        635.59        12.26 o                         
   0   7   0        282.14        279.57         8.50 o                         
   1   7   0        846.82        831.76        15.12 o                         
   2   7   0        307.59        288.57         7.93 o                         
   3   7   0         10.99          5.95         3.95 o                         
   4   7   0        177.50        180.25        10.41 o                         
   5   7   0         12.51         13.19         7.61 o                         
   6   7   0         11.43         10.09         5.13 o                         
   7   7   0       1177.40       1176.06        32.84 o                         
   8   7   0        626.53        658.88        19.01 o                         
   9   7   0        233.23        219.38         8.51 o                         
  10   7   0         19.73         24.94        15.26 o                         
  -7   8   0         60.28         67.36        23.11 o                         
  -6   8   0        308.87        286.85        25.19 o                         
  -5   8   0        150.56        157.40        33.91 o                         
  -4   8   0        746.50        736.52        14.51 o                         
  -3   8   0        657.29        605.61        14.10 o                         
  -2   8   0         76.50         82.01         5.96 o                         
  -1   8   0        128.45        144.76         7.71 o                         
   0   8   0        126.66        138.17         8.70 o                         
   1   8   0        335.36        333.67        10.65 o                         
   2   8   0        802.82        828.32        14.29 o                         
   3   8   0       1456.62       1497.58        21.86 o                         
   4   8   0       1439.51       1500.02        22.69 o                         
   5   8   0         30.96         34.89         7.22 o                         
   6   8   0         81.79         77.27         7.33 o                         
   7   8   0        169.29        168.46        12.22 o                         
   8   8   0        400.75        433.52        18.09 o                         
   9   8   0          4.27         18.57        10.38 o                         
  10   8   0          6.39         71.12        24.41 o                         
  -6   9   0         65.81         25.37        15.91 o                         
  -5   9   0          2.01        -13.42        13.42 o                         
  -4   9   0        145.62        150.51         9.89 o                         
  -3   9   0        487.70        481.20        12.73 o                         
  -2   9   0        525.78        505.12        12.91 o                         
  -1   9   0        540.92        582.11        16.38 o                         
   0   9   0         68.04         76.84        10.89 o                         
   1   9   0         19.33         26.06         6.66 o                         
   2   9   0        758.42        743.42        14.97 o                         
   3   9   0        441.87        478.70        12.43 o                         
   4   9   0        779.13        792.69        16.69 o                         
   5   9   0         10.35          0.88         6.00 o                         
   6   9   0        194.68        187.48        10.92 o                         
   7   9   0        321.82        336.54        14.57 o                         
   8   9   0        236.18        283.28        14.28 o                         
   9   9   0        190.35        183.62        13.51 o                         
  -5  10   0         32.80         24.62        28.75 o                         
  -4  10   0        187.60        185.95        16.69 o                         
  -3  10   0        178.88        178.32         9.03 o                         
  -2  10   0        125.92        122.05         8.36 o                         
  -1  10   0        117.39        111.15         8.63 o                         
   0  10   0         53.60         47.60         8.98 o                         
   1  10   0         82.44         89.89         8.78 o                         
   2  10   0        182.30        194.63        11.12 o                         
   3  10   0        490.96        479.23        13.15 o                         
   4  10   0       2757.88       2809.35        37.49 o                         
   5  10   0        138.06        134.57        12.16 o                         
   6  10   0         11.02          5.78         8.13 o                         
   7  10   0        376.51        382.01        21.63 o                         
   8  10   0         28.30         71.07        25.28 o                         
  -4  11   0         64.40        126.90        32.56 o                         
  -3  11   0        115.96        123.72         8.73 o                         
  -2  11   0         62.94         71.52         8.79 o                         
  -1  11   0          1.26          3.10         8.01 o                         
   0  11   0        370.57        374.71        15.26 o                         
   1  11   0        173.92        190.79        11.85 o                         
   2  11   0         77.55         85.03         9.89 o                         
   3  11   0         26.39         21.86         9.40 o                         
   4  11   0        536.41        569.14        16.45 o                         
   5  11   0        927.33        973.67        28.46 o                         
   6  11   0          2.05         22.61         9.67 o                         
   7  11   0          0.55          3.67        11.88 o                         
  -2  12   0        329.95        294.34        40.14 o                         
  -1  12   0          1.68         10.48        10.04 o                         
   0  12   0        132.00        118.16        11.59 o                         
   1  12   0        233.00        228.33        13.98 o                         
   2  12   0        182.26        183.55        13.30 o                         
   3  12   0          5.46         -5.28        12.29 o                         
   4  12   0          4.54          3.87         9.87 o                         
   5  12   0         48.36         55.49        11.44 o                         
   6  12   0         97.17         91.29        13.78 o                         
   1  13   0        447.20        453.35        26.44 o                         
   2  13   0         22.19         19.07        26.45 o                         
   3  13   0          8.14         21.65        15.52 o                         
   4  13   0         12.29        -19.23        19.23 o                         
  -3 -13   1         45.80         56.68        19.60 o                         
  -2 -13   1          8.45         20.77        16.03 o                         
  -1 -13   1        169.76        201.38        37.48 o                         
  -6 -12   1          0.73         22.15        19.40 o                         
  -5 -12   1        117.97        113.46        12.39 o                         
  -4 -12   1         98.65         83.67         9.13 o                         
  -3 -12   1          5.85         10.85        12.70 o                         
  -2 -12   1         49.56         16.65        12.53 o                         
  -1 -12   1         15.05         21.48        10.72 o                         
   0 -12   1         56.96         58.87        10.95 o                         
   1 -12   1         98.23        127.29        14.87 o                         
   2 -12   1        283.72        323.01        40.58 o                         
  -7 -11   1          9.42         13.47        12.51 o                         
  -6 -11   1         55.46         54.00        14.81 o                         
  -5 -11   1         15.51          2.81         8.58 o                         
  -4 -11   1        373.67        382.04        14.00 o                         
  -3 -11   1        106.15        105.88        10.33 o                         
  -2 -11   1         11.39          7.21         8.58 o                         
  -1 -11   1        344.88        397.15        16.38 o                         
   0 -11   1         59.06         47.94         9.01 o                         
   1 -11   1         45.25         43.47         8.85 o                         
   2 -11   1        234.08        277.11        23.92 o                         
   3 -11   1        191.85        201.76        16.60 o                         
  -8 -10   1         57.65         31.18        15.91 o                         
  -7 -10   1        210.44        208.10        13.40 o                         
  -6 -10   1         41.39         39.66         8.66 o                         
  -5 -10   1        129.93        126.14         9.79 o                         
  -4 -10   1        420.97        406.13        16.15 o                         
  -3 -10   1        564.64        567.51        13.75 o                         
  -2 -10   1        356.95        375.09        14.38 o                         
  -1 -10   1         63.97         73.01         8.11 o                         
   0 -10   1         67.17         66.09         8.23 o                         
   1 -10   1        165.99        185.56        10.20 o                         
   2 -10   1        566.70        597.54        15.52 o                         
   3 -10   1        135.25        159.60         8.62 o                         
   4 -10   1          1.47         -1.84        21.44 o                         
   5 -10   1          4.68         40.98        29.86 o                         
  -9  -9   1        118.34        110.77        22.75 o                         
  -8  -9   1          3.59         -9.14         9.14 o                         
  -7  -9   1         30.87         21.49         8.23 o                         
  -6  -9   1         79.13         81.53         8.62 o                         
  -5  -9   1         16.54         11.95         6.30 o                         
  -4  -9   1        103.54         96.43         8.48 o                         
  -3  -9   1        969.59        998.01        19.63 o                         
  -2  -9   1       1655.17       1580.04        21.11 o                         
  -1  -9   1        863.30        867.44        18.08 o                         
   0  -9   1        549.34        556.93        15.92 o                         
   1  -9   1        456.69        437.84        14.40 o                         
   2  -9   1         27.29         20.21         5.69 o                         
   3  -9   1         74.79         73.19         6.13 o                         
   4  -9   1          6.93         12.93         5.79 o                         
   5  -9   1         23.83         78.14        26.21 o                         
   6  -9   1        138.32        133.24        45.03 o                         
  -9  -8   1          1.03         -0.52         8.34 o                         
  -8  -8   1        236.68        247.36        24.50 o                         
  -7  -8   1        405.29        392.26        16.61 o                         
  -6  -8   1          2.46         -0.58         9.70 o                         
  -5  -8   1        587.23        591.44        19.35 o                         
  -4  -8   1       2285.38       2271.15        65.95 o                         
  -3  -8   1        460.77        468.45        15.29 o                         
  -2  -8   1        362.30        379.85         9.94 o                         
  -1  -8   1        164.02        185.49        10.19 o                         
   0  -8   1        171.20        178.91         8.73 o                         
   1  -8   1         32.19         17.76         6.14 o                         
   2  -8   1         30.24         26.30         4.64 o                         
   3  -8   1        814.15        741.71        19.75 o                         
   4  -8   1        208.05        218.48        11.02 o                         
   5  -8   1        501.74        473.09        25.43 o                         
   6  -8   1        428.23        439.58        51.93 o                         
   7  -8   1          6.10          5.09        17.12 o                         
 -10  -7   1         17.19         15.12        19.94 o                         
  -9  -7   1         58.32         58.09         8.71 o                         
  -8  -7   1        423.44        429.12        13.04 o                         
  -7  -7   1         71.61         75.85        11.35 o                         
  -6  -7   1         31.22         42.43         8.63 o                         
  -5  -7   1        288.42        295.37        15.68 o                         
  -4  -7   1         33.97         32.71         6.91 o                         
  -3  -7   1        224.59        234.02        10.61 o                         
  -2  -7   1        325.50        352.99        14.38 o                         
  -1  -7   1        173.00        206.51         5.86 o                         
   0  -7   1       1269.41       1276.10        21.62 o                         
   1  -7   1        347.49        340.91         9.92 o                         
   2  -7   1         72.28         77.03         4.93 o                         
   3  -7   1        250.40        266.42         8.63 o                         
   4  -7   1        282.66        240.28        18.10 o                         
   5  -7   1        184.17        174.68        17.53 o                         
   6  -7   1        411.12        397.86        24.87 o                         
   7  -7   1         46.32         43.37        15.33 o                         
 -10  -6   1        229.12        217.27        23.36 o                         
  -9  -6   1        425.04        431.76        18.49 o                         
  -8  -6   1        190.12        184.04         8.44 o                         
  -7  -6   1        522.33        539.58        17.99 o                         
  -6  -6   1        111.00        115.23        10.68 o                         
  -5  -6   1        988.67        988.46        25.65 o                         
  -4  -6   1        451.90        420.08        15.35 o                         
  -3  -6   1         93.73         81.56         8.07 o                         
  -2  -6   1         26.55         47.93         6.29 o                         
  -1  -6   1        119.73        114.48         6.08 o                         
   0  -6   1        866.74        883.06        15.95 o                         
   1  -6   1        406.24        390.24         9.43 o                         
   2  -6   1        148.79        131.87         5.50 o                         
   3  -6   1        165.18        154.07         5.08 o                         
   4  -6   1         17.23         10.54         7.31 o                         
   5  -6   1         75.82         77.91        11.45 o                         
   6  -6   1        497.91        475.49        24.16 o                         
   7  -6   1        216.50        237.75        37.80 o                         
   8  -6   1        173.77        186.25        20.09 o                         
 -10  -5   1         68.67         96.76        14.85 o                         
  -9  -5   1        286.96        253.35        19.03 o                         
  -8  -5   1        384.17        391.76        10.54 o                         
  -7  -5   1        109.82        118.00         7.90 o                         
  -6  -5   1        124.20        118.61        11.90 o                         
  -5  -5   1        206.96        223.06        12.13 o                         
  -4  -5   1        717.12        716.38        15.75 o                         
  -3  -5   1        300.44        293.16         9.50 o                         
  -2  -5   1        349.55        445.73        10.82 o                         
  -1  -5   1         12.29         23.60         4.21 o                         
   0  -5   1        178.03        245.46         5.33 o                         
   1  -5   1          5.25         -1.55         2.08 o                         
   2  -5   1       1450.81       1514.56        17.63 o                         
   3  -5   1        362.25        367.24         5.64 o                         
   4  -5   1          0.98         -4.92         5.72 o                         
   5  -5   1        127.60        138.67        13.51 o                         
   6  -5   1        146.53        157.64        15.22 o                         
   7  -5   1        169.36        148.29        19.46 o                         
   8  -5   1         67.13         70.84        19.22 o                         
   9  -5   1          4.13         16.83        16.33 o                         
 -10  -4   1         53.78         34.34        11.49 o                         
  -9  -4   1          8.90          7.97         9.33 o                         
  -8  -4   1         31.98         21.89         8.09 o                         
  -7  -4   1         95.96         98.21         7.79 o                         
  -6  -4   1        309.62        321.30        12.16 o                         
  -5  -4   1        758.74        798.10        16.75 o                         
  -4  -4   1        423.40        464.21        12.77 o                         
  -3  -4   1        211.22        257.29         8.26 o                         
  -2  -4   1        220.58        194.21         6.69 o                         
  -1  -4   1        542.43        583.32        11.12 o                         
   0  -4   1       2608.69       2789.53        34.90 o                         
   1  -4   1       1263.11       1395.45        17.04 o                         
   2  -4   1        341.00        325.26         5.92 o                         
   3  -4   1         90.16         99.11         3.24 o                         
   4  -4   1        189.18        194.97        13.26 o                         
   5  -4   1         55.32         51.82         8.70 o                         
   6  -4   1        131.94        157.62        14.33 o                         
   7  -4   1        983.20       1053.41        32.13 o                         
   8  -4   1         20.38         31.68        11.76 o                         
   9  -4   1        146.36        125.31        21.36 o                         
 -10  -3   1        522.11        579.06        22.92 o                         
  -9  -3   1          0.85         -4.02         9.90 o                         
  -8  -3   1         34.87         28.40         8.42 o                         
  -7  -3   1        226.77        213.80        10.37 o                         
  -6  -3   1         16.05         22.93         4.84 o                         
  -5  -3   1        255.03        259.56         7.45 o                         
  -4  -3   1        721.99        714.59        14.10 o                         
  -3  -3   1        163.17        129.25         6.28 o                         
  -2  -3   1       3648.89       3443.94        43.27 o                         
  -1  -3   1         18.16         13.18         2.39 o                         
   0  -3   1       4901.40       4745.83        49.93 o                         
   1  -3   1        442.84        426.67         7.45 o                         
   2  -3   1        890.41        855.12        10.30 o                         
   3  -3   1        107.33         87.58         7.97 o                         
   4  -3   1       1022.24       1069.54        26.53 o                         
   5  -3   1        584.98        625.08        20.55 o                         
   6  -3   1        342.49        341.21        18.82 o                         
   7  -3   1        262.96        284.12        16.54 o                         
   8  -3   1        207.74        227.72        17.00 o                         
   9  -3   1         50.13         54.56        11.83 o                         
 -10  -2   1        192.83        172.16        12.43 o                         
  -9  -2   1        555.53        525.31        17.81 o                         
  -8  -2   1          2.64         10.90         7.28 o                         
  -7  -2   1        592.83        572.08        13.25 o                         
  -6  -2   1         10.70          6.59         2.79 o                         
  -5  -2   1       1540.25       1537.91        20.36 o                         
  -4  -2   1        301.63        286.94         6.53 o                         
  -3  -2   1         91.47        115.53         5.16 o                         
  -2  -2   1        127.59        130.12         4.88 o                         
  -1  -2   1       4751.86       4448.29        52.49 o                         
   0  -2   1        657.83        725.42         9.47 o                         
   1  -2   1       1304.37       1209.19        13.92 o                         
   2  -2   1        233.66        256.65        14.29 o                         
   3  -2   1        560.64        557.10        15.34 o                         
   4  -2   1         30.39         31.56         5.15 o                         
   5  -2   1       2332.12       2500.31        36.61 o                         
   6  -2   1       1579.03       1628.11        22.68 o                         
   7  -2   1         22.65         27.37         3.93 o                         
   8  -2   1         34.06         41.16         3.64 o                         
   9  -2   1         58.69         52.76         8.34 o                         
  10  -2   1        540.90        647.50        62.26 o                         
 -10  -1   1        276.53        272.02        14.59 o                         
  -9  -1   1         76.18         86.62         9.54 o                         
  -8  -1   1        194.23        212.19        11.07 o                         
  -7  -1   1         60.70         51.74         8.81 o                         
  -6  -1   1         44.60         37.17         3.30 o                         
  -5  -1   1        289.70        279.26         6.47 o                         
  -4  -1   1        426.56        448.57         7.85 o                         
  -3  -1   1        204.08        178.53         4.43 o                         
  -2  -1   1         53.92         67.67         2.91 o                         
  -1  -1   1        380.47        393.75         6.69 o                         
   0  -1   1       4880.32       4140.30        98.93 o                         
   1  -1   1       7234.22       6624.66       122.29 o                         
   2  -1   1       2319.38       2337.96        34.61 o                         
   3  -1   1        578.79        574.90         8.38 o                         
   4  -1   1         51.75         48.16         2.40 o                         
   5  -1   1       1620.13       1637.05        18.26 o                         
   6  -1   1        227.88        224.35         5.49 o                         
   7  -1   1        162.63        142.03         6.06 o                         
   8  -1   1        101.09        106.94         4.92 o                         
   9  -1   1         27.53         27.81         4.93 o                         
  10  -1   1         32.34         44.56        16.36 o                         
 -10   0   1        143.23        155.55        14.72 o                         
  -9   0   1        129.30        122.12         8.67 o                         
  -8   0   1        287.47        309.60        11.75 o                         
  -7   0   1        494.05        485.44        14.76 o                         
  -6   0   1         72.90         74.08         4.19 o                         
  -5   0   1         76.25         59.32         3.19 o                         
  -4   0   1       1802.37       1900.22        20.17 o                         
  -3   0   1         79.53         83.86         2.76 o                         
  -2   0   1       1030.85       1022.41        11.07 o                         
  -1   0   1       4395.11       3844.32        36.01 o                         
   1   0   1       4289.86       3678.27       117.11 o                         
   2   0   1         15.69         14.37         2.97 o                         
   3   0   1        547.15        451.52         6.93 o                         
   4   0   1         24.20         46.59         2.77 o                         
   5   0   1        709.55        772.35        10.63 o                         
   6   0   1        650.41        693.44        10.31 o                         
   7   0   1        325.90        318.40         9.49 o                         
   8   0   1        230.61        237.90        11.99 o                         
   9   0   1         68.37         74.64         9.15 o                         
  10   0   1          4.49          9.95         7.27 o                         
 -10   1   1        188.25        154.91        19.12 o                         
  -9   1   1        156.89        153.27        12.59 o                         
  -8   1   1         45.93         44.50         4.70 o                         
  -7   1   1         18.30         14.46         3.74 o                         
  -6   1   1       2252.08       2290.20        30.58 o                         
  -5   1   1       1859.31       1859.12        22.27 o                         
  -4   1   1          3.87          1.74         1.51 o                         
  -3   1   1       1566.32       1580.22        18.21 o                         
  -2   1   1         83.16         72.49         2.65 o                         
  -1   1   1        156.27         94.55         2.60 o                         
   0   1   1       4899.98       4048.65        84.46 o                         
   1   1   1       7002.56       6670.66        62.45 o                         
   3   1   1       3993.62       4014.53        48.17 o                         
   4   1   1        182.69        165.95         5.61 o                         
   5   1   1        115.91        114.67         5.64 o                         
   6   1   1         88.27         89.92         5.41 o                         
   7   1   1        260.02        273.76        11.13 o                         
   8   1   1        387.38        367.55        11.64 o                         
   9   1   1         94.64        112.09         8.24 o                         
  10   1   1        418.68        436.32        19.84 o                         
 -10   2   1         28.05         52.73        32.88 o                         
  -9   2   1        326.30        329.30        21.36 o                         
  -8   2   1        321.94        354.77         7.86 o                         
  -7   2   1         54.27         49.51         4.01 o                         
  -6   2   1        119.07        113.95         8.62 o                         
  -5   2   1         63.36         50.16         2.97 o                         
  -4   2   1        324.56        310.32         5.86 o                         
  -3   2   1        495.30        465.45         6.26 o                         
  -2   2   1        136.50        131.10         3.34 o                         
  -1   2   1      15518.61      13959.21       222.75 o                         
   0   2   1         56.34         52.59         2.26 o                         
   1   2   1          2.55         -1.42         1.42 o                         
   2   2   1          0.98         -1.04         2.22 o                         
   3   2   1       6815.81       6592.89        68.90 o                         
   4   2   1       2099.57       1917.29        22.82 o                         
   5   2   1        645.05        757.01        14.44 o                         
   6   2   1         92.36         77.70         5.45 o                         
   7   2   1        163.00        170.08        10.02 o                         
   8   2   1          3.24         -0.32         5.78 o                         
   9   2   1         56.63         60.27         8.77 o                         
  10   2   1       1019.58        994.31        22.85 o                         
  11   2   1         97.65         68.28        19.28 o                         
  -9   3   1         30.78         35.80        11.75 o                         
  -8   3   1         25.66         12.97        10.13 o                         
  -7   3   1        328.65        347.10        17.99 o                         
  -6   3   1          0.76         -0.60         2.14 o                         
  -5   3   1          0.90         -4.63         6.19 o                         
  -4   3   1        292.33        262.43         7.65 o                         
  -3   3   1        477.22        487.72         6.62 o                         
  -2   3   1        282.43        270.67         5.21 o                         
  -1   3   1       2954.50       3163.94        39.51 o                         
   0   3   1       1031.65        975.07        11.35 o                         
   1   3   1        420.02        434.19         6.89 o                         
   2   3   1        970.86       1076.20        13.45 o                         
   3   3   1        374.02        409.61         7.82 o                         
   4   3   1        918.17        855.54        13.03 o                         
   5   3   1        162.59        129.76         7.02 o                         
   6   3   1        207.36        190.21         8.58 o                         
   7   3   1        495.07        537.42        14.85 o                         
   8   3   1        112.59        127.04         8.74 o                         
   9   3   1        266.84        286.73        15.22 o                         
  10   3   1          0.60         -7.36         9.14 o                         
  11   3   1          0.45        -17.96        39.23 o                         
  -9   4   1         54.54         50.12        20.17 o                         
  -8   4   1         32.22         27.80        11.71 o                         
  -7   4   1        376.26        420.33        23.03 o                         
  -6   4   1        836.84        900.27        28.02 o                         
  -5   4   1        177.46        190.74        17.31 o                         
  -4   4   1         42.23          2.70         8.42 o                         
  -3   4   1       1059.09       1080.91        14.72 o                         
  -2   4   1       1646.03       1796.58        32.51 o                         
  -1   4   1       3237.91       3526.75        38.81 o                         
   0   4   1        619.41        619.05        11.40 o                         
   1   4   1        142.06        125.53         5.87 o                         
   2   4   1         83.21         73.75         3.82 o                         
   3   4   1         65.81         62.58         3.69 o                         
   4   4   1       1413.53       1436.29        19.98 o                         
   5   4   1          1.34         -0.93         2.70 o                         
   6   4   1        260.75        229.85        10.91 o                         
   7   4   1         98.34        103.93         8.01 o                         
   8   4   1        101.34        106.22         9.26 o                         
   9   4   1        147.23        140.32        11.05 o                         
  10   4   1        250.43        238.82        15.02 o                         
  11   4   1         34.58         59.81        19.53 o                         
  -9   5   1         15.00         26.38        37.40 o                         
  -8   5   1         40.52         67.92        14.60 o                         
  -7   5   1        186.06        187.80        17.58 o                         
  -6   5   1        286.10        339.67        33.35 o                         
  -5   5   1        281.57        293.34        16.91 o                         
  -4   5   1        429.89        479.60        18.28 o                         
  -3   5   1        664.64        683.80         9.18 o                         
  -2   5   1        318.18        316.03         7.72 o                         
  -1   5   1         41.40         39.35         3.15 o                         
   0   5   1        942.33        952.75        14.27 o                         
   1   5   1         89.20         61.19         3.47 o                         
   2   5   1        394.54        344.95         7.42 o                         
   3   5   1         76.97         70.67         4.33 o                         
   4   5   1        736.50        732.85        12.59 o                         
   5   5   1          1.70          0.04         2.99 o                         
   6   5   1        628.34        633.87        12.49 o                         
   7   5   1         12.26         12.24         3.28 o                         
   8   5   1        139.67        158.73        10.69 o                         
   9   5   1        296.44        305.73        15.58 o                         
  10   5   1         54.23         54.51        12.14 o                         
  -8   6   1       1015.19       1041.20        47.17 o                         
  -7   6   1         26.76         19.97        15.56 o                         
  -6   6   1         90.49         67.92        12.35 o                         
  -5   6   1        346.68        334.14        18.86 o                         
  -4   6   1         36.65         35.34         3.13 o                         
  -3   6   1        205.33        205.71         5.94 o                         
  -2   6   1         37.64         28.81         2.93 o                         
  -1   6   1        776.40        807.55        13.30 o                         
   0   6   1        791.33        820.66        13.79 o                         
   1   6   1        252.64        197.08         5.86 o                         
   2   6   1         41.04         58.02         4.09 o                         
   3   6   1        337.82        374.74         8.97 o                         
   4   6   1        189.36        196.09         7.57 o                         
   5   6   1        301.98        307.35         9.31 o                         
   6   6   1        198.57        192.64         8.14 o                         
   7   6   1         16.43         13.21         6.63 o                         
   8   6   1        450.58        497.20        10.89 o                         
   9   6   1        121.61        106.58        12.49 o                         
  10   6   1         53.36         34.60        14.70 o                         
  -7   7   1          4.26         13.66        19.38 o                         
  -6   7   1        379.60        402.73        24.87 o                         
  -5   7   1         43.22         39.59         9.77 o                         
  -4   7   1         86.08         81.54         5.33 o                         
  -3   7   1         38.90         34.39         3.18 o                         
  -2   7   1          0.67         -2.08         3.20 o                         
  -1   7   1         14.32         13.46         3.63 o                         
   0   7   1        244.92        235.19        11.50 o                         
   1   7   1         37.71         49.12         4.84 o                         
   2   7   1         11.97         13.56         3.25 o                         
   3   7   1         37.08         30.01         4.19 o                         
   4   7   1        124.54        124.40         7.08 o                         
   5   7   1         91.04        100.33         7.15 o                         
   6   7   1        229.41        222.67         9.88 o                         
   7   7   1        714.09        728.84        17.07 o                         
   8   7   1        195.06        207.28        10.09 o                         
   9   7   1        314.34        341.91        11.13 o                         
  10   7   1          3.70        -14.92        14.92 o                         
  -7   8   1         80.75         94.84        18.92 o                         
  -6   8   1         83.96        103.88        15.83 o                         
  -5   8   1          1.52         -5.66         9.95 o                         
  -4   8   1        385.64        388.85        12.17 o                         
  -3   8   1        137.48        136.49         5.44 o                         
  -2   8   1          0.63          3.96         4.30 o                         
  -1   8   1        453.74        435.69        11.28 o                         
   0   8   1         39.26         39.28         5.38 o                         
   1   8   1          6.96          3.86         5.16 o                         
   2   8   1       1349.61       1357.56        19.62 o                         
   3   8   1       1457.32       1510.01        21.88 o                         
   4   8   1        980.16       1024.65        18.03 o                         
   5   8   1         21.86         24.25         5.57 o                         
   6   8   1        100.37         88.47         7.58 o                         
   7   8   1        241.40        249.36        15.64 o                         
   8   8   1         98.26        124.05         9.34 o                         
   9   8   1        568.26        599.86        15.66 o                         
  10   8   1        170.71        112.30        19.04 o                         
  -6   9   1         62.80         35.60        22.87 o                         
  -5   9   1          1.09        -11.11        11.11 o                         
  -4   9   1         33.37         27.55         4.80 o                         
  -3   9   1       1034.54       1018.61        17.09 o                         
  -2   9   1       1067.55       1050.52        18.49 o                         
  -1   9   1        726.99        716.12        15.50 o                         
   0   9   1        390.28        397.07        13.91 o                         
   1   9   1          0.83          4.43         9.12 o                         
   2   9   1         32.79         29.78         6.67 o                         
   3   9   1          4.06          3.56         4.52 o                         
   4   9   1        484.03        486.53        13.29 o                         
   5   9   1        505.32        579.57        14.92 o                         
   6   9   1         21.76         26.63         7.20 o                         
   7   9   1        168.21        170.93        10.90 o                         
   8   9   1        345.83        342.97        14.85 o                         
   9   9   1         26.39         14.57        15.42 o                         
  -5  10   1          0.86        -23.66        23.66 o                         
  -4  10   1         46.08         52.02        16.49 o                         
  -3  10   1        123.78        106.02         9.33 o                         
  -2  10   1        275.78        265.04        11.61 o                         
  -1  10   1        232.17        220.01        12.07 o                         
   0  10   1         91.22         60.50         7.86 o                         
   1  10   1         71.20         75.93         7.96 o                         
   2  10   1        269.52        281.37        13.26 o                         
   3  10   1        764.51        766.94        16.27 o                         
   4  10   1        413.58        435.12        13.78 o                         
   5  10   1        464.12        518.96        15.64 o                         
   6  10   1        558.25        569.96        19.84 o                         
   7  10   1        191.95        187.70        12.28 o                         
   8  10   1         36.07         36.00        11.70 o                         
   9  10   1         51.93         29.46        25.60 o                         
  -4  11   1         50.11         86.72        31.29 o                         
  -3  11   1         11.42          5.55         7.08 o                         
  -2  11   1        415.18        365.87        14.75 o                         
  -1  11   1          1.43         -4.50         9.57 o                         
   0  11   1         11.95         12.73         8.16 o                         
   1  11   1        707.41        707.16        19.09 o                         
   2  11   1          1.36         -3.70         8.01 o                         
   3  11   1         34.62         35.86        10.85 o                         
   4  11   1          1.01         -3.16         7.66 o                         
   5  11   1        504.18        495.04        17.37 o                         
   6  11   1        867.03        837.87        21.93 o                         
   7  11   1         72.37         63.27        11.61 o                         
   8  11   1         32.08         27.57        15.24 o                         
  -2  12   1         92.16         50.96        14.14 o                         
  -1  12   1          6.33          0.39        11.46 o                         
   0  12   1         12.16          9.35         9.75 o                         
   1  12   1        291.38        304.70        15.99 o                         
   2  12   1        196.77        204.71        13.49 o                         
   3  12   1        190.07        209.87        17.39 o                         
   4  12   1          6.48         -0.64        11.25 o                         
   5  12   1          1.50        -16.50        16.50 o                         
   6  12   1        734.76        712.17        25.24 o                         
   0  13   1        404.19        548.07        39.64 o                         
   1  13   1        237.87        240.53        22.19 o                         
   2  13   1         12.63         -0.86        14.40 o                         
   3  13   1        103.03        126.92        16.75 o                         
   4  13   1        228.77        224.18        19.75 o                         
  -5 -12   2         47.72         51.78        11.64 o                         
  -4 -12   2          0.61         14.09         8.49 o                         
  -3 -12   2         28.51         43.98        13.42 o                         
  -2 -12   2          0.53        -12.65        12.65 o                         
  -1 -12   2        150.09        148.80        15.85 o                         
   0 -12   2          0.52         10.26        11.92 o                         
   1 -12   2         32.85         44.83        13.70 o                         
  -7 -11   2        148.89        131.52        19.65 o                         
  -6 -11   2         12.31         -4.28        11.71 o                         
  -5 -11   2          9.12         -8.93         8.93 o                         
  -4 -11   2         40.02         57.51         8.23 o                         
  -3 -11   2          7.46          0.11         5.21 o                         
  -2 -11   2          0.50         -7.30         8.58 o                         
  -1 -11   2        177.33        180.45        15.03 o                         
   0 -11   2          5.56          5.66         8.66 o                         
   1 -11   2          0.47          3.49         8.42 o                         
   2 -11   2        400.31        465.25        16.82 o                         
   3 -11   2        186.14        207.03        13.89 o                         
  -8 -10   2          0.44          1.67        12.70 o                         
  -7 -10   2         53.99         58.96        14.47 o                         
  -6 -10   2          6.04         -8.80         8.80 o                         
  -5 -10   2          6.05        -10.34        10.34 o                         
  -4 -10   2          7.55          2.82        11.76 o                         
  -3 -10   2         73.95         76.14        10.70 o                         
  -2 -10   2        325.53        295.99        14.13 o                         
  -1 -10   2         57.25         77.81         8.58 o                         
   0 -10   2         28.32         27.52         7.06 o                         
   1 -10   2        481.51        514.59        15.36 o                         
   2 -10   2        624.34        625.38        16.01 o                         
   3 -10   2         99.64        107.59         8.80 o                         
   4 -10   2          4.07         12.50        18.11 o                         
   5 -10   2         40.88         78.77        33.19 o                         
  -9  -9   2        232.62        205.72        15.40 o                         
  -8  -9   2         47.22         51.14        16.09 o                         
  -7  -9   2         37.83         25.08        12.57 o                         
  -6  -9   2         12.92         21.20        13.66 o                         
  -5  -9   2          5.55         30.55         9.14 o                         
  -4  -9   2        383.77        383.08        23.10 o                         
  -3  -9   2       1021.91       1032.67        21.92 o                         
  -2  -9   2       2024.59       2029.35        26.70 o                         
  -1  -9   2        189.23        165.78        14.44 o                         
   0  -9   2        124.06        116.86         8.11 o                         
   1  -9   2         18.98         37.75         6.99 o                         
   2  -9   2         96.68        105.64         8.20 o                         
   3  -9   2        184.88        190.14        20.16 o                         
   4  -9   2         13.48         10.86         9.62 o                         
   5  -9   2          7.49        -13.01        13.01 o                         
   6  -9   2        142.99        134.20        55.27 o                         
  -9  -8   2         43.46         25.69        12.66 o                         
  -8  -8   2        260.22        270.96        31.08 o                         
  -7  -8   2        276.32        272.48        17.14 o                         
  -6  -8   2          4.39         14.50         9.12 o                         
  -5  -8   2        392.59        373.84        23.74 o                         
  -4  -8   2        539.21        560.46        20.20 o                         
  -3  -8   2         70.10         40.54         8.45 o                         
  -2  -8   2        574.99        621.60        15.17 o                         
  -1  -8   2        690.22        682.62        13.29 o                         
   0  -8   2         76.45         74.12         7.08 o                         
   1  -8   2        421.66        415.86        12.18 o                         
   2  -8   2         33.50         27.44         5.47 o                         
   3  -8   2         74.79         68.45         4.72 o                         
   4  -8   2         45.53         40.56         9.49 o                         
   5  -8   2         80.44         83.18        26.60 o                         
   6  -8   2        268.18        253.15        25.18 o                         
   7  -8   2          9.28         -3.16        18.75 o                         
 -10  -7   2         84.29         53.08        17.79 o                         
  -9  -7   2         21.81         35.19        13.30 o                         
  -8  -7   2          6.25          5.12         8.54 o                         
  -7  -7   2         72.91         76.62        11.90 o                         
  -6  -7   2         19.25         27.39         9.60 o                         
  -5  -7   2        180.32        174.39        13.33 o                         
  -4  -7   2         60.35         52.42         8.75 o                         
  -3  -7   2       1021.44        978.58        29.92 o                         
  -2  -7   2       1818.60       1825.04        34.72 o                         
  -1  -7   2        346.14        376.58        11.69 o                         
   0  -7   2       2488.70       2644.42        37.35 o                         
   1  -7   2          1.81         -1.34         3.81 o                         
   2  -7   2        235.91        219.96         7.32 o                         
   3  -7   2         43.33         50.41         5.62 o                         
   4  -7   2          5.90         12.23        12.23 o                         
   5  -7   2        249.47        222.80        20.42 o                         
   6  -7   2        411.91        399.62        26.52 o                         
   7  -7   2        316.16        269.96        24.79 o                         
 -10  -6   2         70.50         72.29        17.24 o                         
  -9  -6   2         81.38         31.48        18.43 o                         
  -8  -6   2        521.44        517.02        16.06 o                         
  -7  -6   2         24.53         13.96        10.55 o                         
  -6  -6   2        334.57        339.85        18.11 o                         
  -5  -6   2       1515.44       1512.64        36.95 o                         
  -4  -6   2        778.67        733.98        17.24 o                         
  -3  -6   2         96.62         76.44         6.69 o                         
  -2  -6   2          9.37         10.25         4.10 o                         
  -1  -6   2        421.82        425.55        10.18 o                         
   0  -6   2       1329.78       1512.43        22.56 o                         
   1  -6   2         14.89          6.66         3.28 o                         
   2  -6   2        392.25        397.92         9.55 o                         
   3  -6   2        391.01        418.39         7.60 o                         
   4  -6   2         76.72         76.72        17.39 o                         
   5  -6   2        558.63        614.80        24.56 o                         
   6  -6   2        850.05        856.02        31.18 o                         
   7  -6   2        285.37        295.35        49.08 o                         
   8  -6   2        411.65        432.93        30.17 o                         
 -10  -5   2        124.06        115.24        18.52 o                         
  -9  -5   2        200.96        236.30        12.89 o                         
  -8  -5   2        555.29        579.71        16.84 o                         
  -7  -5   2        206.58        214.88        13.23 o                         
  -6  -5   2          0.65         -3.49         6.65 o                         
  -5  -5   2       1416.64       1413.43        25.55 o                         
  -4  -5   2       2243.60       2384.10        35.59 o                         
  -3  -5   2        270.68        297.59         9.77 o                         
  -2  -5   2         11.81          8.97         3.34 o                         
  -1  -5   2        132.87        192.89         6.79 o                         
   0  -5   2       1120.27       1092.14        15.50 o                         
   1  -5   2        339.92        366.95         7.59 o                         
   2  -5   2        168.45        189.93         6.19 o                         
   3  -5   2       1220.44       1221.07        14.32 o                         
   4  -5   2        104.65         87.63         9.90 o                         
   5  -5   2        131.44        152.28        35.26 o                         
   6  -5   2        204.61        224.31        17.78 o                         
   7  -5   2          2.60         -8.59        10.92 o                         
   8  -5   2         19.83         -4.79        33.43 o                         
   9  -5   2         18.91         17.95        16.79 o                         
 -10  -4   2         47.02         28.97        13.54 o                         
  -9  -4   2         88.17         95.42        11.31 o                         
  -8  -4   2          1.38         -5.37         5.37 o                         
  -7  -4   2        414.68        384.83        12.72 o                         
  -6  -4   2        677.54        709.40        14.36 o                         
  -5  -4   2        919.85        963.22        19.10 o                         
  -4  -4   2       2457.76       2492.81        35.87 o                         
  -3  -4   2         15.66          2.45         2.97 o                         
  -2  -4   2          0.84          3.18         2.83 o                         
  -1  -4   2        871.34        815.31        14.10 o                         
   0  -4   2        304.37        272.70         6.45 o                         
   1  -4   2          1.72          4.03         1.72 o                         
   2  -4   2        902.17       1079.77        18.80 o                         
   3  -4   2        656.28        605.91        12.99 o                         
   4  -4   2         73.33         61.46        12.23 o                         
   5  -4   2        150.62        162.68        12.84 o                         
   6  -4   2        173.94        170.34        15.03 o                         
   7  -4   2        150.92        189.88        17.17 o                         
   8  -4   2        137.68        107.77        22.79 o                         
   9  -4   2         96.12        102.50        24.86 o                         
 -10  -3   2        525.25        517.17        22.73 o                         
  -9  -3   2          2.13         19.10         8.82 o                         
  -8  -3   2        266.26        235.71         9.50 o                         
  -7  -3   2        189.33        162.68        12.14 o                         
  -6  -3   2         30.23         47.32         4.79 o                         
  -5  -3   2          5.24          4.06         3.39 o                         
  -4  -3   2        493.64        555.81        12.54 o                         
  -3  -3   2        136.41        130.89         7.54 o                         
  -2  -3   2        128.17        126.05         5.50 o                         
  -1  -3   2         15.60         24.17         2.80 o                         
   0  -3   2         84.60         83.04         5.71 o                         
   1  -3   2       5581.84       5436.02        52.20 o                         
   2  -3   2        119.04        119.42         3.12 o                         
   3  -3   2        397.83        459.76         7.91 o                         
   4  -3   2        161.33        147.38        10.11 o                         
   5  -3   2        362.01        405.79        27.48 o                         
   6  -3   2        577.24        629.58        21.85 o                         
   7  -3   2        177.54        186.20        14.66 o                         
   8  -3   2         24.59         27.16         9.30 o                         
   9  -3   2         34.53         46.08        14.21 o                         
 -10  -2   2         90.87        102.59        12.48 o                         
  -9  -2   2         15.20         37.18         9.92 o                         
  -8  -2   2         58.43         66.07         6.01 o                         
  -7  -2   2          3.87         -3.24         3.62 o                         
  -6  -2   2        106.47        116.64         5.95 o                         
  -5  -2   2        328.99        324.26         8.74 o                         
  -4  -2   2        919.41        925.02        13.96 o                         
  -3  -2   2       2340.55       2286.50        30.84 o                         
  -2  -2   2       1898.84       1782.94        24.48 o                         
  -1  -2   2       1547.26       1486.65        20.37 o                         
   0  -2   2        844.45        797.07        12.19 o                         
   1  -2   2       5454.17       5137.41        53.98 o                         
   2  -2   2        251.61        291.29         4.51 o                         
   3  -2   2        110.47        121.55         3.21 o                         
   4  -2   2        102.60         90.18         8.26 o                         
   5  -2   2        835.94        859.16        15.52 o                         
   6  -2   2       2071.91       2175.66        28.50 o                         
   7  -2   2          6.02          0.50        18.50 o                         
   8  -2   2         10.86          9.08         7.21 o                         
   9  -2   2        435.24        440.12        63.92 o                         
  10  -2   2        701.59        694.04        64.48 o                         
 -10  -1   2        281.03        288.92        23.47 o                         
  -9  -1   2         69.97         59.24         8.87 o                         
  -8  -1   2        145.74        164.91        12.06 o                         
  -7  -1   2          3.91          1.67         3.54 o                         
  -6  -1   2         24.98         28.32         3.67 o                         
  -5  -1   2        568.37        578.27        10.45 o                         
  -4  -1   2          1.59          5.92         3.20 o                         
  -3  -1   2        800.57        728.99        10.88 o                         
  -2  -1   2       4593.83       4470.18        47.64 o                         
  -1  -1   2       1768.79       1597.62        20.92 o                         
   0  -1   2       1761.34       1774.07        26.61 o                         
   1  -1   2       1800.95       1822.33        20.90 o                         
   2  -1   2        299.39        283.67         4.73 o                         
   3  -1   2       1655.57       1665.87        21.71 o                         
   4  -1   2         34.86         32.38         2.71 o                         
   5  -1   2        216.70        210.84         4.71 o                         
   6  -1   2        693.82        665.75         9.60 o                         
   7  -1   2        290.42        289.40         6.50 o                         
   8  -1   2        125.58        132.71         8.24 o                         
   9  -1   2         16.19         19.72         4.47 o                         
  10  -1   2         42.91         43.79         9.83 o                         
 -10   0   2         67.88         43.62        15.22 o                         
  -9   0   2          9.33         19.17         7.47 o                         
  -8   0   2        239.22        248.15        17.33 o                         
  -7   0   2         57.87         59.71         5.06 o                         
  -6   0   2         57.15         54.07         3.61 o                         
  -5   0   2        651.89        630.62         9.58 o                         
  -4   0   2         23.96          9.93         1.97 o                         
  -3   0   2        462.36        455.99         6.94 o                         
  -2   0   2        846.61        799.34         9.80 o                         
  -1   0   2       4594.71       4256.51        40.64 o                         
   0   0   2        639.59        659.85         7.34 o                         
   1   0   2          8.12         18.02         1.73 o                         
   2   0   2        140.08        151.26         4.43 o                         
   3   0   2       1933.18       1901.99        25.24 o                         
   4   0   2         25.98         21.15         3.45 o                         
   5   0   2        502.59        488.49         8.55 o                         
   6   0   2        384.95        377.73         8.11 o                         
   7   0   2        397.99        394.25        11.37 o                         
   8   0   2         26.65         17.07        10.46 o                         
   9   0   2        245.51        242.47        12.88 o                         
  10   0   2          0.44          3.72         9.96 o                         
 -10   1   2          3.23         12.24        11.90 o                         
  -9   1   2        113.64         94.42         9.35 o                         
  -8   1   2        127.73        129.48         8.61 o                         
  -7   1   2        536.57        540.09        13.30 o                         
  -6   1   2       1319.35       1358.61        16.80 o                         
  -5   1   2       1561.09       1580.51        18.27 o                         
  -4   1   2         22.97         27.58         2.41 o                         
  -3   1   2        396.54        376.35         6.13 o                         
  -2   1   2        984.58       1021.82        11.83 o                         
  -1   1   2        184.42        157.55         3.63 o                         
   0   1   2        240.09        251.77         4.05 o                         
   1   1   2        339.70        418.95         6.93 o                         
   2   1   2      14964.30      13381.62       124.46 o                         
   3   1   2       3859.11       3628.18        36.17 o                         
   4   1   2       2613.22       2517.76        30.08 o                         
   5   1   2        345.68        325.92         8.05 o                         
   6   1   2        162.97        121.18         6.30 o                         
   7   1   2        277.26        287.05         9.98 o                         
   8   1   2         66.10         74.29         6.48 o                         
   9   1   2         47.48         36.80         6.61 o                         
  10   1   2        448.46        441.67        16.85 o                         
 -10   2   2          7.12         22.60        14.93 o                         
  -9   2   2         30.99         37.69         5.37 o                         
  -8   2   2        560.44        540.64        11.98 o                         
  -7   2   2          6.69          8.38         4.22 o                         
  -6   2   2        460.38        438.16         8.79 o                         
  -5   2   2        204.65        235.06         6.06 o                         
  -4   2   2       1703.77       1745.94        19.35 o                         
  -3   2   2        316.54        327.56         6.43 o                         
  -2   2   2          8.10          3.72         1.62 o                         
  -1   2   2      10825.77       9983.99        92.98 o                         
   0   2   2       4398.54       4336.64        39.04 o                         
   1   2   2       3522.04       3465.45        29.75 o                         
   2   2   2      12244.94      11381.33        92.04 o                         
   3   2   2       9586.49       9193.67        96.35 o                         
   4   2   2       5260.27       5495.16        71.29 o                         
   5   2   2        378.94        427.43         9.91 o                         
   6   2   2         56.77         62.56         5.17 o                         
   7   2   2         78.52         77.88         6.36 o                         
   8   2   2         18.47         18.26         6.41 o                         
   9   2   2        264.09        283.69        12.84 o                         
  10   2   2        837.56        841.23        21.03 o                         
  11   2   2        141.64        125.69        28.69 o                         
  -9   3   2          1.49          7.63        11.89 o                         
  -8   3   2        180.79        178.76         8.15 o                         
  -7   3   2        516.47        512.85        16.29 o                         
  -6   3   2        569.69        566.17         8.88 o                         
  -5   3   2          5.95          3.88         2.07 o                         
  -4   3   2         91.50         91.77         3.57 o                         
  -3   3   2         25.22         30.20         2.44 o                         
  -2   3   2       2313.94       2353.62        26.98 o                         
  -1   3   2       1200.15       1218.16        14.37 o                         
   0   3   2        163.50        153.66         5.43 o                         
   1   3   2        342.55        360.34         5.60 o                         
   2   3   2        129.51        155.52         4.73 o                         
   3   3   2        354.12        320.73         7.21 o                         
   4   3   2       3785.24       3840.02        40.09 o                         
   5   3   2        314.73        345.49         9.51 o                         
   6   3   2        352.62        340.47        10.48 o                         
   7   3   2        413.90        400.22        12.08 o                         
   8   3   2          7.03          3.04         5.94 o                         
   9   3   2         16.77         19.27         7.29 o                         
  10   3   2         12.01          6.74         9.44 o                         
  11   3   2         50.51         62.85        24.20 o                         
  -9   4   2         31.77         55.77        14.93 o                         
  -8   4   2         34.59         55.60        23.43 o                         
  -7   4   2        186.16        169.78        20.96 o                         
  -6   4   2        173.47        152.31        18.11 o                         
  -5   4   2         93.10         81.16         4.38 o                         
  -4   4   2         17.93         24.99         2.08 o                         
  -3   4   2          4.28          0.07         1.85 o                         
  -2   4   2       1405.29       1432.66        18.40 o                         
  -1   4   2       2125.05       2155.42        22.00 o                         
   0   4   2        133.58        119.49         3.86 o                         
   1   4   2         10.83          9.38         1.90 o                         
   2   4   2       1214.04       1282.05        16.30 o                         
   3   4   2        226.92        233.14         6.76 o                         
   4   4   2         87.22        122.00         5.10 o                         
   5   4   2        396.72        440.74         8.94 o                         
   6   4   2         99.00         98.99         5.50 o                         
   7   4   2         48.89         39.53         6.40 o                         
   8   4   2        425.97        425.53        14.59 o                         
   9   4   2        667.33        669.95        19.18 o                         
  10   4   2        268.93        242.90        22.21 o                         
  11   4   2        108.33         91.92        20.60 o                         
  -8   5   2        666.51        741.03        37.08 o                         
  -7   5   2        678.66        682.60        35.73 o                         
  -6   5   2         97.02         82.27        14.93 o                         
  -5   5   2        203.67        187.25        20.33 o                         
  -4   5   2        757.22        735.50         9.72 o                         
  -3   5   2        836.06        785.46        11.62 o                         
  -2   5   2        175.78        184.08         6.40 o                         
  -1   5   2       2945.72       3098.65        32.77 o                         
   0   5   2       2467.16       2585.57        27.77 o                         
   1   5   2        479.67        479.29         8.77 o                         
   2   5   2        142.82        157.19         6.09 o                         
   3   5   2        713.96        695.42        11.71 o                         
   4   5   2       1029.01        955.73        14.79 o                         
   5   5   2        124.07        131.22         6.10 o                         
   6   5   2         53.73         66.74         5.49 o                         
   7   5   2        160.50        167.33         6.15 o                         
   8   5   2        238.24        235.21        14.99 o                         
   9   5   2        186.44        153.81        11.78 o                         
  10   5   2         14.33          7.73        10.79 o                         
  11   5   2         17.36         22.55        28.43 o                         
  -8   6   2        573.11        619.64        32.22 o                         
  -7   6   2         70.59         69.25        19.22 o                         
  -6   6   2          4.15         -6.27        10.15 o                         
  -5   6   2         14.14          3.22         8.12 o                         
  -4   6   2        105.95        106.17         3.80 o                         
  -3   6   2       1304.05       1297.78        20.01 o                         
  -2   6   2        866.09        914.31        16.59 o                         
  -1   6   2        397.36        435.09         8.62 o                         
   0   6   2       1220.97       1274.51        21.45 o                         
   1   6   2        172.19        175.81         6.71 o                         
   2   6   2        164.06        186.87         6.43 o                         
   3   6   2        215.91        227.69         7.38 o                         
   4   6   2        993.18        978.39        15.74 o                         
   5   6   2        241.73        240.19         8.41 o                         
   6   6   2        131.74        127.66         7.10 o                         
   7   6   2         24.45         21.30         4.68 o                         
   8   6   2        348.75        351.56         9.82 o                         
   9   6   2        216.51        230.19        16.26 o                         
  10   6   2         82.89         75.36        14.61 o                         
  -7   7   2        600.25        641.86        33.86 o                         
  -6   7   2        530.78        550.85        27.22 o                         
  -5   7   2         19.46         12.51         9.62 o                         
  -4   7   2         57.47         53.32         2.93 o                         
  -3   7   2         19.45         18.97         3.12 o                         
  -2   7   2         24.87         29.11         2.94 o                         
  -1   7   2         24.03         25.92         4.16 o                         
   0   7   2        527.38        521.77        11.70 o                         
   1   7   2         14.74          7.49         3.67 o                         
   2   7   2         14.42         15.42         3.62 o                         
   3   7   2        608.64        597.67        12.13 o                         
   4   7   2          9.31         12.32         4.52 o                         
   5   7   2        485.74        477.33        13.01 o                         
   6   7   2          2.96          2.51         5.48 o                         
   7   7   2         17.47         22.76         5.94 o                         
   8   7   2        639.79        679.40        24.16 o                         
   9   7   2         20.90         -4.01        12.50 o                         
  10   7   2        101.71         62.53        15.93 o                         
  -7   8   2        244.86        248.93        68.93 o                         
  -6   8   2          3.39         11.75        13.35 o                         
  -5   8   2         39.93         38.44        15.17 o                         
  -4   8   2          4.92         13.98         2.52 o                         
  -3   8   2         44.91         42.07         3.74 o                         
  -2   8   2         14.36          5.55         4.52 o                         
  -1   8   2          1.22         -0.90         4.18 o                         
   0   8   2          1.37         -4.61         4.61 o                         
   1   8   2        316.55        293.23        11.90 o                         
   2   8   2        560.73        524.61        11.54 o                         
   3   8   2        235.65        268.71        11.97 o                         
   4   8   2         76.36         76.06         6.35 o                         
   5   8   2          8.01          2.10         5.16 o                         
   6   8   2         11.67         16.42         7.27 o                         
   7   8   2        137.26        121.01         9.29 o                         
   8   8   2         17.60         28.87         7.26 o                         
   9   8   2        404.26        363.40        19.83 o                         
  10   8   2        184.50        141.86        19.71 o                         
  -6   9   2         14.24         19.38        15.07 o                         
  -5   9   2          4.56          1.40        10.91 o                         
  -4   9   2        205.31        203.71         5.74 o                         
  -3   9   2        166.16        188.45        11.30 o                         
  -2   9   2        676.73        649.10        14.61 o                         
  -1   9   2        530.44        513.89        15.29 o                         
   0   9   2         62.65         79.78         9.24 o                         
   1   9   2        543.67        506.03        19.34 o                         
   2   9   2        297.31        290.65        12.78 o                         
   3   9   2        174.45        197.86        11.37 o                         
   4   9   2        655.39        660.73        15.62 o                         
   5   9   2          8.59         16.42         6.44 o                         
   6   9   2        785.44        785.16        17.98 o                         
   7   9   2        171.06        192.28        15.52 o                         
   8   9   2         32.28         33.12         9.01 o                         
   9   9   2          4.14        -16.76        16.76 o                         
  -5  10   2         30.81          9.05        26.21 o                         
  -4  10   2        170.80        173.98        15.75 o                         
  -3  10   2          0.51          2.89         7.75 o                         
  -2  10   2        391.98        401.70        13.12 o                         
  -1  10   2        752.31        772.12        17.60 o                         
   0  10   2        159.06        134.72         9.15 o                         
   1  10   2        141.44        160.61        10.09 o                         
   2  10   2       1029.50       1084.76        22.03 o                         
   3  10   2        263.42        276.42        17.44 o                         
   4  10   2         14.82         14.36         6.76 o                         
   5  10   2         14.09         17.83        11.30 o                         
   6  10   2        869.02        828.83        19.93 o                         
   7  10   2        277.87        290.69        14.78 o                         
   8  10   2         36.04         39.36        11.45 o                         
   9  10   2          5.57        -12.20        12.20 o                         
  -4  11   2         78.38         73.92        13.49 o                         
  -3  11   2         34.28         34.17         8.80 o                         
  -2  11   2        279.75        249.50        18.34 o                         
  -1  11   2          7.55         -6.75         8.65 o                         
   0  11   2        151.91        150.47        10.43 o                         
   1  11   2        542.13        506.38        16.93 o                         
   2  11   2         62.60         44.34         8.66 o                         
   3  11   2         18.02         22.13         8.58 o                         
   4  11   2         46.36         43.76         7.92 o                         
   5  11   2         44.48         33.98         9.58 o                         
   6  11   2        566.71        582.91        19.36 o                         
   7  11   2        462.28        418.73        20.01 o                         
   8  11   2        210.94        209.75        19.71 o                         
  -2  12   2         48.74         75.52        16.45 o                         
  -1  12   2         21.86         18.15         9.85 o                         
   0  12   2        185.63        176.64        12.68 o                         
   1  12   2         11.55         -3.01         9.95 o                         
   2  12   2         79.92         68.04        11.04 o                         
   3  12   2        156.90        157.13        25.77 o                         
   4  12   2         13.99         15.41         9.29 o                         
   5  12   2          0.62         -7.58        16.86 o                         
   6  12   2        528.58        572.94        27.66 o                         
   7  12   2        734.64        691.27        29.73 o                         
   0  13   2        209.55        155.16        21.13 o                         
   1  13   2         11.36          0.67        24.71 o                         
   2  13   2          0.74         -1.73        15.25 o                         
   3  13   2        307.63        298.23        21.02 o                         
   4  13   2        233.82        251.69        26.35 o                         
   5  13   2         74.91         68.78        17.34 o                         
  -5 -12   3        338.33        324.11        23.79 o                         
  -4 -12   3        186.21        189.61        14.83 o                         
  -3 -12   3         58.58         90.66        15.21 o                         
  -2 -12   3        230.04        221.68        17.37 o                         
  -1 -12   3        249.90        244.92        17.16 o                         
   0 -12   3         23.01         40.50        13.35 o                         
   1 -12   3          6.30         11.73        15.45 o                         
  -7 -11   3        340.85        296.83        42.09 o                         
  -6 -11   3          4.63          0.13        15.11 o                         
  -5 -11   3         41.45         24.97        10.86 o                         
  -4 -11   3         60.39         60.22        11.33 o                         
  -3 -11   3          3.75         -1.30         8.17 o                         
  -2 -11   3         25.66         28.34         9.74 o                         
  -1 -11   3         45.59         45.29         9.79 o                         
   0 -11   3          3.13          7.78        10.26 o                         
   1 -11   3          0.50         -6.83         8.95 o                         
   2 -11   3        193.85        147.61        10.90 o                         
   3 -11   3        238.85        248.26        31.45 o                         
  -8 -10   3         20.81         34.50        14.28 o                         
  -7 -10   3         28.88         52.88        15.18 o                         
  -6 -10   3        107.99         95.14        14.12 o                         
  -5 -10   3          1.58         14.20        15.73 o                         
  -4 -10   3          3.69          9.85         9.63 o                         
  -3 -10   3          0.66         -0.01         8.58 o                         
  -2 -10   3        126.03        138.42         7.67 o                         
  -1 -10   3          1.14          4.32         8.18 o                         
   0 -10   3        132.12        130.07         9.94 o                         
   1 -10   3        239.16        230.33        12.19 o                         
   2 -10   3        319.47        334.68        17.25 o                         
   3 -10   3         70.49         80.02         8.21 o                         
   4 -10   3         65.36         97.84        13.91 o                         
  -8  -9   3        148.35        187.76        20.21 o                         
  -7  -9   3          2.32         15.41        12.39 o                         
  -6  -9   3         64.99         41.56        14.26 o                         
  -5  -9   3         51.31         65.49        11.42 o                         
  -4  -9   3        399.60        414.11        33.30 o                         
  -3  -9   3         13.14         16.44         7.98 o                         
  -2  -9   3        295.64        259.27        12.67 o                         
  -1  -9   3        325.48        332.20         9.23 o                         
   0  -9   3        130.69        171.89        10.88 o                         
   1  -9   3          4.04         -3.52         9.41 o                         
   2  -9   3         64.77         71.77         8.24 o                         
   3  -9   3        705.55        703.16        15.03 o                         
   4  -9   3         19.60         20.97        16.10 o                         
   5  -9   3        105.90         70.74        24.54 o                         
  -9  -8   3        229.57        215.33        19.99 o                         
  -8  -8   3        915.27        904.33        24.80 o                         
  -7  -8   3        384.36        345.41        23.03 o                         
  -6  -8   3         50.77         50.40        12.36 o                         
  -5  -8   3        131.24        124.30        13.02 o                         
  -4  -8   3          0.78         -1.57         9.04 o                         
  -3  -8   3         22.34         27.59         8.89 o                         
  -2  -8   3        686.89        660.35        22.12 o                         
  -1  -8   3         94.29         91.30         7.66 o                         
   0  -8   3       2211.63       2332.16        35.60 o                         
   1  -8   3        731.46        703.75        16.41 o                         
   2  -8   3          8.72         12.67         5.10 o                         
   3  -8   3        102.81        107.09         6.19 o                         
   4  -8   3          9.35          2.05         5.48 o                         
   5  -8   3        271.24        265.83        22.84 o                         
   6  -8   3         37.44         19.96        16.53 o                         
  -9  -7   3         15.14         19.20        11.42 o                         
  -8  -7   3         15.70         22.47        10.28 o                         
  -7  -7   3        340.94        311.94        19.84 o                         
  -6  -7   3         82.84         63.19        11.70 o                         
  -5  -7   3        234.86        238.79        13.62 o                         
  -4  -7   3        490.49        512.76        16.17 o                         
  -3  -7   3        484.58        482.46        14.74 o                         
  -2  -7   3        233.53        212.11        11.04 o                         
  -1  -7   3        219.36        231.32         9.18 o                         
   0  -7   3       1228.32       1315.65        21.95 o                         
   1  -7   3       2730.73       2689.54        37.51 o                         
   2  -7   3         56.22         57.23         5.18 o                         
   3  -7   3         36.67         42.82         3.99 o                         
   4  -7   3        157.82        165.71        12.95 o                         
   5  -7   3         68.99         56.75        12.86 o                         
   6  -7   3        514.67        556.23        50.98 o                         
   7  -7   3         30.36         53.77        17.59 o                         
 -10  -6   3         21.46         22.79        18.90 o                         
  -9  -6   3        184.77        220.41        13.38 o                         
  -8  -6   3         64.23         74.02        10.08 o                         
  -7  -6   3         39.67         34.57         8.46 o                         
  -6  -6   3          2.72          8.69        11.02 o                         
  -5  -6   3        562.49        565.35        16.73 o                         
  -4  -6   3        627.99        716.23        17.65 o                         
  -3  -6   3        341.12        390.26        12.41 o                         
  -2  -6   3         48.64         59.04         5.73 o                         
  -1  -6   3        721.66        669.25        13.51 o                         
   0  -6   3        636.31        662.49        12.32 o                         
   1  -6   3       1667.84       1837.52        26.50 o                         
   2  -6   3        751.89        796.56        15.87 o                         
   3  -6   3          4.24         12.45         2.93 o                         
   4  -6   3          0.53         -1.13         3.31 o                         
   5  -6   3        994.98       1021.58        32.73 o                         
   6  -6   3        242.24        264.17        20.78 o                         
   7  -6   3        103.93        111.22        19.06 o                         
   8  -6   3        545.79        545.96        35.73 o                         
 -10  -5   3         72.92         53.96        18.13 o                         
  -9  -5   3        298.23        300.72        23.18 o                         
  -8  -5   3        173.80        193.06        12.18 o                         
  -7  -5   3         15.86         17.00         6.23 o                         
  -6  -5   3        764.03        742.91        18.15 o                         
  -5  -5   3        388.59        372.18        14.75 o                         
  -4  -5   3       1912.64       2007.37        31.85 o                         
  -3  -5   3       1767.94       1862.35        29.25 o                         
  -2  -5   3         57.28         88.19         6.21 o                         
  -1  -5   3        360.81        292.32         8.59 o                         
   0  -5   3        199.56        201.09         6.66 o                         
   1  -5   3       1770.67       1725.35        24.04 o                         
   2  -5   3       1578.97       1704.53        25.08 o                         
   3  -5   3        318.33        331.63         6.72 o                         
   4  -5   3          5.73          9.89         7.56 o                         
   5  -5   3         30.73         24.03         8.51 o                         
   6  -5   3         33.88         46.38        11.41 o                         
   7  -5   3        368.00        396.19        24.20 o                         
   8  -5   3        235.09        219.72        26.68 o                         
 -10  -4   3        358.95        388.66        31.56 o                         
  -9  -4   3        381.09        385.59        14.35 o                         
  -8  -4   3         16.08         20.07         7.27 o                         
  -7  -4   3        389.80        450.48        19.89 o                         
  -6  -4   3        731.69        720.89        15.05 o                         
  -5  -4   3        641.26        567.39        14.76 o                         
  -4  -4   3          6.10          3.49         4.16 o                         
  -3  -4   3        225.05        257.58        10.16 o                         
  -2  -4   3       2228.42       2306.92        32.49 o                         
  -1  -4   3        120.52        101.10         6.79 o                         
   0  -4   3        614.21        728.59        12.00 o                         
   1  -4   3        725.42        886.88        12.15 o                         
   2  -4   3       2300.27       2278.73        27.24 o                         
   3  -4   3        111.24        119.68         4.84 o                         
   4  -4   3        117.86        117.68        18.74 o                         
   5  -4   3        403.57        409.67        27.87 o                         
   6  -4   3        787.45        850.53        27.91 o                         
   7  -4   3         79.30         78.71        12.33 o                         
   8  -4   3        168.96        141.60        15.30 o                         
   9  -4   3          7.25          5.61        13.46 o                         
 -10  -3   3        269.57        322.03        19.09 o                         
  -9  -3   3         49.58         47.64         6.26 o                         
  -8  -3   3          0.50         -5.31         5.31 o                         
  -7  -3   3          2.62         -0.04         5.83 o                         
  -6  -3   3          3.15          7.68         4.03 o                         
  -5  -3   3       2382.55       2478.77        31.90 o                         
  -4  -3   3        900.26        778.80        15.73 o                         
  -3  -3   3       1727.12       1726.14        25.94 o                         
  -2  -3   3        837.30        890.55        23.84 o                         
  -1  -3   3       2238.57       2126.57        26.63 o                         
   0  -3   3        233.28        254.77         8.48 o                         
   1  -3   3        103.33        109.21         4.04 o                         
   2  -3   3       1060.11       1045.44        14.36 o                         
   3  -3   3          5.08         50.29         3.56 o                         
   4  -3   3          1.06         11.28         8.74 o                         
   5  -3   3         55.59         61.58         8.25 o                         
   6  -3   3        324.72        333.26        16.40 o                         
   7  -3   3         43.73         50.32        14.37 o                         
   8  -3   3         52.48         42.16        10.61 o                         
   9  -3   3          0.93         31.96        11.28 o                         
 -10  -2   3        219.77        217.45        15.93 o                         
  -9  -2   3        126.96        131.26        14.44 o                         
  -8  -2   3        341.75        365.48        12.73 o                         
  -7  -2   3          1.99          7.51         4.71 o                         
  -6  -2   3          6.81          5.07         3.91 o                         
  -5  -2   3        801.74        780.38        13.69 o                         
  -4  -2   3        218.65        277.97         7.53 o                         
  -3  -2   3        123.21        148.80         5.49 o                         
  -2  -2   3         48.92         36.59         3.49 o                         
  -1  -2   3        268.71        277.75         7.16 o                         
   0  -2   3       1316.85       1290.86        15.90 o                         
   1  -2   3        317.32        315.51         6.23 o                         
   2  -2   3       1629.83       1617.28        20.02 o                         
   3  -2   3        285.24        264.43         7.84 o                         
   4  -2   3        343.85        316.54         7.61 o                         
   5  -2   3         11.52          8.93         2.00 o                         
   6  -2   3        397.15        422.71         9.08 o                         
   7  -2   3        291.20        329.08        26.21 o                         
   8  -2   3          7.14         -4.35        11.36 o                         
   9  -2   3        535.01        492.95        63.77 o                         
  10  -2   3        383.78        379.10        64.32 o                         
 -10  -1   3        166.10        153.69        13.50 o                         
  -9  -1   3         29.73         26.06        11.19 o                         
  -8  -1   3        663.10        657.78        14.19 o                         
  -7  -1   3          8.34         13.56         4.38 o                         
  -6  -1   3         19.63         28.28         4.11 o                         
  -5  -1   3          6.31          1.62         2.93 o                         
  -4  -1   3        984.57        941.78        14.31 o                         
  -3  -1   3         91.56        112.69         4.57 o                         
  -2  -1   3       1065.15       1045.74        14.40 o                         
  -1  -1   3       6820.80       6327.72        74.35 o                         
   0  -1   3      13641.21      12319.53       115.62 o                         
   1  -1   3        192.97        193.20         9.65 o                         
   2  -1   3        133.90        131.53         8.26 o                         
   3  -1   3        264.09        254.43         6.97 o                         
   4  -1   3          7.34         12.25         2.48 o                         
   5  -1   3        301.85        267.78         5.40 o                         
   6  -1   3        269.16        259.21         5.78 o                         
   7  -1   3        501.87        525.62         8.63 o                         
   8  -1   3        248.84        255.77         6.25 o                         
   9  -1   3         44.68         31.57        10.40 o                         
  10  -1   3        104.03        138.73        15.50 o                         
 -10   0   3          8.90          5.03        14.10 o                         
  -9   0   3          7.39         14.61        10.28 o                         
  -8   0   3        346.15        357.37        12.39 o                         
  -7   0   3          3.27          7.65         3.86 o                         
  -6   0   3         68.16         62.51         4.30 o                         
  -5   0   3        338.87        362.27         7.55 o                         
  -4   0   3         89.64         82.40         3.88 o                         
  -3   0   3       2744.46       2725.69        28.49 o                         
  -2   0   3         62.89         78.47         3.35 o                         
  -1   0   3       3167.71       3053.06        30.72 o                         
   0   0   3       2523.00       2319.89        28.97 o                         
   1   0   3       6111.75       6082.09        54.31 o                         
   2   0   3        142.95         97.24         3.86 o                         
   3   0   3       1608.94       1683.09        19.42 o                         
   4   0   3        222.62        204.17         5.73 o                         
   5   0   3       2773.29       2912.47        33.74 o                         
   6   0   3         75.91         67.55         5.01 o                         
   7   0   3        113.81        130.60        11.19 o                         
   8   0   3        264.06        285.61        19.59 o                         
   9   0   3        307.09        300.98        12.59 o                         
  10   0   3         40.25         56.08         7.85 o                         
 -10   1   3         80.63         83.61        16.05 o                         
  -9   1   3         18.54          3.57         9.33 o                         
  -8   1   3         45.30         47.64         6.80 o                         
  -7   1   3        179.85        173.70         7.42 o                         
  -6   1   3        347.77        381.08         8.31 o                         
  -5   1   3        360.69        377.58         7.71 o                         
  -4   1   3        334.47        334.15         6.75 o                         
  -3   1   3         30.73         42.99         2.86 o                         
  -2   1   3       4024.96       4110.40        40.63 o                         
  -1   1   3       2887.05       2685.46        27.50 o                         
   0   1   3        499.30        491.37         6.78 o                         
   1   1   3       2923.64       2864.10        25.49 o                         
   2   1   3         17.96         13.30         2.04 o                         
   3   1   3       2667.82       2865.96        28.06 o                         
   4   1   3        156.59        191.78         4.45 o                         
   5   1   3        189.78        228.66         6.99 o                         
   6   1   3         51.60         35.51         4.04 o                         
   7   1   3        158.07        164.83         7.90 o                         
   8   1   3         15.22         19.55         6.75 o                         
   9   1   3        334.30        341.73        15.52 o                         
  10   1   3        118.03        111.57        10.89 o                         
 -10   2   3          2.54          2.97        17.05 o                         
  -9   2   3          0.85          1.78         6.27 o                         
  -8   2   3        138.69        153.07        11.99 o                         
  -7   2   3        129.63        115.69         6.47 o                         
  -6   2   3        207.19        197.61         7.48 o                         
  -5   2   3        979.29        993.46        15.03 o                         
  -4   2   3       1465.52       1606.42        20.40 o                         
  -3   2   3        874.73        834.88        11.35 o                         
  -2   2   3        340.65        320.88         6.18 o                         
  -1   2   3       8475.81       8268.61        78.39 o                         
   0   2   3        762.11        786.15        10.31 o                         
   1   2   3        254.54        255.21         5.23 o                         
   2   2   3        638.06        609.69         7.83 o                         
   3   2   3       5286.28       5308.10        45.54 o                         
   4   2   3       7499.00       7776.99        83.71 o                         
   5   2   3       2182.08       2165.78        28.52 o                         
   6   2   3         45.33         79.52         5.50 o                         
   7   2   3        502.20        493.87        12.91 o                         
   8   2   3        325.99        322.96        13.49 o                         
   9   2   3        260.66        281.41        13.02 o                         
  10   2   3        191.60        166.39        11.42 o                         
  11   2   3         71.47         65.48        17.03 o                         
  -9   3   3         81.20         48.42        11.60 o                         
  -8   3   3          0.67          0.54         4.59 o                         
  -7   3   3        396.59        411.76        11.92 o                         
  -6   3   3       1286.05       1316.22        16.58 o                         
  -5   3   3         27.15         29.88         3.21 o                         
  -4   3   3        216.90        176.03         5.75 o                         
  -3   3   3        642.29        685.01        11.16 o                         
  -2   3   3       1019.13       1037.33        13.39 o                         
  -1   3   3       2119.08       2176.74        28.40 o                         
   0   3   3          7.10         22.43         2.31 o                         
   1   3   3         10.27         12.46         1.98 o                         
   2   3   3        173.90        138.88         4.39 o                         
   3   3   3       1436.89       1468.04        15.50 o                         
   4   3   3       4778.98       5132.99        74.55 o                         
   5   3   3       4628.76       4715.55        55.03 o                         
   6   3   3       1398.72       1432.93        24.74 o                         
   7   3   3        380.97        393.86        12.18 o                         
   8   3   3        255.87        244.99        11.44 o                         
   9   3   3         32.10         42.41         8.00 o                         
  10   3   3        174.44        166.95        11.80 o                         
  11   3   3         30.44         32.47        18.53 o                         
  -9   4   3         88.17        101.16        16.57 o                         
  -8   4   3          1.89        -10.64        14.45 o                         
  -7   4   3        858.48        845.75        56.22 o                         
  -6   4   3        161.71        159.03         4.80 o                         
  -5   4   3        474.61        467.16         8.06 o                         
  -4   4   3          1.05          2.89         2.39 o                         
  -3   4   3         26.05         13.90         4.17 o                         
  -2   4   3       1710.79       1699.86        19.99 o                         
  -1   4   3         66.88         68.98         3.67 o                         
   0   4   3        836.43        849.98        10.62 o                         
   1   4   3        727.94        784.31        10.04 o                         
   2   4   3        888.72        838.81        10.62 o                         
   3   4   3        552.45        451.75         8.83 o                         
   4   4   3         70.20         59.55         4.34 o                         
   5   4   3         46.62         47.51         3.75 o                         
   6   4   3       1226.49       1274.65        21.65 o                         
   7   4   3        142.04        129.28         9.15 o                         
   8   4   3         11.72         21.29         7.56 o                         
   9   4   3        532.86        554.94        17.63 o                         
  10   4   3        160.38        158.42        13.27 o                         
  11   4   3         20.10         21.80        18.88 o                         
  -8   5   3        417.72        374.65        39.70 o                         
  -7   5   3        827.77        845.23        40.66 o                         
  -6   5   3          0.52         -0.91         2.30 o                         
  -5   5   3        234.97        236.81         8.15 o                         
  -4   5   3         76.56         85.64         4.39 o                         
  -3   5   3          0.59         -0.93         2.66 o                         
  -2   5   3         26.68         19.49         3.97 o                         
  -1   5   3        482.09        472.39         8.53 o                         
   0   5   3        597.11        619.18         9.61 o                         
   1   5   3       2078.78       2193.63        21.85 o                         
   2   5   3        340.45        429.35         8.89 o                         
   3   5   3        517.86        462.04         9.65 o                         
   4   5   3         84.45        125.48         6.63 o                         
   5   5   3          3.20          3.14         3.51 o                         
   6   5   3        112.58         98.06         5.62 o                         
   7   5   3        167.12        184.31        11.49 o                         
   8   5   3        163.23        146.44        10.32 o                         
   9   5   3         25.83         27.89         8.93 o                         
  10   5   3         32.42         22.49        11.16 o                         
  11   5   3         92.66         77.00        27.77 o                         
  -8   6   3          0.46         -2.25        15.92 o                         
  -7   6   3        186.62        226.34        22.64 o                         
  -5   6   3         11.42         16.27         5.26 o                         
  -4   6   3        179.94        194.16         5.94 o                         
  -3   6   3        913.96        998.24        19.85 o                         
  -2   6   3       1521.02       1525.07        21.78 o                         
  -1   6   3        888.64        830.05        12.97 o                         
   0   6   3        174.93        149.23         5.48 o                         
   1   6   3       2059.64       2210.38        26.46 o                         
   2   6   3        269.47        287.97         8.07 o                         
   3   6   3       1015.37       1020.46        17.70 o                         
   4   6   3         34.36         45.86         4.67 o                         
   5   6   3        224.39        243.30         8.63 o                         
   6   6   3        800.84        781.51        15.03 o                         
   7   6   3         29.82         31.41         4.85 o                         
   8   6   3         30.99         40.38         8.69 o                         
   9   6   3        182.28        175.68        12.89 o                         
  10   6   3         44.54         49.12        16.23 o                         
  -7   7   3        302.51        298.75        26.70 o                         
  -6   7   3        558.09        543.28        26.50 o                         
  -5   7   3          3.15          0.52         4.16 o                         
  -4   7   3        392.43        408.12        10.29 o                         
  -3   7   3        194.84        194.10        13.04 o                         
  -2   7   3        197.83        189.29         9.61 o                         
  -1   7   3       1102.83       1141.64        15.64 o                         
   0   7   3        183.51        161.92         9.24 o                         
   1   7   3          1.85          7.33         3.80 o                         
   2   7   3        898.05        953.89        17.23 o                         
   3   7   3        402.70        361.19         9.79 o                         
   4   7   3        136.92        125.67         7.29 o                         
   5   7   3         71.22         81.92         6.62 o                         
   6   7   3        385.89        387.94        12.87 o                         
   7   7   3        211.72        210.77         9.68 o                         
   8   7   3          9.07         15.30         5.33 o                         
   9   7   3        112.44        102.77        15.12 o                         
  10   7   3        110.31        126.12        16.55 o                         
  -7   8   3         11.13         33.03        27.63 o                         
  -6   8   3         32.29         11.16        13.04 o                         
  -5   8   3         90.65         78.76        12.79 o                         
  -4   8   3        366.71        360.59         7.95 o                         
  -3   8   3         56.52         49.29         4.87 o                         
  -2   8   3        237.59        199.59         7.23 o                         
  -1   8   3         30.26         26.73         8.85 o                         
   0   8   3         87.19         93.33         7.94 o                         
   1   8   3          0.58          0.55         5.62 o                         
   2   8   3        770.31        818.63        15.05 o                         
   3   8   3        127.46        120.94         7.33 o                         
   4   8   3        194.33        158.67         8.46 o                         
   5   8   3        244.99        234.06        10.36 o                         
   6   8   3         45.11         29.85         7.23 o                         
   7   8   3        214.82        196.37        11.32 o                         
   8   8   3        378.86        394.40        14.14 o                         
   9   8   3          5.02         14.97         6.18 o                         
  10   8   3         48.58         19.31        17.24 o                         
  -6   9   3         15.07         37.56        21.76 o                         
  -5   9   3         20.60         26.51        10.46 o                         
  -4   9   3        381.53        376.61         9.57 o                         
  -3   9   3        175.98        186.76        12.01 o                         
  -2   9   3          2.70         -0.79         5.42 o                         
  -1   9   3         51.94         60.34         7.88 o                         
   0   9   3         84.49         84.71         8.49 o                         
   1   9   3        470.64        482.90        27.67 o                         
   2   9   3         17.32         11.41         5.36 o                         
   3   9   3        972.38        970.90        17.92 o                         
   4   9   3        752.66        763.47        16.46 o                         
   5   9   3         27.74         14.69         6.36 o                         
   6   9   3        111.32        101.33         8.85 o                         
   7   9   3        265.05        292.27        13.62 o                         
   8   9   3         47.32         20.80         8.55 o                         
   9   9   3          1.03         -7.04         9.96 o                         
  -5  10   3          6.27        -24.62        25.89 o                         
  -4  10   3         22.28         18.72         4.98 o                         
  -3  10   3          0.87         -0.21         6.70 o                         
  -2  10   3        322.98        322.86        12.37 o                         
  -1  10   3        174.86        190.70        10.30 o                         
   0  10   3         76.14         80.51         8.17 o                         
   1  10   3       1156.08       1102.59        21.92 o                         
   2  10   3        123.04        129.55         9.73 o                         
   3  10   3        345.00        339.33        12.49 o                         
   4  10   3          3.53          1.24         7.15 o                         
   5  10   3         47.13         68.88         9.11 o                         
   6  10   3         37.51         44.44         9.21 o                         
   7  10   3        260.34        285.93        14.78 o                         
   8  10   3         75.69         52.96        10.67 o                         
   9  10   3         52.69         43.08        15.14 o                         
  -4  11   3        107.33         89.34        20.16 o                         
  -3  11   3        300.71        290.05        27.16 o                         
  -2  11   3        140.46        123.91        10.58 o                         
  -1  11   3          0.49         -4.10         7.82 o                         
   0  11   3        819.46        837.52        20.54 o                         
   1  11   3        383.53        391.50        15.59 o                         
   2  11   3        358.19        347.12        15.95 o                         
   3  11   3         70.84         47.64         9.77 o                         
   4  11   3          2.53         -2.25         8.75 o                         
   5  11   3         57.61         76.00        10.86 o                         
   6  11   3        101.02        101.58        10.67 o                         
   7  11   3        522.77        577.40        20.59 o                         
   8  11   3        180.27        167.98        33.08 o                         
  -2  12   3          7.46        -14.83        15.48 o                         
  -1  12   3         17.82         13.30        15.26 o                         
   0  12   3        186.79        189.38        12.92 o                         
   1  12   3        140.08        146.64        12.38 o                         
   2  12   3        127.21        120.85        15.88 o                         
   3  12   3        368.27        375.66        23.90 o                         
   4  12   3          3.29         -8.41         8.41 o                         
   5  12   3         19.72          3.24        15.13 o                         
   6  12   3         58.70         89.01        13.50 o                         
   7  12   3          7.46         41.62        28.54 o                         
   0  13   3         75.90         54.87        18.31 o                         
   1  13   3         28.95         27.13        15.07 o                         
   2  13   3         31.23         42.56        24.23 o                         
   3  13   3        114.54        106.05        17.20 o                         
   4  13   3         18.15         -1.32        16.83 o                         
   5  13   3         23.84         30.62        17.24 o                         
  -4 -12   4         75.48         49.29        20.16 o                         
  -3 -12   4          7.05          8.44        14.62 o                         
  -2 -12   4        288.31        324.68        20.70 o                         
  -1 -12   4         83.03         98.63        18.32 o                         
   0 -12   4         44.57         23.60        29.82 o                         
  -6 -11   4        165.44        160.96        21.22 o                         
  -5 -11   4        125.52        171.29        18.68 o                         
  -4 -11   4        174.93        174.92        16.96 o                         
  -3 -11   4        143.99        147.53        12.58 o                         
  -2 -11   4        154.04        136.99        15.92 o                         
  -1 -11   4         13.89         13.43        11.03 o                         
   0 -11   4         21.48         22.51         9.80 o                         
   1 -11   4        128.10        120.11        17.05 o                         
   2 -11   4         31.25         18.06        11.04 o                         
   3 -11   4         91.16         68.81        13.27 o                         
  -7 -10   4         75.26        100.38        22.20 o                         
  -6 -10   4         38.82         56.32        18.38 o                         
  -5 -10   4        212.88        219.84        16.87 o                         
  -4 -10   4          2.25          1.86        10.01 o                         
  -3 -10   4         35.95         29.63         9.53 o                         
  -2 -10   4         92.53        110.77        14.16 o                         
  -1 -10   4         83.91         96.23        10.42 o                         
   0 -10   4         36.48         36.72         8.88 o                         
   1 -10   4        109.54        107.18        10.50 o                         
   2 -10   4          6.98          6.41         7.62 o                         
   3 -10   4         57.14         54.01         7.64 o                         
   4 -10   4         36.85         86.56        28.11 o                         
  -8  -9   4          1.83         10.59        18.04 o                         
  -7  -9   4         37.00         21.88        16.13 o                         
  -6  -9   4          2.81          3.60        13.85 o                         
  -5  -9   4        558.20        560.18        25.01 o                         
  -4  -9   4        605.47        543.89        33.71 o                         
  -3  -9   4        132.99        115.38        14.02 o                         
  -2  -9   4         20.45         18.75         8.34 o                         
  -1  -9   4         30.84         37.66        10.02 o                         
   0  -9   4        335.65        279.98        21.02 o                         
   1  -9   4        186.84        202.40        11.38 o                         
   2  -9   4          1.36          0.40         6.36 o                         
   3  -9   4        242.59        252.42        10.77 o                         
   4  -9   4         57.11         61.56         8.40 o                         
   5  -9   4         39.10          3.56        15.73 o                         
  -9  -8   4        245.42        216.83        23.31 o                         
  -8  -8   4        358.97        357.99        30.74 o                         
  -7  -8   4        375.39        374.57        24.81 o                         
  -6  -8   4         59.90         71.79        13.40 o                         
  -5  -8   4         89.81         77.83        10.27 o                         
  -4  -8   4         27.37         23.71         8.10 o                         
  -3  -8   4        119.10        131.50         9.54 o                         
  -2  -8   4          7.94         22.70         6.24 o                         
  -1  -8   4         51.42         47.66         7.54 o                         
   0  -8   4       1217.27       1176.30        24.61 o                         
   1  -8   4       1187.43       1174.22        30.63 o                         
   2  -8   4        445.50        491.65        21.61 o                         
   3  -8   4         80.95         54.23         5.20 o                         
   4  -8   4         21.14         28.68         6.46 o                         
   5  -8   4        366.69        358.55        26.56 o                         
   6  -8   4        262.16        150.08        31.76 o                         
  -9  -7   4        190.63        181.36        21.60 o                         
  -8  -7   4        245.56        231.36        16.59 o                         
  -7  -7   4          3.47          6.87         9.93 o                         
  -6  -7   4        115.74        119.77        11.38 o                         
  -5  -7   4        702.09        665.28        21.14 o                         
  -4  -7   4        332.13        359.75        15.28 o                         
  -3  -7   4        744.41        698.62        17.84 o                         
  -2  -7   4          0.70         -4.69         4.69 o                         
  -1  -7   4          0.89          5.71         4.66 o                         
   0  -7   4        716.61        733.47        16.00 o                         
   1  -7   4        633.85        621.90        14.28 o                         
   2  -7   4       2290.96       2228.60        46.66 o                         
   3  -7   4          5.90         13.46         3.90 o                         
   4  -7   4         43.46         40.82         5.58 o                         
   5  -7   4         85.56         77.05        14.93 o                         
   6  -7   4        430.38        415.18        27.89 o                         
   7  -7   4          5.11         -6.92        17.89 o                         
  -9  -6   4        460.06        443.51        23.19 o                         
  -8  -6   4        448.38        476.95        21.11 o                         
  -7  -6   4         12.45          9.17         8.79 o                         
  -6  -6   4         21.46         25.23         8.16 o                         
  -5  -6   4       1375.46       1338.16        26.62 o                         
  -4  -6   4          0.99          2.49         6.45 o                         
  -3  -6   4        303.46        285.52        11.43 o                         
  -2  -6   4         18.74          8.27         6.19 o                         
  -1  -6   4         45.45         58.01         5.28 o                         
   0  -6   4        520.63        585.76        12.36 o                         
   1  -6   4        965.03       1007.83        16.08 o                         
   2  -6   4       1937.56       1951.07        41.58 o                         
   3  -6   4        520.18        544.18        10.58 o                         
   4  -6   4        152.71        155.08         8.09 o                         
   5  -6   4         12.49         -2.48        14.93 o                         
   6  -6   4         35.74         32.24        20.49 o                         
   7  -6   4        135.48        168.36        20.77 o                         
   8  -6   4        315.63        297.66        27.69 o                         
 -10  -5   4         78.44        125.57        23.04 o                         
  -9  -5   4         54.31         63.38        11.85 o                         
  -8  -5   4        234.89        214.03        12.30 o                         
  -7  -5   4         35.54         37.79         7.27 o                         
  -6  -5   4         20.60         15.47         5.82 o                         
  -5  -5   4         19.47         27.83         6.48 o                         
  -4  -5   4         97.96         96.39         7.85 o                         
  -3  -5   4        374.81        392.76        12.06 o                         
  -2  -5   4        198.69        190.24         8.46 o                         
  -1  -5   4       1782.78       1898.30        26.43 o                         
   0  -5   4       1308.11       1397.68        20.36 o                         
   1  -5   4         15.85         20.02         3.11 o                         
   2  -5   4       3028.04       3301.63        35.50 o                         
   3  -5   4        527.78        566.12        11.88 o                         
   4  -5   4         13.66         19.20         3.54 o                         
   5  -5   4         32.28         26.25         9.75 o                         
   6  -5   4          2.31         -0.88        17.63 o                         
   7  -5   4        773.86        747.33        50.35 o                         
   8  -5   4         93.74         93.37        35.58 o                         
 -10  -4   4        252.83        244.07        27.67 o                         
  -9  -4   4        167.09        191.21        12.83 o                         
  -8  -4   4        145.42        132.28         9.29 o                         
  -7  -4   4        167.19        175.36         9.97 o                         
  -6  -4   4        694.16        707.28        17.02 o                         
  -5  -4   4        662.66        652.87        14.28 o                         
  -4  -4   4       1037.15       1036.59        20.21 o                         
  -3  -4   4        428.32        402.60        11.39 o                         
  -2  -4   4       3439.43       3401.56        45.56 o                         
  -1  -4   4        302.55        280.95         8.34 o                         
   0  -4   4         34.74         24.38         3.31 o                         
   1  -4   4        202.63        275.04         6.86 o                         
   2  -4   4        528.02        596.07        11.35 o                         
   3  -4   4         87.11         80.16         3.88 o                         
   4  -4   4        985.00        982.32        17.51 o                         
   5  -4   4       1332.21       1398.74        36.77 o                         
   6  -4   4         15.10         22.53         9.10 o                         
   7  -4   4         93.06         84.98        13.82 o                         
   8  -4   4          0.74        -10.92        13.58 o                         
   9  -4   4         56.64         66.56        16.68 o                         
 -10  -3   4        211.07        187.74        24.60 o                         
  -9  -3   4         28.08         38.67         8.50 o                         
  -8  -3   4        119.33        116.48         8.39 o                         
  -7  -3   4         74.80         65.08         6.64 o                         
  -6  -3   4        115.57        119.18         8.25 o                         
  -5  -3   4       2516.42       2554.80        33.30 o                         
  -4  -3   4        343.64        398.57        10.02 o                         
  -3  -3   4         55.77         58.17         5.26 o                         
  -2  -3   4        722.13        631.85        13.11 o                         
  -1  -3   4        796.55        812.40        15.31 o                         
   0  -3   4       3427.99       3382.17        36.58 o                         
   1  -3   4        238.61        211.90         5.82 o                         
   2  -3   4         10.28         25.67         2.62 o                         
   3  -3   4        111.96        129.59         4.33 o                         
   4  -3   4         21.63         18.92         1.84 o                         
   5  -3   4        204.09        248.55        26.68 o                         
   6  -3   4        429.85        434.32        19.27 o                         
   7  -3   4         69.67         63.11        10.32 o                         
   8  -3   4         27.60         -0.28        22.71 o                         
   9  -3   4         11.33          2.14        10.56 o                         
 -10  -2   4        697.67        685.17        40.85 o                         
  -9  -2   4        164.64        178.55        10.10 o                         
  -8  -2   4        238.96        257.21        11.11 o                         
  -7  -2   4        206.80        205.97         9.35 o                         
  -6  -2   4         52.56         48.72         5.43 o                         
  -5  -2   4        155.64        116.90         6.48 o                         
  -4  -2   4          6.21          3.89         2.99 o                         
  -3  -2   4       1612.83       1688.78        22.68 o                         
  -2  -2   4        869.84        860.10        15.47 o                         
  -1  -2   4       3573.38       3367.92        39.66 o                         
   0  -2   4         81.31         62.24         4.16 o                         
   1  -2   4       1554.86       1519.34        18.50 o                         
   2  -2   4        469.13        499.04         8.40 o                         
   3  -2   4        179.21        184.50         4.99 o                         
   4  -2   4        493.92        509.45         7.92 o                         
   5  -2   4        334.53        341.31         5.83 o                         
   6  -2   4        219.40        211.35         7.19 o                         
   7  -2   4          6.26          2.84         2.14 o                         
   8  -2   4         42.25         39.65         8.39 o                         
   9  -2   4        116.28        126.03        11.79 o                         
  10  -2   4         26.06         25.73        33.03 o                         
 -10  -1   4         12.33         13.86        16.27 o                         
  -9  -1   4          7.06         13.69         6.76 o                         
  -8  -1   4        398.03        417.25        12.84 o                         
  -7  -1   4         11.00         19.04         5.52 o                         
  -6  -1   4         10.01         20.55         4.85 o                         
  -5  -1   4         67.48         43.97         4.50 o                         
  -4  -1   4          2.99          0.69         2.85 o                         
  -3  -1   4         38.12         43.44         3.72 o                         
  -2  -1   4        195.15        192.04         5.91 o                         
  -1  -1   4        628.71        611.69         9.95 o                         
   0  -1   4         14.43         10.06         2.56 o                         
   1  -1   4       3009.07       2843.21        30.64 o                         
   2  -1   4        746.81        690.78        11.79 o                         
   3  -1   4        153.28        124.22         5.14 o                         
   4  -1   4         78.26         58.09         3.50 o                         
   5  -1   4        659.79        715.61        13.48 o                         
   6  -1   4        213.77        215.45         5.56 o                         
   7  -1   4         81.71         75.92         4.17 o                         
   8  -1   4          1.44          1.46         3.23 o                         
   9  -1   4        381.03        378.05        19.69 o                         
  10  -1   4         39.26         37.02        10.11 o                         
 -10   0   4         60.30         67.75        18.99 o                         
  -9   0   4         43.56         52.75        12.47 o                         
  -8   0   4        147.90        157.89         8.82 o                         
  -7   0   4        116.70        119.11         7.37 o                         
  -6   0   4        333.37        323.39         8.38 o                         
  -5   0   4         86.05         64.48         4.26 o                         
  -4   0   4        125.56        111.21         4.88 o                         
  -3   0   4        267.63        291.61         6.85 o                         
  -2   0   4          1.88         -1.62         1.97 o                         
  -1   0   4          7.14         -2.65         2.65 o                         
   0   0   4        801.20        842.73        10.44 o                         
   1   0   4        207.60        273.17         8.40 o                         
   2   0   4        293.88        286.08         5.88 o                         
   3   0   4         15.21         12.38         2.45 o                         
   4   0   4        203.68        213.33         6.10 o                         
   5   0   4        738.15        749.08        14.95 o                         
   6   0   4         23.00         22.81         2.82 o                         
   7   0   4          3.96         -0.01         3.48 o                         
   8   0   4        476.52        443.02        27.23 o                         
   9   0   4        542.71        531.31        15.96 o                         
  10   0   4        212.59        238.28        12.45 o                         
 -10   1   4          2.13        -15.48        15.48 o                         
  -9   1   4        200.20        208.01        15.15 o                         
  -8   1   4        132.06        133.57         7.19 o                         
  -7   1   4         75.52         78.97         5.41 o                         
  -6   1   4         25.22         17.49         3.75 o                         
  -5   1   4        281.31        270.28         7.14 o                         
  -4   1   4          5.63         17.32         2.85 o                         
  -3   1   4        312.92        349.74         7.17 o                         
  -2   1   4        620.15        571.63         9.04 o                         
  -1   1   4      16609.66      15319.06       132.64 o                         
   0   1   4       4080.47       4051.60        36.05 o                         
   1   1   4       8235.65       8047.94        67.07 o                         
   2   1   4       3042.06       2798.53        25.88 o                         
   3   1   4         24.42         10.75         2.09 o                         
   4   1   4         80.21         46.13         2.93 o                         
   5   1   4         54.59         75.31         4.05 o                         
   6   1   4          8.12         10.80         3.60 o                         
   7   1   4         20.17         29.40         4.77 o                         
   8   1   4        321.55        316.40        11.06 o                         
   9   1   4        160.81        166.02         9.33 o                         
  10   1   4        302.63        271.31        15.96 o                         
  -9   2   4         19.75         16.85         7.93 o                         
  -8   2   4        236.72        248.37        14.10 o                         
  -7   2   4         11.97         18.32         4.51 o                         
  -6   2   4        175.31        189.26         7.02 o                         
  -5   2   4        361.64        381.68         8.43 o                         
  -4   2   4        837.89        835.10        12.37 o                         
  -3   2   4        313.21        306.15         6.83 o                         
  -2   2   4       1351.79       1417.57        17.27 o                         
  -1   2   4       1336.21       1283.66        15.15 o                         
   0   2   4       2076.61       2042.12        20.37 o                         
   1   2   4        460.72        441.25         7.05 o                         
   2   2   4      12022.73      11474.71        94.16 o                         
   3   2   4       2014.65       2021.16        20.05 o                         
   4   2   4       2861.15       3047.96        32.67 o                         
   5   2   4        214.27        204.11         9.23 o                         
   6   2   4         77.04         76.62         5.64 o                         
   7   2   4          1.74         -2.13         5.66 o                         
   8   2   4        360.48        364.23        14.04 o                         
   9   2   4        181.28        169.67        11.59 o                         
  10   2   4        128.70        139.94        10.66 o                         
  11   2   4        101.28        112.70        17.98 o                         
  -9   3   4         32.76         21.97         5.48 o                         
  -8   3   4         90.90         77.44         6.05 o                         
  -7   3   4        379.12        381.57        10.08 o                         
  -6   3   4        592.31        618.03        13.92 o                         
  -5   3   4         34.11         31.40         4.25 o                         
  -4   3   4        691.57        701.79        11.29 o                         
  -3   3   4         44.48         49.07         3.92 o                         
  -2   3   4       3337.00       3551.61        37.17 o                         
  -1   3   4       2860.16       2843.39        28.79 o                         
   0   3   4          8.09          2.89         2.05 o                         
   1   3   4        410.73        404.96         7.02 o                         
   2   3   4        768.89        719.67         9.62 o                         
   3   3   4        146.23        161.41         4.48 o                         
   4   3   4       3381.77       3504.54        32.60 o                         
   5   3   4       4998.81       4868.33        55.94 o                         
   6   3   4       3937.11       3981.44        49.19 o                         
   7   3   4         61.11         76.25         6.73 o                         
   8   3   4        546.85        532.38        15.18 o                         
   9   3   4        481.29        488.91        18.38 o                         
  10   3   4        170.52        145.58        14.12 o                         
  11   3   4         82.41         60.30        31.62 o                         
  -9   4   4         82.46         73.85        20.81 o                         
  -8   4   4          7.60          2.70        15.72 o                         
  -7   4   4          3.93         10.00         3.89 o                         
  -6   4   4        599.48        632.77        10.85 o                         
  -5   4   4        122.92        134.84         5.93 o                         
  -4   4   4       1263.38       1290.40        20.55 o                         
  -3   4   4        153.54        176.38         6.05 o                         
  -2   4   4        644.69        632.60        10.60 o                         
  -1   4   4       2147.43       2232.58        24.11 o                         
   0   4   4        362.26        395.86         9.24 o                         
   1   4   4       1511.49       1454.48        16.15 o                         
   2   4   4        517.31        558.72         8.67 o                         
   3   4   4        347.51        386.93         7.17 o                         
   4   4   4        144.51        149.06         5.95 o                         
   5   4   4         66.09         51.85         5.93 o                         
   6   4   4       3841.41       3796.95        42.11 o                         
   7   4   4       1294.94       1327.42        23.70 o                         
   8   4   4        464.63        456.44        15.13 o                         
   9   4   4        490.10        480.66        21.73 o                         
  10   4   4          1.29          9.94        10.06 o                         
  11   4   4        116.00        122.22        23.57 o                         
  -7   5   4        111.92        102.15         9.63 o                         
  -6   5   4         70.89         83.79         7.71 o                         
  -5   5   4        221.09        217.13         6.79 o                         
  -4   5   4         80.79         82.85         6.55 o                         
  -3   5   4        106.35         80.14         4.80 o                         
  -2   5   4        176.66        175.71         7.55 o                         
  -1   5   4          6.91         -0.67         2.73 o                         
   0   5   4        703.17        700.69        10.89 o                         
   1   5   4        173.43        169.93         5.39 o                         
   2   5   4        944.94        926.73        12.29 o                         
   3   5   4        766.42        856.68        11.87 o                         
   4   5   4       1100.45       1140.55        17.11 o                         
   5   5   4          5.66         14.31         3.68 o                         
   6   5   4        948.41        948.50        16.67 o                         
   7   5   4         18.30         28.09         6.50 o                         
   8   5   4          9.87          8.75         7.31 o                         
   9   5   4          6.59         -0.43         8.78 o                         
  10   5   4          4.54          0.99        10.83 o                         
  11   5   4          5.86         32.50        19.87 o                         
  -8   6   4        202.35        249.46        65.99 o                         
  -7   6   4        118.90        127.85        23.51 o                         
  -6   6   4        582.37        584.20        12.40 o                         
  -5   6   4         56.78         54.08         3.84 o                         
  -4   6   4        444.50        480.85        10.24 o                         
  -3   6   4       1373.16       1440.49        19.35 o                         
  -2   6   4         66.34         54.51         4.37 o                         
  -1   6   4         93.60         88.98         5.10 o                         
   0   6   4         75.50         79.03         4.65 o                         
   1   6   4        486.30        483.13         8.72 o                         
   2   6   4       1500.84       1551.21        19.42 o                         
   3   6   4       1757.15       1757.45        23.47 o                         
   4   6   4        341.00        380.08        11.09 o                         
   5   6   4        219.60        209.98         8.18 o                         
   6   6   4         12.98         16.95         4.45 o                         
   7   6   4          0.65          4.33         4.76 o                         
   8   6   4         44.20         56.31         9.08 o                         
   9   6   4         99.51        113.77        11.41 o                         
  10   6   4         11.74         23.94        24.70 o                         
  -7   7   4         73.28        105.80        17.69 o                         
  -6   7   4         16.58         -4.29        18.74 o                         
  -5   7   4        239.47        239.80         8.67 o                         
  -4   7   4        283.91        286.67         8.50 o                         
  -3   7   4         12.72         13.49         4.30 o                         
  -2   7   4         89.25         95.91         5.83 o                         
  -1   7   4       1118.70       1129.31        16.89 o                         
   0   7   4        581.55        609.30        11.44 o                         
   1   7   4         29.58         21.29         3.30 o                         
   2   7   4       1086.27       1071.67        17.35 o                         
   3   7   4       1988.72       2090.81        30.37 o                         
   4   7   4        317.54        331.24        11.56 o                         
   5   7   4        167.18        158.36         8.30 o                         
   6   7   4         11.48          9.75         5.22 o                         
   7   7   4        567.12        572.47        15.81 o                         
   8   7   4         98.18         91.49         7.97 o                         
   9   7   4        204.92        231.59        17.01 o                         
  10   7   4          0.48          4.76        14.38 o                         
  -6   8   4         18.28         16.87        14.19 o                         
  -5   8   4        149.57        129.72         7.87 o                         
  -4   8   4        540.79        521.92        12.56 o                         
  -3   8   4        193.36        194.53         9.85 o                         
  -2   8   4         37.02         42.32         4.88 o                         
  -1   8   4         82.31         85.83         4.85 o                         
   0   8   4        676.10        706.20        19.42 o                         
   1   8   4        159.55        153.12         8.74 o                         
   2   8   4         32.99         35.33         6.06 o                         
   3   8   4        597.98        644.03        16.00 o                         
   4   8   4        523.35        544.74        15.81 o                         
   5   8   4         15.22          5.13         5.44 o                         
   6   8   4         96.04        110.38         9.62 o                         
   7   8   4        232.13        236.53        14.97 o                         
   8   8   4        418.82        410.97        14.16 o                         
   9   8   4         77.50         73.32         6.19 o                         
  10   8   4         42.90         55.90        17.04 o                         
  -6   9   4         27.53         42.76        15.48 o                         
  -5   9   4        132.14        136.23        15.52 o                         
  -4   9   4        110.39         86.81         8.17 o                         
  -3   9   4        169.28        130.64         6.97 o                         
  -2   9   4         52.53         57.57         7.85 o                         
  -1   9   4          0.52         -6.73         6.73 o                         
   0   9   4        923.43        931.27        34.09 o                         
   1   9   4        531.25        538.27        25.68 o                         
   2   9   4        352.06        341.71        11.57 o                         
   3   9   4        491.23        493.94        13.53 o                         
   4   9   4         58.57         64.19         6.86 o                         
   5   9   4        178.95        195.13        10.44 o                         
   6   9   4         94.98         93.17         8.51 o                         
   7   9   4         13.60         18.80         9.85 o                         
   8   9   4          2.40          0.39         8.01 o                         
   9   9   4         45.46         59.94         9.70 o                         
  -5  10   4          7.47         37.00        27.95 o                         
  -4  10   4          6.20         -5.80         7.25 o                         
  -3  10   4         38.83         31.60         8.76 o                         
  -2  10   4        299.01        283.48        12.31 o                         
  -1  10   4         23.74         27.50         7.29 o                         
   0  10   4         26.13         27.71         6.85 o                         
   1  10   4        413.54        401.86        14.39 o                         
   2  10   4         82.82         69.99         8.54 o                         
   3  10   4        160.85        172.62        10.15 o                         
   4  10   4         64.58         56.44         7.77 o                         
   5  10   4         35.44         41.65        11.69 o                         
   6  10   4        338.97        352.33        15.27 o                         
   7  10   4         87.17        105.24        10.24 o                         
   8  10   4          6.80          1.51         9.86 o                         
   9  10   4          1.52          2.77        11.68 o                         
  -4  11   4        100.07        101.52        15.08 o                         
  -3  11   4         58.55         55.92        12.12 o                         
  -2  11   4         71.61         71.89         8.79 o                         
  -1  11   4         11.19         -1.64         9.50 o                         
   0  11   4        277.42        301.55        14.97 o                         
   1  11   4        238.71        232.65        12.67 o                         
   2  11   4        163.77        168.41        11.51 o                         
   3  11   4        644.76        612.72        16.16 o                         
   4  11   4         11.49          1.48         8.23 o                         
   5  11   4          0.93          0.13         8.61 o                         
   6  11   4        321.83        333.51        15.90 o                         
   7  11   4        237.34        281.24        17.72 o                         
   8  11   4        135.69        162.84        28.90 o                         
  -2  12   4         32.14         13.69        16.28 o                         
  -1  12   4          1.21         -9.84         9.84 o                         
   0  12   4        190.20        213.00        13.61 o                         
   1  12   4         88.03         88.95        11.25 o                         
   2  12   4       1099.20       1087.76        29.35 o                         
   3  12   4        272.57        250.87        24.89 o                         
   4  12   4        369.30        398.01        20.35 o                         
   5  12   4         42.41         52.83        14.61 o                         
   6  12   4          0.46          0.58        12.54 o                         
   7  12   4         27.52          9.87        15.08 o                         
   0  13   4         83.36         52.66        20.53 o                         
   1  13   4          8.91          4.51        14.91 o                         
   2  13   4        136.62        194.86        17.55 o                         
   3  13   4        121.40        154.20        17.83 o                         
   4  13   4          5.11         14.66        15.93 o                         
   5  13   4         37.21         29.76        17.07 o                         
  -3 -12   5         88.68         89.19        20.54 o                         
  -2 -12   5         15.40         18.88        22.88 o                         
  -1 -12   5         27.12         42.39        15.71 o                         
  -5 -11   5         35.08         32.58        16.80 o                         
  -4 -11   5        188.94        187.74        18.14 o                         
  -3 -11   5        239.17        223.83        18.09 o                         
  -2 -11   5         98.92        101.05         9.95 o                         
  -1 -11   5          6.56        -11.82        11.82 o                         
   0 -11   5        189.46        213.94        15.34 o                         
   1 -11   5        101.08         88.82        10.87 o                         
   2 -11   5        131.82        133.21        15.84 o                         
  -7 -10   5         23.96         41.39        23.79 o                         
  -6 -10   5        377.99        339.05        30.87 o                         
  -5 -10   5        621.23        550.99        36.79 o                         
  -4 -10   5        204.89        192.12        24.89 o                         
  -3 -10   5        242.29        235.96        36.45 o                         
  -2 -10   5        234.00        256.44        27.37 o                         
  -1 -10   5         68.91         69.92         8.98 o                         
   0 -10   5          8.86          7.27         9.36 o                         
   1 -10   5        132.92        155.78        18.36 o                         
   2 -10   5        404.19        450.03        18.69 o                         
   3 -10   5          1.97         -7.72         7.72 o                         
   4 -10   5         14.46         27.37        30.65 o                         
  -8  -9   5          1.66          7.88        29.30 o                         
  -7  -9   5        131.39        120.02        19.71 o                         
  -6  -9   5          2.74         19.49        15.63 o                         
  -5  -9   5        373.77        389.97        19.89 o                         
  -4  -9   5          4.82         11.88         9.27 o                         
  -3  -9   5        229.84        195.01        12.69 o                         
  -2  -9   5        124.45        115.73         9.85 o                         
  -1  -9   5        189.57        175.87        12.20 o                         
   0  -9   5          1.06          7.20         5.94 o                         
   1  -9   5         78.16         90.72         9.30 o                         
   2  -9   5        321.30        316.98        23.32 o                         
   3  -9   5          3.11          3.52         8.92 o                         
   4  -9   5         40.95         34.04         4.50 o                         
   5  -9   5         79.05         26.33        18.62 o                         
  -8  -8   5        187.39        148.20        18.44 o                         
  -7  -8   5         12.42         25.42        12.14 o                         
  -6  -8   5        164.40        146.79        14.90 o                         
  -5  -8   5        156.71        147.64        12.69 o                         
  -4  -8   5          4.08         -2.33        10.14 o                         
  -3  -8   5        425.65        425.98        15.92 o                         
  -2  -8   5        625.11        621.74        16.78 o                         
  -1  -8   5        367.32        353.65        12.89 o                         
   0  -8   5         20.41         15.96         5.40 o                         
   1  -8   5        252.77        287.66        11.79 o                         
   2  -8   5         28.39         44.43         7.06 o                         
   3  -8   5          2.13          5.34         6.03 o                         
   4  -8   5         66.75         46.05         5.04 o                         
   5  -8   5        406.31        345.03        61.78 o                         
   6  -8   5        138.54        133.06        44.87 o                         
  -9  -7   5        159.53        194.78        48.04 o                         
  -8  -7   5        527.25        474.13        25.23 o                         
  -7  -7   5         49.66         42.75         9.81 o                         
  -6  -7   5        439.10        471.68        26.07 o                         
  -5  -7   5       2156.34       2205.02        38.64 o                         
  -4  -7   5         43.77         42.11         8.02 o                         
  -3  -7   5         12.24         10.41         8.37 o                         
  -2  -7   5         65.24         56.52         8.94 o                         
  -1  -7   5         20.82         20.12         5.41 o                         
   0  -7   5         84.16        105.12         7.10 o                         
   1  -7   5         21.50         26.38         4.48 o                         
   2  -7   5       2370.20       2278.17        71.52 o                         
   3  -7   5        212.62        233.81        22.13 o                         
   4  -7   5          1.77         -1.44         3.65 o                         
   5  -7   5        439.61        408.40        26.61 o                         
   6  -7   5         60.41         67.14        23.66 o                         
   7  -7   5        204.25        202.27       113.24 o                         
  -9  -6   5        217.92        330.10        38.76 o                         
  -8  -6   5        578.64        570.36        19.53 o                         
  -7  -6   5          4.30         15.48         8.09 o                         
  -6  -6   5        109.26        107.18        13.86 o                         
  -5  -6   5        190.29        194.48        16.82 o                         
  -4  -6   5        179.61        169.31        17.97 o                         
  -3  -6   5        176.11        146.63         9.85 o                         
  -2  -6   5         19.05         21.35         5.25 o                         
  -1  -6   5        361.32        368.97        11.18 o                         
   0  -6   5        650.93        627.93        13.77 o                         
   1  -6   5        102.05         93.82         5.88 o                         
   2  -6   5        353.17        359.32         9.16 o                         
   3  -6   5       2955.19       2971.83       173.19 o                         
   4  -6   5        413.97        400.54         8.13 o                         
   5  -6   5          8.62         -7.94        18.11 o                         
   6  -6   5        110.90        106.25        19.85 o                         
   7  -6   5         35.21         18.31        15.72 o                         
   8  -6   5        120.26        124.26        32.16 o                         
  -9  -5   5          4.39         21.84        11.01 o                         
  -8  -5   5         98.07         89.19        10.13 o                         
  -7  -5   5        322.22        318.51        13.64 o                         
  -6  -5   5         64.32         60.38         9.93 o                         
  -5  -5   5        489.50        494.21        15.88 o                         
  -4  -5   5        225.89        223.97        11.24 o                         
  -3  -5   5         86.28         52.57         6.44 o                         
  -2  -5   5        204.49        225.32         9.12 o                         
  -1  -5   5        814.96        860.25        16.29 o                         
   0  -5   5        216.65        184.25         7.87 o                         
   1  -5   5        672.10        641.29        11.91 o                         
   2  -5   5         97.67        123.76         5.92 o                         
   3  -5   5        531.42        562.31        11.99 o                         
   4  -5   5         78.53         94.67         5.37 o                         
   5  -5   5        766.29        788.06        49.08 o                         
   6  -5   5         23.11         21.58        10.94 o                         
   7  -5   5         41.57         32.54        13.54 o                         
   8  -5   5         81.21        107.90        18.52 o                         
 -10  -4   5         38.60         53.49        32.24 o                         
  -9  -4   5        229.85        204.66        14.41 o                         
  -8  -4   5          0.51         -5.30         7.29 o                         
  -7  -4   5         10.43         11.36         6.64 o                         
  -6  -4   5        142.89        127.73         8.64 o                         
  -5  -4   5         18.61         23.75         5.54 o                         
  -4  -4   5         63.12         44.80         6.19 o                         
  -3  -4   5        219.79        290.73        10.56 o                         
  -2  -4   5          0.77         -0.42         3.82 o                         
  -1  -4   5       1868.73       2048.63        28.33 o                         
   0  -4   5        178.74        171.05         6.93 o                         
   1  -4   5       1806.45       1855.00        23.26 o                         
   2  -4   5        273.75        323.41         7.83 o                         
   3  -4   5        278.28        277.76         8.07 o                         
   4  -4   5       2057.15       2238.20        25.05 o                         
   5  -4   5        771.49        913.21        50.35 o                         
   6  -4   5          1.20          2.83        11.51 o                         
   7  -4   5         78.36         84.15        13.68 o                         
   8  -4   5         25.32         37.65        25.65 o                         
   9  -4   5         55.53         48.79        46.14 o                         
 -10  -3   5        114.34        123.07        25.89 o                         
  -9  -3   5        238.95        248.61        13.34 o                         
  -8  -3   5          0.81         -6.82         6.82 o                         
  -7  -3   5        137.07        128.80         8.65 o                         
  -6  -3   5        571.89        560.44        15.66 o                         
  -5  -3   5       1740.30       1852.99        35.21 o                         
  -4  -3   5        942.47        971.82        17.14 o                         
  -3  -3   5        766.86        681.26        15.24 o                         
  -2  -3   5        534.85        503.48        12.30 o                         
  -1  -3   5       3271.87       3588.25        53.02 o                         
   0  -3   5       1611.35       1701.87        22.07 o                         
   1  -3   5        436.15        452.86        10.32 o                         
   2  -3   5         48.13         36.13         3.32 o                         
   3  -3   5        290.86        394.93         9.20 o                         
   4  -3   5        244.95        247.33         5.87 o                         
   5  -3   5         49.25         59.84         3.23 o                         
   6  -3   5       1172.16       1248.70        34.66 o                         
   7  -3   5         76.10         56.89        11.50 o                         
   8  -3   5          3.07         28.09        20.17 o                         
   9  -3   5        155.24        136.65        15.17 o                         
 -10  -2   5        892.05        903.20        56.86 o                         
  -9  -2   5        155.38        170.05        10.75 o                         
  -8  -2   5        459.50        473.08        14.66 o                         
  -7  -2   5        319.55        332.12        12.14 o                         
  -6  -2   5        110.86         96.81         6.93 o                         
  -5  -2   5        101.00         96.18         6.53 o                         
  -4  -2   5         44.48         52.28         4.92 o                         
  -3  -2   5       1125.10       1134.98        17.73 o                         
  -2  -2   5        782.69        735.92        13.00 o                         
  -1  -2   5        174.29        161.78         6.55 o                         
   0  -2   5        752.47        734.03        13.51 o                         
   1  -2   5       3217.03       3234.91        35.52 o                         
   2  -2   5        617.47        577.40        10.13 o                         
   3  -2   5         15.03         23.88         3.10 o                         
   4  -2   5         11.04          0.32         2.77 o                         
   5  -2   5         21.92         20.63         2.59 o                         
   6  -2   5        269.82        271.66         5.62 o                         
   7  -2   5          2.96         -0.52         3.18 o                         
   8  -2   5        252.90        261.20        16.30 o                         
   9  -2   5         17.52          2.30         8.00 o                         
  10  -2   5          0.47         52.09        34.15 o                         
 -10  -1   5        132.78        123.24        28.27 o                         
  -9  -1   5         53.19         59.60         8.71 o                         
  -8  -1   5        470.68        479.24        14.31 o                         
  -7  -1   5        231.46        231.17        10.22 o                         
  -6  -1   5        416.37        410.83        13.65 o                         
  -5  -1   5         79.18         74.22         5.67 o                         
  -4  -1   5         78.93         99.22         7.63 o                         
  -3  -1   5        816.12        765.51        13.43 o                         
  -2  -1   5       1322.31       1206.34        17.61 o                         
  -1  -1   5        683.50        689.11        11.47 o                         
   0  -1   5        738.43        757.59        16.17 o                         
   1  -1   5        980.07       1005.28        14.71 o                         
   2  -1   5         41.36         41.94         3.47 o                         
   3  -1   5        176.67        241.80         6.59 o                         
   4  -1   5          3.56          3.91         2.88 o                         
   5  -1   5       1158.46       1189.72        19.65 o                         
   6  -1   5          1.29         -2.44         2.75 o                         
   7  -1   5        220.22        214.57         6.49 o                         
   8  -1   5         32.12         37.20         3.38 o                         
   9  -1   5        404.46        430.86        50.90 o                         
  10  -1   5         50.63         45.54         9.61 o                         
 -10   0   5         11.75         33.88        19.38 o                         
  -9   0   5         53.41         43.42         8.20 o                         
  -8   0   5         91.88        100.82         8.11 o                         
  -7   0   5        389.65        396.92        12.48 o                         
  -6   0   5        941.47        938.83        15.26 o                         
  -5   0   5          1.08         -0.04         3.25 o                         
  -4   0   5        152.55        140.21         5.80 o                         
  -3   0   5        288.68        334.86         7.54 o                         
  -2   0   5        160.52        211.95         6.03 o                         
  -1   0   5         76.22         71.57         4.18 o                         
   0   0   5        942.54        828.32        11.43 o                         
   1   0   5        785.68        694.52        10.60 o                         
   2   0   5        350.33        325.68         6.85 o                         
   3   0   5        467.90        493.99         8.51 o                         
   4   0   5       2000.59       2097.56        23.03 o                         
   5   0   5        416.19        438.19         8.55 o                         
   6   0   5        348.30        321.71         8.61 o                         
   7   0   5         34.43         40.16         3.06 o                         
   8   0   5         19.40          4.89        12.15 o                         
   9   0   5        977.43        969.41        20.61 o                         
  10   0   5          0.43         -1.95        13.15 o                         
  -9   1   5        107.59        107.93        12.10 o                         
  -8   1   5          2.75          2.79         5.44 o                         
  -7   1   5         17.99         11.38         4.77 o                         
  -6   1   5        794.16        779.02        14.25 o                         
  -5   1   5        180.89        181.65         6.90 o                         
  -4   1   5         23.69         33.53         3.78 o                         
  -3   1   5        886.15        972.54        13.94 o                         
  -2   1   5       1847.91       1812.64        21.45 o                         
  -1   1   5       7860.02       7954.09        72.26 o                         
   0   1   5        194.22        200.37         5.29 o                         
   1   1   5         47.60         49.28         3.14 o                         
   2   1   5       1307.08       1390.57        15.38 o                         
   3   1   5        919.71       1014.63        13.47 o                         
   4   1   5        323.39        300.28         6.75 o                         
   5   1   5         81.76         98.84         4.43 o                         
   6   1   5         92.86         84.75         4.46 o                         
   7   1   5          5.62         -2.01         4.15 o                         
   8   1   5         91.12         89.55         8.11 o                         
   9   1   5        203.51        222.54        16.11 o                         
  10   1   5        454.98        464.28        19.62 o                         
  -9   2   5        108.90        121.53        17.00 o                         
  -8   2   5          0.44          2.81         5.60 o                         
  -7   2   5         29.24         32.85         5.36 o                         
  -6   2   5       1386.84       1405.29        24.81 o                         
  -5   2   5         32.91         20.32         3.88 o                         
  -4   2   5        385.92        409.87         8.84 o                         
  -3   2   5         45.68         48.08         3.92 o                         
  -2   2   5        205.98        273.05         6.92 o                         
  -1   2   5       1953.58       1889.33        24.92 o                         
   0   2   5        156.93        129.14         6.39 o                         
   1   2   5         29.26         20.01         2.82 o                         
   2   2   5       1917.98       1873.50        19.45 o                         
   3   2   5        478.51        557.44         8.45 o                         
   4   2   5        715.10        715.72        11.06 o                         
   5   2   5         28.58         30.70         3.12 o                         
   6   2   5         44.95         42.92         6.23 o                         
   7   2   5         50.16         45.05         5.92 o                         
   8   2   5         76.90         75.85         7.73 o                         
   9   2   5        176.29        206.68        13.09 o                         
  10   2   5        167.03        150.90        10.82 o                         
  -9   3   5         21.93         10.94         8.27 o                         
  -8   3   5          1.06         15.33         6.73 o                         
  -7   3   5        212.07        193.41        13.42 o                         
  -6   3   5          0.59         -1.48         4.42 o                         
  -5   3   5        295.16        298.23         8.33 o                         
  -4   3   5         42.25         40.26         4.06 o                         
  -3   3   5         87.32         94.95         5.02 o                         
  -2   3   5       1821.44       1846.20        22.36 o                         
  -1   3   5       4449.86       4606.40        44.58 o                         
   0   3   5        140.97        144.14         5.63 o                         
   1   3   5        263.27        268.47         6.20 o                         
   2   3   5         11.00          9.06         2.69 o                         
   3   3   5        966.48        947.70        12.17 o                         
   4   3   5        781.55        911.20        11.89 o                         
   5   3   5        591.63        577.17        10.70 o                         
   6   3   5       1627.24       1730.97        30.75 o                         
   7   3   5        117.50        110.98         7.84 o                         
   8   3   5        123.42        124.28         8.81 o                         
   9   3   5        350.57        344.01        14.91 o                         
  10   3   5         75.16         85.41        10.63 o                         
  11   3   5        186.40        173.07        21.84 o                         
  -9   4   5         15.38         21.12        15.25 o                         
  -8   4   5         53.15         60.80         5.76 o                         
  -7   4   5         31.37         25.45         4.94 o                         
  -6   4   5        155.19        148.36         7.94 o                         
  -5   4   5        856.52        887.25        15.91 o                         
  -4   4   5        393.38        376.97         9.08 o                         
  -3   4   5         92.73         89.24         5.15 o                         
  -2   4   5       1133.23       1143.53        20.93 o                         
  -1   4   5       2588.88       2750.37        29.27 o                         
   0   4   5       1381.34       1463.34        17.09 o                         
   1   4   5         17.96         18.56         2.86 o                         
   2   4   5        344.00        334.43         7.00 o                         
   3   4   5       1075.25       1071.48        13.68 o                         
   4   4   5        251.69        195.44         5.72 o                         
   5   4   5          0.97         -1.31         2.95 o                         
   6   4   5       1313.85       1437.55        24.49 o                         
   7   4   5       6046.00       6264.12       135.07 o                         
   8   4   5        992.52        962.00        21.05 o                         
   9   4   5         70.66         84.08         9.46 o                         
  10   4   5         37.70         25.98        10.36 o                         
  11   4   5         82.51         68.71        27.07 o                         
  -8   5   5        263.47        306.52        33.19 o                         
  -7   5   5        294.98        285.53         8.02 o                         
  -6   5   5         80.26         70.00         5.42 o                         
  -5   5   5          8.98         12.44         4.48 o                         
  -4   5   5        330.60        335.74         9.03 o                         
  -3   5   5       1637.41       1669.18        21.64 o                         
  -2   5   5        454.79        431.36         9.33 o                         
  -1   5   5         17.16         11.35         3.26 o                         
   0   5   5         53.72         51.94         4.13 o                         
   1   5   5        495.64        449.61         8.58 o                         
   2   5   5        499.34        509.87         9.19 o                         
   3   5   5       2907.35       3181.19        31.36 o                         
   4   5   5         50.63         41.64         3.67 o                         
   5   5   5         93.87         81.83         5.56 o                         
   6   5   5        136.68        151.69         7.43 o                         
   7   5   5         43.27         62.24         7.82 o                         
   8   5   5       1946.37       1906.55        32.31 o                         
   9   5   5        783.69        713.60        22.38 o                         
  10   5   5        105.39        106.79        12.43 o                         
  -8   6   5        299.08        267.13        32.56 o                         
  -7   6   5        842.20        808.56        20.97 o                         
  -6   6   5         69.69         66.46         4.74 o                         
  -5   6   5        199.69        186.15        12.89 o                         
  -4   6   5        147.55        141.68         7.70 o                         
  -3   6   5        704.87        698.81        13.46 o                         
  -2   6   5        244.32        227.42         7.78 o                         
  -1   6   5         57.32         84.71         5.24 o                         
   0   6   5        143.97        126.59         7.54 o                         
   1   6   5          2.15          3.23         2.98 o                         
   2   6   5         90.20         77.53         5.35 o                         
   3   6   5        860.93        903.86        13.29 o                         
   4   6   5        263.60        274.60         9.10 o                         
   5   6   5        742.33        699.70        15.70 o                         
   6   6   5          7.88          4.14         4.30 o                         
   7   6   5        169.46        145.84         7.61 o                         
   8   6   5        628.75        650.55        19.16 o                         
   9   6   5         43.47         38.43        10.32 o                         
  10   6   5         88.26        100.19        16.17 o                         
  -7   7   5        142.66        193.12        31.13 o                         
  -6   7   5         16.07         11.55         8.26 o                         
  -5   7   5        169.80        169.15         9.83 o                         
  -4   7   5        290.70        282.86        15.76 o                         
  -3   7   5         67.02         65.90         5.88 o                         
  -2   7   5        636.29        644.21        12.32 o                         
  -1   7   5        636.00        641.16        12.62 o                         
   0   7   5        312.88        298.19         8.46 o                         
   1   7   5        110.39         93.11         5.21 o                         
   2   7   5          2.06         -0.44         3.38 o                         
   3   7   5       1561.92       1640.25        23.78 o                         
   4   7   5        470.39        469.44        12.27 o                         
   5   7   5        898.16        846.55        18.49 o                         
   6   7   5         89.95         89.29         7.91 o                         
   7   7   5          2.26          3.44         5.51 o                         
   8   7   5        365.64        374.63        12.81 o                         
   9   7   5          9.86         14.45        11.57 o                         
  10   7   5         13.50         26.56        15.47 o                         
  -6   8   5         42.77         88.06        32.95 o                         
  -5   8   5         69.11         72.86         6.66 o                         
  -4   8   5        556.70        547.65        16.57 o                         
  -3   8   5        310.27        295.44        10.53 o                         
  -2   8   5        214.29        230.87        10.25 o                         
  -1   8   5        178.73        194.62         9.25 o                         
   0   8   5        499.56        518.24        11.52 o                         
   1   8   5        146.32        138.75         7.06 o                         
   2   8   5        468.95        466.40        12.58 o                         
   3   8   5        188.07        205.44         9.72 o                         
   4   8   5        630.93        671.99        17.28 o                         
   5   8   5        119.04        116.11         8.12 o                         
   6   8   5        456.50        457.27        16.95 o                         
   7   8   5         67.56         73.36         7.65 o                         
   8   8   5        117.74        107.81         8.92 o                         
   9   8   5        147.57        129.91        12.13 o                         
  10   8   5          0.87         34.10        16.88 o                         
  -6   9   5         38.07         93.23        29.86 o                         
  -5   9   5        206.09        223.62        11.62 o                         
  -4   9   5        187.08        162.88        11.50 o                         
  -3   9   5         49.51         34.79        10.85 o                         
  -2   9   5        740.88        709.81        16.30 o                         
  -1   9   5          8.25          3.30         6.21 o                         
   0   9   5        532.45        524.73        21.01 o                         
   1   9   5        309.37        293.10        12.37 o                         
   2   9   5       1268.64       1237.75        23.44 o                         
   3   9   5        477.97        470.41        15.66 o                         
   4   9   5        133.19        120.64         8.73 o                         
   5   9   5         62.29         57.78         7.71 o                         
   6   9   5        350.58        350.92        13.71 o                         
   7   9   5          9.45          2.21         7.67 o                         
   8   9   5          0.48         -8.08         8.08 o                         
   9   9   5          9.44        -13.34        13.67 o                         
  -5  10   5          4.12          8.37        10.31 o                         
  -4  10   5         43.03         24.60        10.97 o                         
  -3  10   5         70.81         64.46        11.34 o                         
  -2  10   5        250.50        247.98        14.95 o                         
  -1  10   5        143.44        145.56        11.84 o                         
   0  10   5         82.13         99.53        10.61 o                         
   1  10   5        141.87        144.72        12.02 o                         
   2  10   5         22.00         32.89         9.22 o                         
   3  10   5         90.54         92.37         8.97 o                         
   4  10   5         41.27         25.00         8.34 o                         
   5  10   5          8.63         -4.57         8.47 o                         
   6  10   5        176.23        177.81        11.47 o                         
   7  10   5        407.37        421.62        16.76 o                         
   8  10   5         12.22          5.40        10.41 o                         
   9  10   5         12.64        -12.17        12.17 o                         
  -3  11   5          6.86         14.36        13.84 o                         
  -2  11   5        254.24        206.66        14.75 o                         
  -1  11   5         12.93         -8.10         8.10 o                         
   0  11   5          2.59          1.08        11.42 o                         
   1  11   5          0.49         -4.89         8.01 o                         
   2  11   5        181.92        195.37        12.36 o                         
   3  11   5        440.94        458.05        16.75 o                         
   4  11   5        262.23        244.30        13.41 o                         
   5  11   5        163.51        162.26        12.26 o                         
   6  11   5        274.43        302.46        15.38 o                         
   7  11   5         65.88         62.93        12.02 o                         
   8  11   5        120.98        111.35        15.46 o                         
  -2  12   5         96.53         86.88        14.53 o                         
  -1  12   5          0.43         -0.97        10.04 o                         
   0  12   5         56.95         36.69        10.60 o                         
   1  12   5         76.26         51.86        10.81 o                         
   2  12   5        531.09        500.40        20.58 o                         
   3  12   5        651.25        676.30        22.57 o                         
   4  12   5        152.42        155.61        11.88 o                         
   5  12   5         24.29          6.95        12.07 o                         
   6  12   5         10.55         -3.51        12.62 o                         
   7  12   5          0.83        -15.59        16.47 o                         
   0  13   5         36.73         -8.18        19.09 o                         
   1  13   5         42.91         65.71        15.79 o                         
   2  13   5        124.02        110.47        18.38 o                         
   3  13   5         98.25        139.67        23.68 o                         
   4  13   5        174.23        140.04        21.31 o                         
   5  13   5        375.87        381.70        43.21 o                         
  -5 -11   6        205.93        254.73        47.49 o                         
  -4 -11   6         22.75          7.07        20.21 o                         
  -3 -11   6         36.19         56.23        27.66 o                         
  -2 -11   6         58.40         50.83        13.21 o                         
  -1 -11   6          9.01         15.40        14.05 o                         
   0 -11   6          0.62          2.07        19.77 o                         
   1 -11   6          9.16         29.83        14.35 o                         
   2 -11   6        157.27        127.06        33.99 o                         
  -6 -10   6         94.98         81.16        25.26 o                         
  -5 -10   6        616.25        593.06        52.68 o                         
  -4 -10   6        135.19        109.61        16.42 o                         
  -3 -10   6         72.09         58.85        14.16 o                         
  -2 -10   6        824.46        797.16        46.54 o                         
  -1 -10   6        125.85        125.90        15.95 o                         
   0 -10   6         10.10         37.46        12.29 o                         
   1 -10   6         58.87         66.20        10.49 o                         
   2 -10   6        378.49        385.87        21.20 o                         
   3 -10   6        278.43        259.47        23.52 o                         
  -7  -9   6          6.57        -15.17        25.37 o                         
  -6  -9   6          4.36          1.76        12.84 o                         
  -5  -9   6         85.29         76.13        14.05 o                         
  -4  -9   6        369.39        366.28        17.87 o                         
  -3  -9   6        488.47        482.06        18.58 o                         
  -2  -9   6        202.09        184.33        14.46 o                         
  -1  -9   6          2.03         -3.72         7.17 o                         
   0  -9   6        110.00        117.44        13.64 o                         
   1  -9   6        285.09        293.99        13.62 o                         
   2  -9   6          1.12         -2.81         7.66 o                         
   3  -9   6        210.94        198.93        27.79 o                         
   4  -9   6          5.51          5.89         5.33 o                         
   5  -9   6        126.91        175.02        32.88 o                         
  -8  -8   6        122.07         85.79        26.96 o                         
  -7  -8   6         26.34         24.50        12.11 o                         
  -6  -8   6        447.29        421.34        21.55 o                         
  -5  -8   6         77.90         70.10        12.24 o                         
  -4  -8   6         37.28         46.33         9.06 o                         
  -3  -8   6        465.16        422.70        16.24 o                         
  -2  -8   6        321.95        285.16        13.21 o                         
  -1  -8   6          9.90          3.29         6.54 o                         
   0  -8   6        102.58        115.19         8.29 o                         
   1  -8   6         53.30         72.28         6.96 o                         
   2  -8   6         55.74         36.32         6.69 o                         
   3  -8   6          1.73          4.28         6.68 o                         
   4  -8   6          0.46          4.58         5.56 o                         
   5  -8   6        137.15        101.66        38.35 o                         
   6  -8   6         16.08        -19.34        19.34 o                         
  -8  -7   6         16.73         11.18        24.38 o                         
  -7  -7   6        135.28        104.37        17.54 o                         
  -6  -7   6        317.23        360.71        31.93 o                         
  -5  -7   6        444.89        485.29        25.11 o                         
  -4  -7   6        122.05        130.21        11.25 o                         
  -3  -7   6          0.70          4.57         6.88 o                         
  -2  -7   6          1.34          6.75         6.92 o                         
  -1  -7   6          3.98          1.99         7.39 o                         
   0  -7   6          0.84         -1.30         5.52 o                         
   1  -7   6        350.55        360.81        11.40 o                         
   2  -7   6         41.98         32.77         4.93 o                         
   3  -7   6         42.64         53.59        10.36 o                         
   4  -7   6         98.63        105.15         7.10 o                         
   5  -7   6         48.23         37.63        15.33 o                         
   6  -7   6         57.90         36.79        17.59 o                         
   7  -7   6         64.44         21.17        20.27 o                         
  -9  -6   6          1.16          9.65        28.40 o                         
  -8  -6   6         72.50         64.37        11.81 o                         
  -7  -6   6        170.76        195.15        15.43 o                         
  -6  -6   6        598.53        578.56        17.82 o                         
  -5  -6   6        227.98        241.23        27.44 o                         
  -4  -6   6        847.32        868.23        21.57 o                         
  -3  -6   6        973.23       1015.89        21.22 o                         
  -2  -6   6        401.27        437.41        13.63 o                         
  -1  -6   6        238.15        247.47        10.64 o                         
   0  -6   6        219.68        224.45        10.41 o                         
   1  -6   6         48.37         43.83         5.34 o                         
   2  -6   6        724.17        718.70        13.63 o                         
   3  -6   6          7.10         12.83         4.00 o                         
   4  -6   6        877.53        903.92        22.53 o                         
   5  -6   6        169.78        168.76        10.61 o                         
   6  -6   6          2.25          0.81        23.98 o                         
   7  -6   6         35.46         31.11        17.71 o                         
  -9  -5   6         40.55         17.33        13.11 o                         
  -8  -5   6          0.62         -4.18        12.19 o                         
  -7  -5   6          2.26          0.33         9.89 o                         
  -6  -5   6       1029.14       1046.28        30.11 o                         
  -5  -5   6         90.94         64.66        10.07 o                         
  -4  -5   6        174.62        151.26        12.61 o                         
  -3  -5   6        419.97        442.69        14.18 o                         
  -2  -5   6        451.81        481.49        15.32 o                         
  -1  -5   6        300.95        315.11        10.92 o                         
   0  -5   6          1.28          0.76         4.08 o                         
   1  -5   6        381.87        361.20        12.62 o                         
   2  -5   6        313.37        322.40         9.00 o                         
   3  -5   6         73.06         66.47         4.78 o                         
   4  -5   6       1150.65       1188.19        16.43 o                         
   5  -5   6       2400.10       2417.55        38.61 o                         
   6  -5   6        232.11        200.81        18.76 o                         
   7  -5   6          0.98        -13.58        14.01 o                         
   8  -5   6          7.31         19.06        33.67 o                         
  -9  -4   6        209.68        216.70        14.86 o                         
  -8  -4   6         11.17         15.15         8.76 o                         
  -7  -4   6         35.16         35.83        10.02 o                         
  -6  -4   6        322.75        330.52        12.90 o                         
  -5  -4   6       1672.56       1713.25        27.10 o                         
  -4  -4   6         32.18         24.39         5.27 o                         
  -3  -4   6        104.95        129.28         8.64 o                         
  -2  -4   6         19.79         18.43         4.67 o                         
  -1  -4   6         41.94         37.58         5.39 o                         
   0  -4   6        564.76        570.26        12.65 o                         
   1  -4   6         46.73         50.61         4.50 o                         
   2  -4   6       1333.97       1268.92        19.39 o                         
   3  -4   6        599.40        556.68        13.36 o                         
   4  -4   6       1070.77       1126.27        18.60 o                         
   5  -4   6         94.89         94.37         3.44 o                         
   6  -4   6        234.88        266.02        40.02 o                         
   7  -4   6        125.60        103.78        15.40 o                         
   8  -4   6        145.71        144.20        17.38 o                         
   9  -4   6         41.81         31.51        15.74 o                         
  -9  -3   6         26.88         37.44        10.21 o                         
  -8  -3   6          6.91          4.70        10.49 o                         
  -7  -3   6        206.35        183.26        10.65 o                         
  -6  -3   6        386.47        414.20        13.10 o                         
  -5  -3   6         79.62         93.87         7.30 o                         
  -4  -3   6         99.74         68.40         6.14 o                         
  -3  -3   6        179.19        198.16         8.43 o                         
  -2  -3   6        262.43        244.51         9.32 o                         
  -1  -3   6       1925.94       1834.19        26.54 o                         
   0  -3   6         75.13         72.24         5.12 o                         
   1  -3   6       2367.16       2450.37        29.49 o                         
   2  -3   6        676.67        638.44        11.80 o                         
   3  -3   6          2.19          7.05         2.86 o                         
   4  -3   6        269.24        277.68         8.32 o                         
   5  -3   6        546.35        588.54        10.00 o                         
   6  -3   6       1231.32       1236.04        22.00 o                         
   7  -3   6        171.64        192.76        16.32 o                         
   8  -3   6          2.16          9.00        10.41 o                         
   9  -3   6        165.24        151.73        15.68 o                         
  -9  -2   6        117.78        106.75        10.45 o                         
  -8  -2   6        414.27        456.01        15.71 o                         
  -7  -2   6         73.20         76.70         8.03 o                         
  -6  -2   6        408.48        400.90        14.09 o                         
  -5  -2   6         95.50        103.11         7.10 o                         
  -4  -2   6        303.72        299.28         9.71 o                         
  -3  -2   6       1469.79       1397.41        21.33 o                         
  -2  -2   6       1912.88       2044.34        26.06 o                         
  -1  -2   6        633.11        641.16        13.26 o                         
   0  -2   6        431.33        456.36        10.34 o                         
   1  -2   6       1895.71       2058.44        31.63 o                         
   2  -2   6        326.89        334.61         8.35 o                         
   3  -2   6         45.61         62.41         4.46 o                         
   4  -2   6        211.27        201.83         7.75 o                         
   5  -2   6          6.26          4.94         3.07 o                         
   6  -2   6        565.17        576.57        12.23 o                         
   7  -2   6         84.01         80.13         3.35 o                         
   8  -2   6         11.56         11.48         5.15 o                         
   9  -2   6        195.02        190.79        12.16 o                         
  -9  -1   6        156.67        158.06        11.31 o                         
  -8  -1   6        725.98        745.05        25.65 o                         
  -7  -1   6         64.29         61.19         8.57 o                         
  -6  -1   6       2046.82       2155.92        34.18 o                         
  -5  -1   6        236.92        253.04        10.33 o                         
  -4  -1   6        116.91        100.02         6.39 o                         
  -3  -1   6        309.72        260.07         8.44 o                         
  -2  -1   6        851.23        853.10        14.22 o                         
  -1  -1   6       1906.18       1975.84        24.70 o                         
   0  -1   6       1640.47       1584.84        19.66 o                         
   1  -1   6       1012.93       1082.73        16.41 o                         
   2  -1   6        233.62        219.13         7.03 o                         
   3  -1   6        202.75        178.69         6.64 o                         
   4  -1   6        291.72        292.04         8.75 o                         
   5  -1   6        643.95        640.07        14.09 o                         
   6  -1   6         37.37         43.50         5.50 o                         
   7  -1   6        102.09         97.68         5.02 o                         
   8  -1   6         11.64         15.93         3.21 o                         
   9  -1   6        454.71        399.86        13.89 o                         
  10  -1   6         77.49         77.19        36.21 o                         
  -9   0   6          5.68         -3.15        11.42 o                         
  -8   0   6         69.57         70.59         8.54 o                         
  -7   0   6        150.21        172.91         9.52 o                         
  -6   0   6        982.27        983.28        16.47 o                         
  -5   0   6        975.16       1021.96        16.22 o                         
  -4   0   6         14.40         18.94         3.75 o                         
  -3   0   6        182.96        269.54         7.61 o                         
  -2   0   6       1805.29       1951.74        23.58 o                         
  -1   0   6       2431.80       2449.38        26.63 o                         
   0   0   6        882.02        873.29        13.14 o                         
   1   0   6          2.69         10.58         2.78 o                         
   2   0   6       2339.20       2461.26        26.90 o                         
   3   0   6         34.82         37.46         3.48 o                         
   4   0   6          9.53          0.31         2.73 o                         
   5   0   6        496.81        497.43         9.50 o                         
   6   0   6          0.60          1.98         3.21 o                         
   7   0   6         93.62         88.03         4.54 o                         
   8   0   6          1.39          5.48         4.33 o                         
   9   0   6         35.43         41.83         6.16 o                         
  10   0   6          8.30          5.39        12.49 o                         
  -9   1   6        223.01        222.56        14.88 o                         
  -8   1   6          3.64          2.62         6.32 o                         
  -7   1   6         15.65         16.34         5.85 o                         
  -6   1   6        140.50        159.89         7.61 o                         
  -5   1   6        869.04        840.11        14.40 o                         
  -4   1   6         45.75         51.67         4.61 o                         
  -3   1   6        259.73        221.46         6.95 o                         
  -2   1   6        428.58        313.10         7.51 o                         
  -1   1   6        421.95        422.91         8.47 o                         
   0   1   6        182.01        139.44         5.13 o                         
   1   1   6       1379.13       1327.98        15.75 o                         
   2   1   6        373.71        404.70         7.52 o                         
   3   1   6        674.79        610.32        10.40 o                         
   4   1   6        359.10        395.23         8.39 o                         
   5   1   6        359.72        349.39         8.03 o                         
   6   1   6         79.56         71.84         5.50 o                         
   7   1   6        201.00        205.53         5.45 o                         
   8   1   6        240.26        240.86        21.14 o                         
   9   1   6         40.97         49.39         7.19 o                         
  10   1   6         54.16         63.76        10.92 o                         
  -9   2   6        272.12        253.48        20.19 o                         
  -8   2   6        178.60        186.58         9.47 o                         
  -7   2   6        225.55        217.35        10.01 o                         
  -6   2   6          0.64          4.63         4.44 o                         
  -5   2   6        491.77        511.16        11.12 o                         
  -4   2   6        867.34        868.87        14.17 o                         
  -3   2   6          2.82         -1.75         2.97 o                         
  -2   2   6        826.41        972.89        14.13 o                         
  -1   2   6         23.63         12.35         2.92 o                         
   0   2   6          4.43          0.11         2.48 o                         
   1   2   6        136.03        163.87         5.38 o                         
   2   2   6        145.42        154.66         5.13 o                         
   3   2   6        269.87        292.57         6.56 o                         
   4   2   6        760.15        784.66        16.40 o                         
   5   2   6        362.44        288.35         7.46 o                         
   6   2   6          2.40          3.72         3.00 o                         
   7   2   6         21.35         15.67         7.65 o                         
   8   2   6        150.05        143.25         8.94 o                         
   9   2   6         18.88         28.44         7.61 o                         
  10   2   6        137.10        117.46        10.42 o                         
  -9   3   6        529.68        534.30        29.14 o                         
  -8   3   6         99.83         84.74         8.14 o                         
  -7   3   6        103.82        101.79         7.78 o                         
  -6   3   6         21.90         30.18         5.25 o                         
  -5   3   6          5.87          4.69         4.08 o                         
  -4   3   6        105.37         88.31         5.57 o                         
  -3   3   6         23.71         21.42         3.62 o                         
  -2   3   6       3286.09       3278.56        34.43 o                         
  -1   3   6        205.75        178.32         6.23 o                         
   0   3   6        215.80        286.49         8.78 o                         
   1   3   6        709.84        636.45        10.14 o                         
   2   3   6       1180.98       1207.88        14.98 o                         
   3   3   6        533.29        560.64         9.35 o                         
   4   3   6         77.32         88.34         4.27 o                         
   5   3   6         40.11         52.19         4.14 o                         
   6   3   6         40.82         80.84         7.08 o                         
   7   3   6        103.97        112.33        10.53 o                         
   8   3   6        167.09        184.36        10.76 o                         
   9   3   6         42.16         35.18         8.61 o                         
  10   3   6         18.55         31.36         9.77 o                         
  -8   4   6          1.47         -5.08         6.45 o                         
  -7   4   6        366.06        339.50        15.89 o                         
  -6   4   6        172.31        173.03        13.80 o                         
  -5   4   6          1.78         -4.33         4.33 o                         
  -4   4   6        102.43         96.55         5.98 o                         
  -3   4   6        109.34        107.40         5.96 o                         
  -2   4   6       3127.55       3237.30        34.44 o                         
  -1   4   6          5.80         10.81         3.30 o                         
   0   4   6        861.58        877.19        13.37 o                         
   1   4   6         78.72         69.11         4.26 o                         
   2   4   6        206.73        264.73         6.92 o                         
   3   4   6       1341.58       1378.70        16.82 o                         
   4   4   6        155.87        125.79         5.25 o                         
   5   4   6         29.44         38.27         3.54 o                         
   6   4   6       1560.25       1522.14        25.70 o                         
   7   4   6        459.13        424.72        21.60 o                         
   8   4   6       1485.73       1444.20        26.73 o                         
   9   4   6        127.44        129.22        10.90 o                         
  10   4   6          3.58          8.61        10.40 o                         
  -8   5   6         13.31         13.74         5.75 o                         
  -7   5   6        283.20        299.25        13.15 o                         
  -6   5   6         25.57         17.92         5.74 o                         
  -5   5   6        252.85        251.55        10.28 o                         
  -4   5   6          9.40          7.13         4.69 o                         
  -3   5   6        673.60        667.40        17.45 o                         
  -2   5   6       2971.34       3006.29        40.05 o                         
  -1   5   6        100.38         82.18         5.35 o                         
   0   5   6         12.63         12.53         3.42 o                         
   1   5   6       2570.64       2771.16        28.67 o                         
   2   5   6       2369.02       2436.15        25.87 o                         
   3   5   6        380.01        351.32         8.15 o                         
   4   5   6        231.98        228.47         7.00 o                         
   5   5   6        487.76        475.83         9.95 o                         
   6   5   6        163.00        171.92         7.76 o                         
   7   5   6        304.78        306.34        16.52 o                         
   8   5   6       1559.97       1483.85        28.02 o                         
   9   5   6       2631.35       2393.34        39.37 o                         
  10   5   6        263.99        257.76        25.71 o                         
  -7   6   6        165.69        165.47         8.00 o                         
  -6   6   6        457.29        456.52        11.43 o                         
  -5   6   6        103.89        123.05         9.92 o                         
  -4   6   6         91.76         85.72         6.85 o                         
  -3   6   6          2.47         15.82         4.60 o                         
  -2   6   6       1043.01       1054.97        16.65 o                         
  -1   6   6        990.32       1009.39        15.72 o                         
   0   6   6         11.38          8.41         3.74 o                         
   1   6   6          3.08          4.64         3.30 o                         
   2   6   6        241.93        214.63         7.29 o                         
   3   6   6        602.22        545.70        10.49 o                         
   4   6   6         96.41         90.81         5.38 o                         
   5   6   6        308.16        322.45        11.04 o                         
   6   6   6        366.98        413.60        18.16 o                         
   7   6   6         13.79         15.09         4.86 o                         
   8   6   6        347.47        365.04        16.63 o                         
   9   6   6        645.10        616.18        21.04 o                         
  10   6   6        997.67        949.70        38.20 o                         
  -7   7   6         19.82         24.30        22.87 o                         
  -6   7   6        206.59        206.08         9.03 o                         
  -5   7   6        103.23         93.25         7.04 o                         
  -4   7   6        445.44        431.74        11.38 o                         
  -3   7   6         90.16         92.02         6.40 o                         
  -2   7   6        281.94        289.14         9.94 o                         
  -1   7   6        323.80        366.85        10.31 o                         
   0   7   6        852.90        835.80        14.72 o                         
   1   7   6        323.69        341.83         9.06 o                         
   2   7   6        173.47        162.46         7.15 o                         
   3   7   6        253.13        246.61         8.32 o                         
   4   7   6        510.99        509.66        13.27 o                         
   5   7   6        212.10        235.44        10.62 o                         
   6   7   6         38.27         63.14         8.65 o                         
   7   7   6        272.06        282.32        11.36 o                         
   8   7   6         58.77         75.24         7.64 o                         
   9   7   6          9.05          4.65        13.35 o                         
  10   7   6         31.95         32.03        15.78 o                         
  -6   8   6         65.25         82.23        14.31 o                         
  -5   8   6        235.21        250.97        12.19 o                         
  -4   8   6        600.75        580.25        18.26 o                         
  -3   8   6        314.71        296.67        12.98 o                         
  -2   8   6        241.96        251.81        10.00 o                         
  -1   8   6        295.30        320.37        10.09 o                         
   0   8   6         64.74         67.27         6.05 o                         
   1   8   6         88.90         88.66         6.08 o                         
   2   8   6        728.19        742.05        13.85 o                         
   3   8   6        129.23        125.59         8.30 o                         
   4   8   6        122.26        118.61         8.81 o                         
   5   8   6        755.88        736.94        27.47 o                         
   6   8   6         68.90         67.86         8.57 o                         
   7   8   6        356.40        356.98        13.48 o                         
   8   8   6         73.56         89.03         8.49 o                         
   9   8   6         13.33         13.32         9.84 o                         
  10   8   6         29.45         46.85        17.96 o                         
  -5   9   6        285.79        314.72        20.24 o                         
  -4   9   6         26.94         30.20        11.44 o                         
  -3   9   6        148.36        128.74         9.27 o                         
  -2   9   6        378.42        349.05        12.10 o                         
  -1   9   6         91.47         80.05         6.80 o                         
   0   9   6          1.68          5.01         4.53 o                         
   1   9   6        585.35        587.98        13.58 o                         
   2   9   6        788.04        832.53        19.64 o                         
   3   9   6        843.04        857.21        18.53 o                         
   4   9   6        204.14        198.10        14.06 o                         
   5   9   6         16.33         12.48         6.89 o                         
   6   9   6        227.37        256.45        12.82 o                         
   7   9   6        166.93        194.30        11.86 o                         
   8   9   6        109.97        106.05        10.08 o                         
   9   9   6        150.23        184.59        13.49 o                         
  -4  10   6        179.14        142.88        14.42 o                         
  -3  10   6        101.04         95.75         7.64 o                         
  -2  10   6        539.25        469.03        18.57 o                         
  -1  10   6        700.63        693.39        18.37 o                         
   0  10   6         21.98          8.19         7.73 o                         
   1  10   6         61.28         64.33        10.14 o                         
   2  10   6        236.85        192.02        13.64 o                         
   3  10   6        448.54        432.47        17.05 o                         
   4  10   6          9.36         11.74         7.69 o                         
   5  10   6         84.28        103.16        11.32 o                         
   6  10   6        382.28        380.01        15.96 o                         
   7  10   6        303.21        297.72        17.50 o                         
   8  10   6          4.92         -6.38        10.56 o                         
   9  10   6         10.28         25.76        14.01 o                         
  -3  11   6         17.95         21.89        14.29 o                         
  -2  11   6         39.70         45.48         9.28 o                         
  -1  11   6          7.11         -7.03        11.19 o                         
   0  11   6          0.53         12.20        10.66 o                         
   1  11   6         80.22         90.48        12.19 o                         
   2  11   6        429.05        442.36        17.30 o                         
   3  11   6        305.59        313.32        16.17 o                         
   4  11   6         29.34         15.32        13.91 o                         
   5  11   6          4.66         12.73        11.67 o                         
   6  11   6         14.03         29.92        10.80 o                         
   7  11   6         76.06         97.08        12.77 o                         
   8  11   6         13.00        -18.23        22.06 o                         
  -2  12   6         16.01         19.50        14.06 o                         
  -1  12   6         35.96         25.79        12.55 o                         
   0  12   6        284.78        277.52        15.92 o                         
   1  12   6         10.39          3.09        10.81 o                         
   2  12   6        137.47        170.25        13.39 o                         
   3  12   6         72.33         88.31        12.06 o                         
   4  12   6         31.68         26.68        10.61 o                         
   5  12   6         54.97         73.64        13.31 o                         
   6  12   6         36.79         24.29        14.48 o                         
   7  12   6          0.54        -15.35        15.35 o                         
   1  13   6         10.89          4.89        28.63 o                         
   2  13   6         90.02        100.31        37.75 o                         
   3  13   6          0.79        -15.89        15.89 o                         
   4  13   6        325.58        371.22        29.73 o                         
   5  13   6        825.46        877.40        34.39 o                         
  -4 -11   7          7.59         11.45        39.83 o                         
  -3 -11   7         44.57         79.78        53.92 o                         
  -2 -11   7        312.54        326.85        31.06 o                         
  -1 -11   7        201.30        224.67        32.13 o                         
   0 -11   7          0.83          5.56        15.17 o                         
   1 -11   7         42.13         33.83        23.98 o                         
  -6 -10   7         68.37         -1.43        37.80 o                         
  -5 -10   7        234.08        230.86        19.77 o                         
  -4 -10   7        100.72         72.71        16.14 o                         
  -3 -10   7        157.40        166.10        15.36 o                         
  -2 -10   7          7.71         -0.08        11.14 o                         
  -1 -10   7        128.70        156.13        13.76 o                         
   0 -10   7          6.20          7.58         9.16 o                         
   1 -10   7        124.98        114.69        12.52 o                         
   2 -10   7         27.79         36.63        10.90 o                         
   3 -10   7         51.38         60.62        46.93 o                         
  -7  -9   7        149.40        108.08        19.31 o                         
  -6  -9   7         76.63        117.33        17.26 o                         
  -5  -9   7          6.14        -11.97        11.97 o                         
  -4  -9   7        401.40        382.50        24.65 o                         
  -3  -9   7        454.51        443.47        25.77 o                         
  -2  -9   7        156.09        144.17        12.35 o                         
  -1  -9   7         71.08         93.82        10.60 o                         
   0  -9   7        570.99        531.76        16.87 o                         
   1  -9   7        552.01        566.44        18.90 o                         
   2  -9   7         14.40         23.87        10.71 o                         
   3  -9   7          0.90          7.45         8.58 o                         
   4  -9   7        388.08        363.43        23.47 o                         
  -7  -8   7         17.18         18.98        13.89 o                         
  -6  -8   7         53.66         57.41        19.42 o                         
  -5  -8   7         38.38         30.66        11.06 o                         
  -4  -8   7         11.39          8.10        10.32 o                         
  -3  -8   7        641.12        561.03        19.39 o                         
  -2  -8   7        617.89        592.83        20.21 o                         
  -1  -8   7         76.13         73.10         8.95 o                         
   0  -8   7        148.59        166.71        11.97 o                         
   1  -8   7         28.98         41.75         6.84 o                         
   2  -8   7        462.05        483.38        13.98 o                         
   3  -8   7        113.71         67.73         9.35 o                         
   4  -8   7         38.72         39.49         6.34 o                         
   5  -8   7        104.70         91.74        12.56 o                         
  -8  -7   7         82.76         84.00        15.12 o                         
  -7  -7   7        165.94        187.63        13.74 o                         
  -6  -7   7        451.73        483.59        23.58 o                         
  -5  -7   7          1.43          5.04         9.87 o                         
  -4  -7   7        458.04        437.10        17.58 o                         
  -3  -7   7          0.53         -7.29         7.29 o                         
  -2  -7   7        133.11        113.71         9.57 o                         
  -1  -7   7         11.87          5.86         6.38 o                         
   0  -7   7        918.96        895.11        19.38 o                         
   1  -7   7         24.28         16.75         5.92 o                         
   2  -7   7         77.67         71.83         7.12 o                         
   3  -7   7         31.91         26.34         5.55 o                         
   4  -7   7         10.05         15.54         6.40 o                         
   5  -7   7          1.09          3.37        12.94 o                         
   6  -7   7         31.45         27.73        18.77 o                         
  -8  -6   7          0.50         -1.81        15.15 o                         
  -7  -6   7        112.27        117.39        13.49 o                         
  -6  -6   7          8.29         -5.92         9.03 o                         
  -5  -6   7        300.15        295.48        17.56 o                         
  -4  -6   7        445.36        436.66        16.77 o                         
  -3  -6   7        449.39        399.17        18.65 o                         
  -2  -6   7         40.07         43.99         6.94 o                         
  -1  -6   7         22.33         20.11         6.12 o                         
   0  -6   7        194.63        196.56        10.39 o                         
   1  -6   7        313.42        313.44        19.29 o                         
   2  -6   7         19.50         19.25         4.64 o                         
   3  -6   7         28.72         27.87         4.76 o                         
   4  -6   7         22.70         17.87         4.63 o                         
   5  -6   7        317.19        300.38        25.82 o                         
   6  -6   7         13.87        -27.16        27.16 o                         
   7  -6   7          4.45        -17.87        17.87 o                         
  -9  -5   7         63.83         73.40        14.68 o                         
  -8  -5   7          9.88         17.09        10.62 o                         
  -7  -5   7         27.48         19.01        10.97 o                         
  -6  -5   7       1411.93       1383.52        49.24 o                         
  -5  -5   7        261.78        293.24        14.95 o                         
  -4  -5   7       1263.48       1293.09        26.78 o                         
  -3  -5   7        443.95        442.06        14.66 o                         
  -2  -5   7        302.56        247.46        14.69 o                         
  -1  -5   7        117.70        115.02         8.12 o                         
   0  -5   7         66.78         94.33         6.93 o                         
   1  -5   7         55.96         40.00         5.05 o                         
   2  -5   7          8.23         15.90         4.14 o                         
   3  -5   7        140.91        132.25         6.97 o                         
   4  -5   7       1785.83       1753.97        31.63 o                         
   5  -5   7       1132.97       1088.23        20.68 o                         
   6  -5   7         87.12         98.94        31.60 o                         
   7  -5   7        408.12        466.18        40.66 o                         
   8  -5   7         23.09        -10.09        18.34 o                         
  -9  -4   7        110.99        133.96        23.27 o                         
  -8  -4   7         41.93         17.62        10.99 o                         
  -7  -4   7         20.63         13.41         8.74 o                         
  -6  -4   7        495.98        506.13        16.06 o                         
  -5  -4   7        184.44        180.84        11.03 o                         
  -4  -4   7        193.81        179.10         9.96 o                         
  -3  -4   7         34.49         40.33         6.75 o                         
  -2  -4   7        202.71        167.09         9.00 o                         
  -1  -4   7       1895.59       1955.00        29.44 o                         
   0  -4   7        684.62        668.34        14.78 o                         
   1  -4   7        382.79        379.08        10.47 o                         
   2  -4   7        466.59        461.17        11.03 o                         
   3  -4   7        165.78        163.65         7.30 o                         
   4  -4   7         53.45         49.92         5.32 o                         
   5  -4   7        221.01        229.32         6.82 o                         
   6  -4   7        786.33        796.01        16.51 o                         
   7  -4   7        494.12        480.87        27.21 o                         
   8  -4   7         18.96          7.31        13.64 o                         
  -9  -3   7         12.96          9.71        11.98 o                         
  -8  -3   7          2.00         10.01        12.17 o                         
  -7  -3   7        166.60        176.17        11.35 o                         
  -6  -3   7        116.15        127.21         9.21 o                         
  -5  -3   7        506.71        488.22        14.46 o                         
  -4  -3   7         22.30         26.96         5.50 o                         
  -3  -3   7        856.80        865.95        17.01 o                         
  -2  -3   7        179.89        168.95         8.90 o                         
  -1  -3   7         43.75         49.57         5.46 o                         
   0  -3   7         39.16         54.20         5.26 o                         
   1  -3   7        571.73        600.57        12.52 o                         
   2  -3   7         19.25         15.82         3.59 o                         
   3  -3   7         86.54         70.85         5.14 o                         
   4  -3   7        662.91        658.37        13.49 o                         
   5  -3   7       1129.47       1175.19        17.05 o                         
   6  -3   7        876.40        872.44        15.46 o                         
   7  -3   7        331.69        339.73         9.05 o                         
   8  -3   7         54.87         62.47        13.36 o                         
   9  -3   7          5.75          2.45        26.84 o                         
  -9  -2   7         80.11         91.92        12.52 o                         
  -8  -2   7          5.89         -1.18         8.58 o                         
  -7  -2   7          1.85          9.44         7.35 o                         
  -6  -2   7        280.73        302.95        12.50 o                         
  -5  -2   7        887.79        827.95        17.38 o                         
  -4  -2   7         11.73         14.11         4.95 o                         
  -3  -2   7         80.19        104.44         6.81 o                         
  -2  -2   7        322.47        309.53         9.39 o                         
  -1  -2   7        513.43        458.26        13.84 o                         
   0  -2   7          0.83          3.96         3.71 o                         
   1  -2   7       3379.35       3385.79        39.41 o                         
   2  -2   7        547.38        546.49        11.66 o                         
   3  -2   7       1136.73       1142.48        17.65 o                         
   4  -2   7          1.30         -1.71         3.45 o                         
   5  -2   7        591.91        569.11        13.10 o                         
   6  -2   7        489.79        463.71        11.73 o                         
   7  -2   7        119.50        125.94         5.70 o                         
   8  -2   7         77.78         74.90         5.73 o                         
   9  -2   7         94.02         94.89        16.23 o                         
  -9  -1   7        433.42        496.11        25.67 o                         
  -8  -1   7        616.34        618.37        18.18 o                         
  -7  -1   7        541.72        585.11        16.53 o                         
  -6  -1   7        593.13        605.00        15.52 o                         
  -5  -1   7        900.43        907.32        17.86 o                         
  -4  -1   7        218.68        192.39         8.99 o                         
  -3  -1   7         47.95         43.69         5.01 o                         
  -2  -1   7        742.18        791.15        16.02 o                         
  -1  -1   7        977.25       1015.50        16.33 o                         
   0  -1   7       2841.84       2979.93        37.48 o                         
   1  -1   7         51.25         49.16         4.26 o                         
   2  -1   7        798.99        694.34        13.16 o                         
   3  -1   7       1422.04       1475.89        20.96 o                         
   4  -1   7        259.14        278.58         8.73 o                         
   5  -1   7         21.39         27.11         4.33 o                         
   6  -1   7         16.24         17.13         5.10 o                         
   7  -1   7         22.83          7.03         7.29 o                         
   8  -1   7        417.73        393.90         8.30 o                         
   9  -1   7        288.26        276.35        11.75 o                         
  10  -1   7         55.72         62.73        41.93 o                         
  -9   0   7        136.40        163.65        12.23 o                         
  -8   0   7        148.25        152.35        10.47 o                         
  -7   0   7        394.22        421.85        14.59 o                         
  -6   0   7        250.56        261.42        11.23 o                         
  -5   0   7        608.56        655.61        13.45 o                         
  -4   0   7        510.51        484.92        11.06 o                         
  -3   0   7         18.20         18.57         3.81 o                         
  -2   0   7        933.40        813.09        13.17 o                         
  -1   0   7        287.01        255.36         7.29 o                         
   0   0   7       3339.35       3491.34        49.18 o                         
   1   0   7       1913.72       1944.52        23.45 o                         
   2   0   7       1101.58       1045.77        15.27 o                         
   3   0   7        334.48        343.06         8.41 o                         
   4   0   7        241.27        251.86         7.50 o                         
   5   0   7        264.86        268.04         7.80 o                         
   6   0   7          0.83          1.99         3.53 o                         
   7   0   7         13.12          6.97         4.79 o                         
   8   0   7        139.86        142.51         8.24 o                         
   9   0   7        113.92         82.41         7.87 o                         
  10   0   7         63.52         77.64         8.31 o                         
  -9   1   7         84.42        103.32        20.52 o                         
  -8   1   7        256.18        237.84        13.10 o                         
  -7   1   7        112.88        107.71         8.01 o                         
  -6   1   7         33.66         34.89         6.07 o                         
  -5   1   7        169.84        193.60         8.74 o                         
  -4   1   7       2184.79       2189.66        27.42 o                         
  -3   1   7       1969.53       2031.45        25.53 o                         
  -2   1   7          9.98         13.07         3.43 o                         
  -1   1   7        225.09        323.43         8.05 o                         
   0   1   7        158.19        180.94         6.07 o                         
   1   1   7         76.45         85.11         4.54 o                         
   2   1   7          8.07         11.58         2.84 o                         
   3   1   7        114.82        100.94         5.44 o                         
   4   1   7       3368.93       3628.70        38.13 o                         
   5   1   7        192.73        176.65         6.85 o                         
   6   1   7         16.57         18.03         3.77 o                         
   7   1   7          1.13         -2.04         4.05 o                         
   8   1   7        740.77        707.99        18.10 o                         
   9   1   7         43.09         42.98         7.53 o                         
  10   1   7          1.92         -3.05         9.87 o                         
  -9   2   7        368.50        339.70        25.49 o                         
  -8   2   7        227.16        219.13        11.15 o                         
  -7   2   7        256.59        263.97        20.44 o                         
  -6   2   7         63.05         69.45         7.23 o                         
  -5   2   7          6.27         -4.49         4.49 o                         
  -4   2   7        483.66        465.57        10.87 o                         
  -3   2   7        407.23        415.98         9.95 o                         
  -2   2   7        817.11        803.24        13.22 o                         
  -1   2   7        118.64         65.36         4.66 o                         
   0   2   7         97.81        117.20         5.31 o                         
   1   2   7       1415.98       1407.36        17.29 o                         
   2   2   7        152.39        167.02         5.89 o                         
   3   2   7       2764.78       2734.74        28.11 o                         
   4   2   7        346.10        384.54         8.99 o                         
   5   2   7        265.06        236.06         7.66 o                         
   6   2   7         45.56         53.77         4.61 o                         
   7   2   7        206.22        204.64         7.17 o                         
   8   2   7        379.27        391.06        13.75 o                         
   9   2   7        300.37        281.48        13.73 o                         
  10   2   7          1.25          9.66         9.16 o                         
  -8   3   7        201.67        207.32        12.31 o                         
  -7   3   7        323.15        346.84        12.06 o                         
  -6   3   7        707.97        703.25        16.61 o                         
  -5   3   7         23.00         18.06         5.74 o                         
  -4   3   7         10.06          1.48         4.19 o                         
  -3   3   7         22.12         13.38         3.97 o                         
  -2   3   7       4410.28       4529.03        48.20 o                         
  -1   3   7        375.19        321.23         8.37 o                         
   0   3   7        447.36        563.70        10.36 o                         
   1   3   7          6.32          7.59         2.94 o                         
   2   3   7        120.06        111.13         5.48 o                         
   3   3   7         58.49         83.73         4.61 o                         
   4   3   7       1482.59       1482.11        18.08 o                         
   5   3   7         62.78         82.57         5.27 o                         
   6   3   7         85.88         73.98         5.17 o                         
   7   3   7        416.43        398.42        20.27 o                         
   8   3   7          8.11         12.45         8.33 o                         
   9   3   7        204.70        206.95        12.22 o                         
  10   3   7         32.96         28.10        12.59 o                         
  -8   4   7        128.29        114.68        16.09 o                         
  -7   4   7        413.39        430.48        13.16 o                         
  -6   4   7        335.73        312.22        12.61 o                         
  -5   4   7        119.06        118.41         7.22 o                         
  -4   4   7          7.78          8.02         4.65 o                         
  -3   4   7         46.63         56.18         5.25 o                         
  -2   4   7       1227.22       1197.78        17.56 o                         
  -1   4   7        163.51        172.67         7.06 o                         
   0   4   7          1.32         -1.83         3.15 o                         
   1   4   7          5.71          9.46         3.35 o                         
   2   4   7        562.04        587.16        10.56 o                         
   3   4   7        257.38        263.93         7.36 o                         
   4   4   7        247.49        249.71         7.20 o                         
   5   4   7        259.50        221.27         8.52 o                         
   6   4   7        236.48        240.76         8.72 o                         
   7   4   7        140.75        126.53        11.34 o                         
   8   4   7         17.70         14.93         7.67 o                         
   9   4   7         33.80         34.93         8.89 o                         
  10   4   7         96.21         81.31        14.31 o                         
  -8   5   7        105.94         93.46        11.74 o                         
  -7   5   7         43.79         47.04         7.11 o                         
  -6   5   7          8.87         18.04         6.46 o                         
  -5   5   7         56.21         65.73         6.94 o                         
  -4   5   7        549.05        546.72        12.65 o                         
  -3   5   7        458.76        458.15        12.27 o                         
  -2   5   7        129.73        129.80         6.78 o                         
  -1   5   7          0.65         -1.86         3.83 o                         
   0   5   7        946.65        942.01        14.42 o                         
   1   5   7       1487.55       1611.18        19.98 o                         
   2   5   7       1682.17       1740.17        21.01 o                         
   3   5   7        199.80        184.79         6.81 o                         
   4   5   7        118.03        144.20         6.31 o                         
   5   5   7        279.79        264.99         8.28 o                         
   6   5   7         87.39         85.53         5.78 o                         
   7   5   7         64.35         50.43         9.83 o                         
   8   5   7       1552.65       1606.23        30.12 o                         
   9   5   7       1332.09       1309.47        31.24 o                         
  10   5   7        527.69        503.58        22.71 o                         
  -7   6   7          0.81          8.95         6.62 o                         
  -6   6   7        111.35        111.04         9.20 o                         
  -5   6   7         55.27         53.54         6.70 o                         
  -4   6   7        287.47        252.20         9.88 o                         
  -3   6   7         13.28         10.30         4.98 o                         
  -2   6   7        267.11        274.88        11.40 o                         
  -1   6   7        823.08        859.90        15.03 o                         
   0   6   7        136.01        134.95         7.62 o                         
   1   6   7        436.68        396.01         9.64 o                         
   2   6   7        289.89        299.61         8.51 o                         
   3   6   7       2038.83       2142.09        24.83 o                         
   4   6   7         39.34         41.77         4.69 o                         
   5   6   7        939.69        965.40        15.11 o                         
   6   6   7         62.34         56.59         6.27 o                         
   7   6   7        191.33        189.62        10.14 o                         
   8   6   7         69.75         49.91         9.94 o                         
   9   6   7        403.55        366.58        18.63 o                         
  10   6   7        966.69        863.45        51.09 o                         
  -7   7   7         26.69         18.49        12.78 o                         
  -6   7   7         18.72         22.41         8.89 o                         
  -5   7   7        133.39        119.94         9.48 o                         
  -4   7   7        563.46        537.37        22.88 o                         
  -3   7   7        419.93        429.46        16.00 o                         
  -2   7   7        121.57        113.20         8.02 o                         
  -1   7   7        342.34        317.83        10.18 o                         
   0   7   7        340.85        334.66        10.25 o                         
   1   7   7        157.68        150.65         7.95 o                         
   2   7   7        358.57        327.46         9.85 o                         
   3   7   7         93.62         88.88         6.11 o                         
   4   7   7        107.46        130.11        10.94 o                         
   5   7   7        477.96        518.14        14.95 o                         
   6   7   7         10.78          5.83         6.59 o                         
   7   7   7        176.70        176.65        10.69 o                         
   8   7   7        266.58        234.03        10.96 o                         
   9   7   7         63.55         82.39        18.07 o                         
  10   7   7         17.98         29.15        16.71 o                         
  -6   8   7          5.11         -7.56         7.56 o                         
  -5   8   7        268.96        272.79        16.89 o                         
  -4   8   7        143.41        126.07         8.88 o                         
  -3   8   7        267.31        254.36        10.73 o                         
  -2   8   7        505.81        497.53        14.04 o                         
  -1   8   7        116.27        118.42         8.34 o                         
   0   8   7          0.54         -3.01         5.79 o                         
   1   8   7         34.61         28.62         5.05 o                         
   2   8   7        749.80        751.78        14.03 o                         
   3   8   7         42.06         45.93         6.11 o                         
   4   8   7         92.56         67.03         8.21 o                         
   5   8   7        161.96        157.83        12.25 o                         
   6   8   7        274.55        294.25        15.43 o                         
   7   8   7        165.93        174.56        13.55 o                         
   8   8   7         69.86         55.56         8.31 o                         
   9   8   7         80.56         84.39        19.39 o                         
  10   8   7         59.42         39.78        18.53 o                         
  -5   9   7        374.32        350.35        20.17 o                         
  -4   9   7         41.60         39.33         8.73 o                         
  -3   9   7        176.41        188.43        10.53 o                         
  -2   9   7        116.59        102.99         8.42 o                         
  -1   9   7       1121.41       1101.58        18.55 o                         
   0   9   7        203.61        232.35         9.84 o                         
   1   9   7         79.64        101.79         7.51 o                         
   2   9   7        708.75        732.83        17.70 o                         
   3   9   7        508.77        517.62        16.27 o                         
   4   9   7        189.11        196.53        11.25 o                         
   5   9   7         17.91         13.18         8.12 o                         
   6   9   7         83.98         95.00         9.43 o                         
   7   9   7        890.40        850.28        20.65 o                         
   8   9   7        140.69        125.08        10.70 o                         
   9   9   7          2.95        -10.49        14.07 o                         
  -4  10   7        139.90        153.46        15.80 o                         
  -3  10   7        141.89        134.66         9.36 o                         
  -2  10   7        293.57        302.66        18.27 o                         
  -1  10   7        341.33        336.23        12.12 o                         
   0  10   7        139.12        130.53         8.44 o                         
   1  10   7         27.74          4.40         8.10 o                         
   2  10   7         53.30         61.64         8.39 o                         
   3  10   7        440.96        438.98        15.87 o                         
   4  10   7         59.33         53.68         9.73 o                         
   5  10   7        478.48        513.92        20.90 o                         
   6  10   7        485.32        448.91        17.79 o                         
   7  10   7        325.59        371.91        16.78 o                         
   8  10   7        169.79        172.07        16.49 o                         
   9  10   7         34.04         25.16        19.10 o                         
  -3  11   7         70.48         34.24        17.78 o                         
  -2  11   7        118.18        117.45        14.44 o                         
  -1  11   7        116.08        126.73        21.39 o                         
   0  11   7        823.61        772.94        29.98 o                         
   1  11   7        666.03        610.80        28.52 o                         
   2  11   7        127.69        138.23        16.37 o                         
   3  11   7         56.84         42.69        12.32 o                         
   4  11   7         49.31         42.57         9.69 o                         
   5  11   7         99.53        100.82        13.96 o                         
   6  11   7         55.68         67.23        13.32 o                         
   7  11   7        130.84        122.09        13.11 o                         
   8  11   7         23.38         -1.93        21.62 o                         
  -1  12   7          4.47         18.64        16.41 o                         
   0  12   7        136.99        115.00        14.71 o                         
   1  12   7         20.41          8.52        11.10 o                         
   2  12   7        385.00        430.46        20.31 o                         
   3  12   7        135.61        124.54        14.00 o                         
   4  12   7         64.22         49.33        17.69 o                         
   5  12   7         34.27         28.04        14.22 o                         
   6  12   7          0.68         -2.53        15.01 o                         
   7  12   7         12.22         -0.01        16.29 o                         
   1  13   7        126.77         79.26        20.89 o                         
   2  13   7         58.99         55.03        17.18 o                         
   3  13   7         25.30         54.40        19.21 o                         
   4  13   7         17.14          3.25        17.06 o                         
  -5 -10   8         43.31         27.10        18.49 o                         
  -4 -10   8         20.88         33.70        16.17 o                         
  -3 -10   8        210.52        184.55        19.12 o                         
  -2 -10   8          9.93         13.59        18.40 o                         
  -1 -10   8         32.05         51.43        12.31 o                         
   0 -10   8        209.15        216.81        17.05 o                         
   1 -10   8        210.59        245.22        17.06 o                         
   2 -10   8         32.25         44.65        16.39 o                         
  -6  -9   8         46.96         94.12        19.39 o                         
  -5  -9   8         97.60        110.67        15.77 o                         
  -4  -9   8        100.84        100.71        14.65 o                         
  -3  -9   8        406.20        441.58        21.56 o                         
  -2  -9   8        164.66        184.75        17.33 o                         
  -1  -9   8          1.82         -8.51         8.92 o                         
   0  -9   8         80.20         74.39        10.11 o                         
   1  -9   8        261.31        308.14        15.22 o                         
   2  -9   8         37.92         46.04         9.92 o                         
   3  -9   8         11.89         -3.77         9.09 o                         
   4  -9   8         45.83         47.39        23.66 o                         
  -7  -8   8         71.00         98.13        25.69 o                         
  -6  -8   8        838.22        814.45        33.86 o                         
  -5  -8   8        169.43        171.13        14.72 o                         
  -4  -8   8         18.12         43.25        11.51 o                         
  -3  -8   8        228.09        244.11        24.04 o                         
  -2  -8   8       1116.78       1117.10        27.82 o                         
  -1  -8   8          1.37         -5.19         7.94 o                         
   0  -8   8        132.90        114.95         9.78 o                         
   1  -8   8        490.01        482.32        15.88 o                         
   2  -8   8        376.45        404.62        14.46 o                         
   3  -8   8        113.46        134.19         9.75 o                         
   4  -8   8          9.87         10.97         8.38 o                         
   5  -8   8        176.27         30.65        36.53 o                         
  -8  -7   8        256.26        282.38        20.22 o                         
  -7  -7   8        268.45        300.46        29.64 o                         
  -6  -7   8         55.06         55.04        11.53 o                         
  -5  -7   8          6.39          8.16        10.25 o                         
  -4  -7   8         11.76          8.19        12.78 o                         
  -3  -7   8         33.24         32.32        10.66 o                         
  -2  -7   8         87.60         60.39         9.06 o                         
  -1  -7   8        697.31        652.73        21.65 o                         
   0  -7   8       1028.18        931.40        20.56 o                         
   1  -7   8        214.52        207.48        10.92 o                         
   2  -7   8        308.74        300.64        13.89 o                         
   3  -7   8          4.86          0.08         5.48 o                         
   4  -7   8         88.17         96.01         9.39 o                         
   5  -7   8         28.85         29.86         7.88 o                         
   6  -7   8          5.62        -60.35        60.35 o                         
  -8  -6   8         34.14          5.57        17.10 o                         
  -7  -6   8         33.29         17.52        11.18 o                         
  -6  -6   8        247.29        257.26        14.92 o                         
  -5  -6   8        436.05        456.55        16.84 o                         
  -4  -6   8         78.47         79.80         9.60 o                         
  -3  -6   8         32.24         23.98         7.97 o                         
  -2  -6   8        587.82        542.03        16.86 o                         
  -1  -6   8          1.65         -4.95         7.53 o                         
   0  -6   8         21.34         13.52         7.61 o                         
   1  -6   8        450.84        433.99        15.52 o                         
   2  -6   8         11.70         10.05         5.63 o                         
   3  -6   8        106.21         84.22         6.92 o                         
   4  -6   8          1.28         -0.16         5.79 o                         
   5  -6   8        140.48        134.16        11.09 o                         
   6  -6   8         18.95        -35.42        35.42 o                         
   7  -6   8          0.81         13.18        21.76 o                         
  -8  -5   8         96.10         87.93        14.16 o                         
  -7  -5   8        143.30        142.93        18.04 o                         
  -6  -5   8         29.39         45.73        10.86 o                         
  -5  -5   8        265.76        272.55        13.77 o                         
  -4  -5   8         22.85         14.28        12.39 o                         
  -3  -5   8        286.19        278.39        16.32 o                         
  -2  -5   8        101.90         97.12         8.68 o                         
  -1  -5   8        395.03        462.69        14.36 o                         
   0  -5   8         48.25         47.10         6.45 o                         
   1  -5   8          0.62          2.94         4.80 o                         
   2  -5   8          2.20         -5.37         5.37 o                         
   3  -5   8        474.54        473.32        12.00 o                         
   4  -5   8        109.46         99.03         6.92 o                         
   5  -5   8         34.91         37.94         4.64 o                         
   6  -5   8         91.43        113.67         8.91 o                         
   7  -5   8        234.76        244.53        43.68 o                         
   8  -5   8         54.67         22.42        18.92 o                         
  -9  -4   8        334.48        369.49        22.85 o                         
  -8  -4   8          8.51         21.07        14.33 o                         
  -7  -4   8          0.54          4.07         9.66 o                         
  -6  -4   8          5.17          8.63         7.87 o                         
  -5  -4   8        344.49        365.83        14.18 o                         
  -4  -4   8       1294.46       1231.84        37.89 o                         
  -3  -4   8         49.48         52.76         7.10 o                         
  -2  -4   8       1073.83       1114.51        22.18 o                         
  -1  -4   8       1579.58       1654.63        27.29 o                         
   0  -4   8        475.98        426.49        12.95 o                         
   1  -4   8        204.65        220.00         9.28 o                         
   2  -4   8         42.14         49.18         5.43 o                         
   3  -4   8        197.37        218.03         8.79 o                         
   4  -4   8         31.46         28.54         4.75 o                         
   5  -4   8          9.89          7.93         3.95 o                         
   6  -4   8        586.13        565.82        13.41 o                         
   7  -4   8        818.06        762.97        71.94 o                         
   8  -4   8        227.01        215.04        21.51 o                         
  -9  -3   8         21.23         17.37        16.70 o                         
  -8  -3   8          4.51          6.96        12.16 o                         
  -7  -3   8        156.44        163.24        11.76 o                         
  -6  -3   8         20.05         27.06         8.45 o                         
  -5  -3   8         77.97         74.81         7.98 o                         
  -4  -3   8        539.32        552.71        14.85 o                         
  -3  -3   8        497.16        462.49        13.02 o                         
  -2  -3   8        245.30        218.97         9.43 o                         
  -1  -3   8         48.60         72.86         6.82 o                         
   0  -3   8       1140.72       1023.83        18.39 o                         
   1  -3   8        710.41        708.68        14.76 o                         
   2  -3   8          7.38          7.50         4.47 o                         
   3  -3   8        178.76        179.26        10.90 o                         
   4  -3   8       1119.95       1070.48        19.97 o                         
   5  -3   8         50.70         56.65         6.47 o                         
   6  -3   8        661.54        676.57        16.71 o                         
   7  -3   8        261.92        275.97        17.47 o                         
   8  -3   8        730.58        753.58        31.29 o                         
   9  -3   8          5.88          7.02        17.33 o                         
  -9  -2   8          7.03         40.76        18.57 o                         
  -8  -2   8         37.83         58.06        16.00 o                         
  -7  -2   8          3.81          0.11         8.21 o                         
  -6  -2   8        160.71        177.43        10.56 o                         
  -5  -2   8         50.32         56.80         8.37 o                         
  -4  -2   8         45.37         47.34         6.27 o                         
  -3  -2   8         93.41         79.50         8.30 o                         
  -2  -2   8        472.88        423.71        11.53 o                         
  -1  -2   8         12.70         26.68         4.64 o                         
   0  -2   8         27.69         15.74         4.12 o                         
   1  -2   8        232.84        214.76         8.85 o                         
   2  -2   8         10.34         19.42         4.56 o                         
   3  -2   8        503.75        559.89        12.57 o                         
   4  -2   8        291.00        299.22         9.71 o                         
   5  -2   8        139.44        138.94         7.68 o                         
   6  -2   8        462.80        456.82        15.82 o                         
   7  -2   8          1.06          6.21        10.81 o                         
   8  -2   8        683.28        696.29        10.78 o                         
   9  -2   8        244.20        213.03         8.36 o                         
  -9  -1   8         72.97         99.52        14.88 o                         
  -8  -1   8        436.77        493.69        27.71 o                         
  -7  -1   8        566.76        581.03        23.12 o                         
  -6  -1   8        249.16        269.83        12.64 o                         
  -5  -1   8        110.20        115.32         9.63 o                         
  -4  -1   8        522.41        520.76        16.77 o                         
  -3  -1   8        238.04        208.13         8.90 o                         
  -2  -1   8        971.70        963.68        17.05 o                         
  -1  -1   8         85.96         78.34         5.92 o                         
   0  -1   8        162.35        153.42         7.08 o                         
   1  -1   8       1303.09       1270.35        18.45 o                         
   2  -1   8         16.58         17.63         3.92 o                         
   3  -1   8        979.80       1072.94        16.27 o                         
   4  -1   8       1116.65       1221.67        17.74 o                         
   5  -1   8        693.55        668.14        14.04 o                         
   6  -1   8          0.74         -3.11         4.07 o                         
   7  -1   8         11.29          3.53         5.34 o                         
   8  -1   8        577.42        580.92        10.78 o                         
   9  -1   8        541.56        504.29         9.43 o                         
  -9   0   8         14.75         -6.73        22.81 o                         
  -8   0   8        101.64        113.94        10.87 o                         
  -7   0   8        753.12        746.46        31.96 o                         
  -6   0   8       2298.79       2304.05        35.01 o                         
  -5   0   8          9.61          1.66         6.60 o                         
  -4   0   8        204.31        244.58        10.93 o                         
  -3   0   8        831.61        839.37        14.52 o                         
  -2   0   8       1729.38       1788.85        22.93 o                         
  -1   0   8          5.16          3.47         3.90 o                         
   0   0   8       1136.11       1134.02        17.31 o                         
   1   0   8       2244.14       2313.27        27.67 o                         
   2   0   8        718.41        681.79        13.68 o                         
   3   0   8         10.50         15.61         3.86 o                         
   4   0   8       2586.25       2653.22        30.48 o                         
   5   0   8       1029.80       1028.44        16.03 o                         
   6   0   8        140.13        132.70         6.90 o                         
   7   0   8        276.75        261.63         9.43 o                         
   8   0   8          1.25          6.06         6.14 o                         
   9   0   8        282.13        333.03        16.16 o                         
  10   0   8          4.63         22.68        18.50 o                         
  -9   1   8         30.35         37.32        24.14 o                         
  -8   1   8         23.25          3.21         9.20 o                         
  -7   1   8         15.00         25.18        13.56 o                         
  -6   1   8        920.24        952.19        17.96 o                         
  -5   1   8        460.44        442.28        12.62 o                         
  -4   1   8       1228.90       1310.66        21.79 o                         
  -3   1   8        641.31        682.73        14.43 o                         
  -2   1   8        156.60        141.71         6.69 o                         
  -1   1   8       1015.12       1043.92        15.90 o                         
   0   1   8         10.61         26.75         3.74 o                         
   1   1   8        200.57        156.86         6.26 o                         
   2   1   8        947.28        923.65        15.00 o                         
   3   1   8        311.87        338.50         9.15 o                         
   4   1   8       1365.12       1492.79        20.36 o                         
   5   1   8        446.76        462.35        10.71 o                         
   6   1   8         11.09          4.85         4.35 o                         
   7   1   8         20.44         16.80         4.79 o                         
   8   1   8         69.90         72.90         6.52 o                         
   9   1   8         23.36         36.56        13.12 o                         
  10   1   8         14.84          9.35        11.04 o                         
  -8   2   8         64.33         53.63        10.25 o                         
  -7   2   8         17.52         23.29         7.10 o                         
  -6   2   8         65.65         75.25         8.43 o                         
  -5   2   8        114.77        101.36         7.91 o                         
  -4   2   8        195.06        168.00         8.39 o                         
  -3   2   8         38.85         46.93         5.01 o                         
  -2   2   8       1541.96       1586.71        21.20 o                         
  -1   2   8       3207.85       3393.21        36.75 o                         
   0   2   8        758.46        875.22        13.66 o                         
   1   2   8          3.02         19.00         3.54 o                         
   2   2   8         90.21         78.39         4.99 o                         
   3   2   8         13.29         10.88         3.21 o                         
   4   2   8        458.48        433.68        10.34 o                         
   5   2   8        619.25        617.87        13.81 o                         
   6   2   8        100.10        105.15         6.45 o                         
   7   2   8        247.40        230.06        16.11 o                         
   8   2   8         49.27         33.88         8.89 o                         
   9   2   8         70.73         76.70        13.04 o                         
  10   2   8         70.26         39.45        10.18 o                         
  -8   3   8         55.95         53.76         8.67 o                         
  -7   3   8        263.28        274.81        12.33 o                         
  -6   3   8        173.20        182.16        13.99 o                         
  -5   3   8        322.93        325.65        16.22 o                         
  -4   3   8          0.59         -4.67         4.67 o                         
  -3   3   8        423.10        420.63        10.89 o                         
  -2   3   8       1441.28       1380.41        19.61 o                         
  -1   3   8        134.13        134.74         6.68 o                         
   0   3   8         77.14         64.15         5.02 o                         
   1   3   8         36.09         65.01         4.77 o                         
   2   3   8        268.84        311.84         8.08 o                         
   3   3   8       3733.79       3947.54        38.88 o                         
   4   3   8        475.65        476.34         9.82 o                         
   5   3   8        138.38        156.95         7.37 o                         
   6   3   8        104.83        112.91         6.81 o                         
   7   3   8        498.56        470.71        11.57 o                         
   8   3   8         28.13         31.07         9.74 o                         
   9   3   8          8.49          6.94         8.73 o                         
  10   3   8        110.73         98.24        11.83 o                         
  -8   4   8        215.71        198.19        16.17 o                         
  -7   4   8        794.58        824.22        17.78 o                         
  -6   4   8        220.93        242.22        10.95 o                         
  -5   4   8        762.59        744.00        17.39 o                         
  -4   4   8          1.31         -4.98         4.98 o                         
  -3   4   8          3.43          0.81         5.36 o                         
  -2   4   8        617.78        567.50        13.22 o                         
  -1   4   8          0.69         -2.99         3.98 o                         
   0   4   8         40.62         41.48         4.61 o                         
   1   4   8         55.57         37.77         4.28 o                         
   2   4   8        186.62        166.19         6.77 o                         
   3   4   8         14.82         18.29         3.75 o                         
   4   4   8       1308.33       1215.17        16.74 o                         
   5   4   8        166.88        143.90         6.94 o                         
   6   4   8         72.81         67.63         5.84 o                         
   7   4   8          2.97          4.77         4.47 o                         
   8   4   8        110.50        102.13        11.76 o                         
   9   4   8         68.35         59.67        13.24 o                         
  10   4   8         51.94         47.63        13.69 o                         
  -7   5   8        170.70        183.01        14.16 o                         
  -6   5   8         57.49         54.38         7.35 o                         
  -5   5   8        244.36        249.69        10.90 o                         
  -4   5   8         30.77         45.05         6.82 o                         
  -3   5   8         11.86         14.52         5.26 o                         
  -2   5   8        122.13        109.38         7.62 o                         
  -1   5   8          1.72          2.09         4.31 o                         
   0   5   8        339.28        379.59        11.16 o                         
   1   5   8        322.30        347.96         9.36 o                         
   2   5   8        276.11        249.08         8.42 o                         
   3   5   8        269.49        269.09         8.38 o                         
   4   5   8          7.86          7.71         3.88 o                         
   5   5   8         16.96         23.11         4.23 o                         
   6   5   8          4.35          4.91         4.03 o                         
   7   5   8          9.19          5.14         7.60 o                         
   8   5   8        481.51        455.44        20.87 o                         
   9   5   8          0.51          6.31        10.00 o                         
  10   5   8        243.65        256.64        18.41 o                         
  -7   6   8         24.51         22.38         9.03 o                         
  -6   6   8         57.99         65.71         8.57 o                         
  -5   6   8         20.09         16.31         6.55 o                         
  -4   6   8        244.64        204.71        11.89 o                         
  -3   6   8        148.26        163.79         9.09 o                         
  -2   6   8         30.32         35.54         5.72 o                         
  -1   6   8         57.27         52.26         6.39 o                         
   0   6   8        206.99        214.49         8.90 o                         
   1   6   8         39.73         45.73         5.20 o                         
   2   6   8       1455.27       1495.49        20.02 o                         
   3   6   8        954.61       1048.74        16.31 o                         
   4   6   8        340.45        331.39         9.75 o                         
   5   6   8        733.28        720.65        13.53 o                         
   6   6   8         13.27         19.89         5.03 o                         
   7   6   8          1.12         -4.00         5.41 o                         
   8   6   8        121.54        126.95        13.76 o                         
   9   6   8         22.45         45.62        22.03 o                         
  10   6   8        650.45        597.85        38.11 o                         
  -6   7   8          1.63          7.29         8.04 o                         
  -5   7   8         48.48         33.54         7.19 o                         
  -4   7   8        444.72        431.85        13.29 o                         
  -3   7   8         35.53         29.94         7.78 o                         
  -2   7   8         15.46         20.44         6.60 o                         
  -1   7   8          7.74         15.04         6.09 o                         
   0   7   8        695.42        675.16        15.57 o                         
   1   7   8        803.49        811.84        14.63 o                         
   2   7   8        272.22        265.28         9.49 o                         
   3   7   8         67.80         62.30         6.26 o                         
   4   7   8        459.44        451.14        11.26 o                         
   5   7   8       1379.88       1397.75        22.85 o                         
   6   7   8         68.02         55.26         7.49 o                         
   7   7   8        330.99        352.91        14.39 o                         
   8   7   8        156.66        150.33        10.06 o                         
   9   7   8          8.33          9.12        16.41 o                         
  10   7   8         63.34         61.98        17.73 o                         
  -6   8   8          4.04         -3.42        10.25 o                         
  -5   8   8        141.87        116.74         8.97 o                         
  -4   8   8         89.70         84.55         8.03 o                         
  -3   8   8        275.29        243.55        12.64 o                         
  -2   8   8        300.69        290.48        11.74 o                         
  -1   8   8          4.09         12.12         5.89 o                         
   0   8   8        327.18        357.60        11.68 o                         
   1   8   8        227.91        219.21        10.62 o                         
   2   8   8        967.19        996.75        18.06 o                         
   3   8   8         15.19         15.94         5.61 o                         
   4   8   8        166.95        160.70         8.54 o                         
   5   8   8         37.48         37.64         7.54 o                         
   6   8   8         76.73         90.17         8.78 o                         
   7   8   8        146.31        150.78        11.91 o                         
   8   8   8        322.04        327.87        18.22 o                         
   9   8   8        187.98        196.77        19.05 o                         
  -5   9   8         47.03          9.62        10.72 o                         
  -4   9   8        137.82        129.58        11.79 o                         
  -3   9   8         55.12         44.06        11.50 o                         
  -2   9   8        460.46        439.74        13.86 o                         
  -1   9   8        480.75        421.53        13.46 o                         
   0   9   8        471.90        470.26        13.19 o                         
   1   9   8        129.63        115.11         7.85 o                         
   2   9   8        205.43        207.22         9.52 o                         
   3   9   8        145.16        142.65         8.41 o                         
   4   9   8          3.30          8.65         7.85 o                         
   5   9   8         71.12         62.17        12.04 o                         
   6   9   8        132.22        121.73        11.94 o                         
   7   9   8        572.09        563.15        18.17 o                         
   8   9   8        345.06        321.16        15.14 o                         
   9   9   8          1.09        -16.40        16.40 o                         
  -4  10   8         71.32         50.63        14.53 o                         
  -3  10   8        395.16        408.04        16.10 o                         
  -2  10   8        515.66        548.68        16.89 o                         
  -1  10   8          5.90         -1.68         7.17 o                         
   0  10   8         58.82         68.40        10.62 o                         
   1  10   8        921.93        937.99        19.67 o                         
   2  10   8        400.15        403.35        13.95 o                         
   3  10   8         78.70         93.60         9.66 o                         
   4  10   8        215.61        191.83        12.05 o                         
   5  10   8        691.24        663.43        22.57 o                         
   6  10   8        130.45        138.73        19.62 o                         
   7  10   8         82.65        114.51        11.89 o                         
   8  10   8        149.83        128.74        19.86 o                         
  -3  11   8         65.53         32.34        19.21 o                         
  -2  11   8        216.35        230.85        11.35 o                         
  -1  11   8         14.59         10.88        12.06 o                         
   0  11   8        250.68        234.35        13.82 o                         
   1  11   8        809.49        792.78        27.64 o                         
   2  11   8        437.09        406.70        18.73 o                         
   3  11   8        130.98        140.06        13.40 o                         
   4  11   8        351.48        299.03        18.79 o                         
   5  11   8        184.31        195.21        15.99 o                         
   6  11   8        499.02        517.74        29.32 o                         
   7  11   8        104.20         79.52        14.09 o                         
   8  11   8         64.09         60.19        32.46 o                         
  -1  12   8        135.49        111.68        19.19 o                         
   0  12   8         10.69         -5.34        14.03 o                         
   1  12   8         63.35         47.34        14.96 o                         
   2  12   8        517.86        505.63        30.57 o                         
   3  12   8         15.01          4.26        14.56 o                         
   4  12   8         15.68         26.24        13.55 o                         
   5  12   8         66.02         34.54        14.35 o                         
   6  12   8         60.08         54.65        23.79 o                         
   2  13   8         89.49         80.10        18.58 o                         
   3  13   8          6.21         15.11        17.16 o                         
   4  13   8        321.22        347.69        24.09 o                         
  -4 -10   9         55.36         38.02        24.79 o                         
  -3 -10   9         20.81         20.80        18.38 o                         
  -2 -10   9          0.44         29.36        15.68 o                         
  -1 -10   9        125.41        150.49        27.63 o                         
   0 -10   9        148.21        150.47        14.75 o                         
   1 -10   9        214.75        253.63        35.58 o                         
  -5  -9   9         32.79         65.06        25.33 o                         
  -4  -9   9         13.64         21.40        18.41 o                         
  -3  -9   9        164.99        122.30        20.03 o                         
  -2  -9   9         87.68         51.33        13.14 o                         
  -1  -9   9         66.85         26.98        18.09 o                         
   0  -9   9          3.00         12.84         9.83 o                         
   1  -9   9        262.01        359.39        20.15 o                         
   2  -9   9         43.89         57.54        16.93 o                         
   3  -9   9        204.92        241.56        37.64 o                         
  -6  -8   9        453.97        430.00        44.19 o                         
  -5  -8   9        151.28        123.69        14.86 o                         
  -4  -8   9         60.27         70.03        15.04 o                         
  -3  -8   9        449.87        466.11        32.27 o                         
  -2  -8   9         72.21         70.46        11.51 o                         
  -1  -8   9         29.24         29.47         9.61 o                         
   0  -8   9        307.77        317.62        15.61 o                         
   1  -8   9        196.69        214.39        13.10 o                         
   2  -8   9        147.63        144.81        10.31 o                         
   3  -8   9         22.08          0.26         7.56 o                         
   4  -8   9          3.31        -11.15        11.15 o                         
   5  -8   9         41.98         18.21        19.23 o                         
  -7  -7   9        189.70        176.29        20.49 o                         
  -6  -7   9         75.56         87.41        12.60 o                         
  -5  -7   9        185.18        171.07        13.09 o                         
  -4  -7   9        241.76        217.67        14.57 o                         
  -3  -7   9         16.72         23.04        11.91 o                         
  -2  -7   9          1.31          3.82         8.53 o                         
  -1  -7   9        271.96        278.67        13.83 o                         
   0  -7   9       1698.39       1669.60        29.49 o                         
   1  -7   9        401.11        447.21        16.71 o                         
   2  -7   9         27.00         22.95         7.09 o                         
   3  -7   9         45.97         45.86         7.22 o                         
   4  -7   9        316.34        320.63        18.07 o                         
   5  -7   9         91.81        100.95         9.52 o                         
   6  -7   9         62.86        -37.48        40.82 o                         
  -8  -6   9         57.21         41.96        16.72 o                         
  -7  -6   9          3.03         -5.36        16.94 o                         
  -6  -6   9        660.88        624.99        26.11 o                         
  -5  -6   9        369.35        376.87        16.28 o                         
  -4  -6   9        481.23        483.79        18.63 o                         
  -3  -6   9         51.72         38.64         9.75 o                         
  -2  -6   9        163.60        122.24        10.86 o                         
  -1  -6   9          8.40          6.61         7.11 o                         
   0  -6   9        173.67        184.06        11.40 o                         
   1  -6   9        752.03        707.37        17.82 o                         
   2  -6   9        256.22        229.46        11.09 o                         
   3  -6   9         66.43         56.66         6.80 o                         
   4  -6   9        757.34        710.51        35.76 o                         
   5  -6   9          7.49         13.38         9.61 o                         
   6  -6   9         14.11          9.08        20.49 o                         
   7  -6   9         17.61        -15.19        19.68 o                         
  -8  -5   9          7.65        -10.44        14.73 o                         
  -7  -5   9         15.06        -10.83        10.83 o                         
  -6  -5   9          9.72         26.35        13.78 o                         
  -5  -5   9         11.89          6.00         8.09 o                         
  -4  -5   9        760.09        770.16        19.10 o                         
  -3  -5   9         87.28         94.94         9.86 o                         
  -2  -5   9         28.83         27.40         7.66 o                         
  -1  -5   9          2.38          5.92        12.31 o                         
   0  -5   9         82.93         94.56         9.18 o                         
   1  -5   9          1.47          3.20         6.17 o                         
   2  -5   9        112.55        103.26         8.16 o                         
   3  -5   9        687.09        741.82        16.77 o                         
   4  -5   9         22.01         38.71         6.35 o                         
   5  -5   9         43.58         37.05         7.57 o                         
   6  -5   9         11.13         12.78         3.35 o                         
   7  -5   9          0.44        -34.30        34.30 o                         
  -8  -4   9        233.64        295.74        22.51 o                         
  -7  -4   9         32.16         33.24        12.07 o                         
  -6  -4   9         60.54         55.10        10.00 o                         
  -5  -4   9        114.17         87.16        12.02 o                         
  -4  -4   9        134.62        144.55        10.51 o                         
  -3  -4   9        243.76        255.44        11.85 o                         
  -2  -4   9       1027.17       1063.52        22.71 o                         
  -1  -4   9        622.36        592.64        16.37 o                         
   0  -4   9        771.12        729.68        17.63 o                         
   1  -4   9        637.85        669.40        16.06 o                         
   2  -4   9        284.55        286.27        12.22 o                         
   3  -4   9        169.61        187.59        10.43 o                         
   4  -4   9        293.10        310.51        10.76 o                         
   5  -4   9          1.30          0.92         6.75 o                         
   6  -4   9         32.05         30.39         7.87 o                         
   7  -4   9        351.92        369.84        32.08 o                         
   8  -4   9        192.15        125.29        29.05 o                         
  -8  -3   9         30.52         28.51        12.49 o                         
  -7  -3   9        266.93        323.61        20.37 o                         
  -6  -3   9        167.28        170.01        11.40 o                         
  -5  -3   9        210.61        205.04        11.48 o                         
  -4  -3   9        293.64        299.86        14.68 o                         
  -3  -3   9        121.53        118.19        11.36 o                         
  -2  -3   9        734.14        728.79        16.17 o                         
  -1  -3   9        234.58        220.59         9.86 o                         
   0  -3   9          9.49         22.51         5.50 o                         
   1  -3   9       1491.81       1549.50        24.51 o                         
   2  -3   9         29.43         20.72         5.33 o                         
   3  -3   9        302.84        305.42        10.98 o                         
   4  -3   9        621.32        647.22        15.68 o                         
   5  -3   9         49.24         41.78         5.63 o                         
   6  -3   9        199.79        210.42         9.65 o                         
   7  -3   9         41.76         39.56         5.73 o                         
   8  -3   9        131.09        133.71        12.63 o                         
  -9  -2   9        128.95        109.92        28.06 o                         
  -8  -2   9         43.01         49.26        13.50 o                         
  -7  -2   9         14.43         10.54        12.72 o                         
  -6  -2   9        722.95        743.46        19.54 o                         
  -5  -2   9          2.42         -2.71         6.76 o                         
  -4  -2   9        296.08        303.81        12.28 o                         
  -3  -2   9        371.10        367.92        17.62 o                         
  -2  -2   9       1096.46       1172.62        20.41 o                         
  -1  -2   9       1577.03       1527.38        26.72 o                         
   0  -2   9          3.36          0.51         4.49 o                         
   1  -2   9         39.20         31.43         5.07 o                         
   2  -2   9        278.17        247.72        10.13 o                         
   3  -2   9        184.43        186.26         9.03 o                         
   4  -2   9         81.60         71.17         7.02 o                         
   5  -2   9        220.82        205.75        12.63 o                         
   6  -2   9        179.09        181.24        10.80 o                         
   7  -2   9          8.18          5.39         5.21 o                         
   8  -2   9        338.61        328.41        16.77 o                         
   9  -2   9        495.01        417.05        22.31 o                         
  -9  -1   9         13.09         -1.64        14.97 o                         
  -8  -1   9        174.26        158.55        15.05 o                         
  -7  -1   9         21.92         26.76         9.15 o                         
  -6  -1   9        174.11        160.10        10.76 o                         
  -5  -1   9          7.57         12.93         7.90 o                         
  -4  -1   9        130.27        112.72         8.53 o                         
  -3  -1   9        196.67        170.08         9.15 o                         
  -2  -1   9         31.19         26.81         5.53 o                         
  -1  -1   9        186.60        188.28         8.80 o                         
   0  -1   9        479.62        447.57        11.37 o                         
   1  -1   9          2.94          8.48         4.25 o                         
   2  -1   9         82.64        120.96         6.83 o                         
   3  -1   9        245.19        192.30        10.24 o                         
   4  -1   9        226.45        245.71         9.15 o                         
   5  -1   9       1212.08       1252.16        19.11 o                         
   6  -1   9         18.14         19.65         4.95 o                         
   7  -1   9        303.73        301.68        10.89 o                         
   8  -1   9        141.19        122.37         9.73 o                         
   9  -1   9        219.88        235.98        13.72 o                         
  -8   0   9         13.78         24.52        12.87 o                         
  -7   0   9        509.26        481.55        17.60 o                         
  -6   0   9        403.40        406.38        15.19 o                         
  -5   0   9        362.35        350.86        15.16 o                         
  -4   0   9          8.73          2.92         6.49 o                         
  -3   0   9        969.44        988.62        19.63 o                         
  -2   0   9        156.89        135.44         7.96 o                         
  -1   0   9        826.65        784.67        15.63 o                         
   0   0   9       2115.64       2176.90        27.78 o                         
   1   0   9        264.82        275.43         9.16 o                         
   2   0   9         33.67         41.69         4.83 o                         
   3   0   9         30.56         37.12         4.93 o                         
   4   0   9        435.24        474.39        11.56 o                         
   5   0   9       1578.59       1609.39        22.49 o                         
   6   0   9          8.00          8.75         4.67 o                         
   7   0   9          8.17         23.54         5.38 o                         
   8   0   9         66.14         69.73         7.45 o                         
   9   0   9         81.75         74.29         6.30 o                         
  10   0   9        198.40        200.00        38.83 o                         
  -8   1   9          1.83         -9.40         9.93 o                         
  -7   1   9        197.85        235.83        15.33 o                         
  -6   1   9        242.98        265.63        11.61 o                         
  -5   1   9       2694.36       2668.42        64.59 o                         
  -4   1   9       1209.40       1227.76        20.28 o                         
  -3   1   9         53.95         50.44         5.77 o                         
  -2   1   9        218.48        229.21         8.74 o                         
  -1   1   9        155.55        142.32         7.05 o                         
   0   1   9        615.93        568.54        15.89 o                         
   1   1   9         24.93         30.40         4.35 o                         
   2   1   9        923.58       1040.09        16.94 o                         
   3   1   9       2797.77       2925.85        33.92 o                         
   4   1   9       1303.25       1294.25        19.37 o                         
   5   1   9        535.58        531.31        12.41 o                         
   6   1   9        381.51        370.43        11.97 o                         
   7   1   9        142.68        147.95         8.13 o                         
   8   1   9        479.88        464.44        18.66 o                         
   9   1   9        106.54         77.49         8.83 o                         
  10   1   9          4.95          0.07        14.62 o                         
  -8   2   9         13.28         16.63         9.37 o                         
  -7   2   9         56.40         74.99         8.70 o                         
  -6   2   9         42.03         34.48         7.39 o                         
  -5   2   9          8.93          2.24         5.92 o                         
  -4   2   9         33.53         32.55         6.39 o                         
  -3   2   9       1172.69       1145.50        21.09 o                         
  -2   2   9       2568.97       2795.49        32.82 o                         
  -1   2   9        532.16        560.61        12.05 o                         
   0   2   9        440.66        390.43         9.75 o                         
   1   2   9        836.92        808.41        13.63 o                         
   2   2   9          0.64          1.70         3.58 o                         
   3   2   9         99.12         99.48         5.63 o                         
   4   2   9       1403.78       1423.76        20.82 o                         
   5   2   9          0.99          4.11         4.55 o                         
   6   2   9         12.05         13.54         5.16 o                         
   7   2   9        191.11        193.26         8.63 o                         
   8   2   9        153.99        172.81        10.37 o                         
   9   2   9          7.63          2.67         8.64 o                         
  10   2   9        147.27        139.79        15.17 o                         
  -8   3   9         36.19         49.89        11.03 o                         
  -7   3   9        544.81        556.50        16.72 o                         
  -6   3   9         50.34         67.83         7.71 o                         
  -5   3   9          0.60         -6.09         6.09 o                         
  -4   3   9         71.90         76.30         9.18 o                         
  -3   3   9         16.05          8.10         5.15 o                         
  -2   3   9       1021.04       1087.03        22.73 o                         
  -1   3   9        280.32        289.82         9.44 o                         
   0   3   9         89.70         66.72         5.34 o                         
   1   3   9         34.09         55.50         5.00 o                         
   2   3   9          2.98          4.49         4.56 o                         
   3   3   9          6.25         15.64         4.17 o                         
   4   3   9        161.83        156.78         6.99 o                         
   5   3   9        304.91        288.11         9.94 o                         
   6   3   9        555.60        576.08        14.73 o                         
   7   3   9        359.80        360.99        11.55 o                         
   8   3   9        400.90        424.23        10.75 o                         
   9   3   9         93.78        104.91        10.67 o                         
  10   3   9         11.05         10.65        11.21 o                         
  -8   4   9         42.23         47.58        17.54 o                         
  -7   4   9        139.45        147.94        14.80 o                         
  -6   4   9        284.93        278.43        12.43 o                         
  -5   4   9        444.56        447.92        13.44 o                         
  -4   4   9         94.13         79.70         8.03 o                         
  -3   4   9        224.92        217.16         9.67 o                         
  -2   4   9       1188.74       1199.50        20.80 o                         
  -1   4   9         17.08          7.77         4.52 o                         
   0   4   9        815.85        751.95        13.82 o                         
   1   4   9         24.74         17.50         4.23 o                         
   2   4   9        111.70         89.26         5.83 o                         
   3   4   9        551.26        551.98        11.39 o                         
   4   4   9         10.40         12.43         4.11 o                         
   5   4   9        519.26        538.55        11.33 o                         
   6   4   9        204.73        185.97         9.49 o                         
   7   4   9         42.17         42.94         6.00 o                         
   8   4   9        290.51        291.47        17.97 o                         
   9   4   9         26.56         40.30        12.15 o                         
  10   4   9          6.93         39.93        14.08 o                         
  -7   5   9        107.68        122.97         9.93 o                         
  -6   5   9        510.85        512.23        15.65 o                         
  -5   5   9        761.23        756.70        17.07 o                         
  -4   5   9        115.16        105.62         8.80 o                         
  -3   5   9        284.39        263.49        17.12 o                         
  -2   5   9        420.61        412.57        12.00 o                         
  -1   5   9          0.65         -2.38         5.75 o                         
   0   5   9        273.72        249.90         9.17 o                         
   1   5   9          2.17          0.47         4.21 o                         
   2   5   9        169.82        163.42         7.66 o                         
   3   5   9          0.60         -1.35         4.06 o                         
   4   5   9          0.91         -3.72         4.55 o                         
   5   5   9          3.38         10.31         4.52 o                         
   6   5   9       1038.74       1108.42        17.94 o                         
   7   5   9        351.58        377.27        14.03 o                         
   8   5   9         71.17         77.06        12.76 o                         
   9   5   9         57.50         60.78        11.44 o                         
  10   5   9         65.76         59.88        15.53 o                         
  -7   6   9         14.44         21.02        11.40 o                         
  -6   6   9         17.14         22.94         8.69 o                         
  -5   6   9          0.44         -3.43         7.10 o                         
  -4   6   9        249.14        251.39        11.31 o                         
  -3   6   9        212.43        237.91        13.00 o                         
  -2   6   9          8.21          7.93         7.09 o                         
  -1   6   9        144.81        138.98         8.13 o                         
   0   6   9          8.72         10.27         5.02 o                         
   1   6   9        197.81        195.28        10.37 o                         
   2   6   9        455.64        488.64        11.72 o                         
   3   6   9        383.63        386.01        10.81 o                         
   4   6   9        125.69        104.52         6.78 o                         
   5   6   9        879.49        872.99        18.20 o                         
   6   6   9         55.91         48.76         5.91 o                         
   7   6   9          0.54         -6.06         6.10 o                         
   8   6   9         91.36         59.58        13.03 o                         
   9   6   9        146.81        156.13        14.51 o                         
  10   6   9          9.28         -0.15        16.85 o                         
  -6   7   9         85.28         88.40        16.89 o                         
  -5   7   9         45.40         41.70         8.00 o                         
  -4   7   9        273.62        284.79        12.58 o                         
  -3   7   9        135.64        134.85         9.08 o                         
  -2   7   9        229.08        220.99        15.05 o                         
  -1   7   9        285.01        249.20        11.25 o                         
   0   7   9         98.90        101.75         9.38 o                         
   1   7   9        483.46        507.76        12.51 o                         
   2   7   9        294.23        263.15        10.10 o                         
   3   7   9         11.40          1.88         5.10 o                         
   4   7   9        518.84        547.93        12.86 o                         
   5   7   9        647.08        654.31        13.98 o                         
   6   7   9          1.38          0.33         5.59 o                         
   7   7   9        313.63        357.94        14.15 o                         
   8   7   9        134.38        138.70        11.53 o                         
   9   7   9         31.54         50.30        15.32 o                         
  10   7   9          1.29        -17.90        17.90 o                         
  -5   8   9          0.61          1.25        11.97 o                         
  -4   8   9         46.32         40.14        10.44 o                         
  -3   8   9        199.63        180.04        10.07 o                         
  -2   8   9        123.44        110.88         8.63 o                         
  -1   8   9          1.13         -6.29         6.29 o                         
   0   8   9        135.44        131.43         8.40 o                         
   1   8   9        658.62        674.16        14.62 o                         
   2   8   9        611.07        617.81        16.18 o                         
   3   8   9        480.04        464.68        12.74 o                         
   4   8   9        169.06        164.07         9.67 o                         
   5   8   9         80.75         76.72         7.31 o                         
   6   8   9         88.21         92.03         9.40 o                         
   7   8   9        798.76        800.15        23.33 o                         
   8   8   9        227.66        238.98        12.84 o                         
   9   8   9        160.96        162.87        18.87 o                         
  -5   9   9         32.77         35.65        24.87 o                         
  -4   9   9         35.17         16.96        13.07 o                         
  -3   9   9        228.11        202.57        12.25 o                         
  -2   9   9        414.74        425.33        14.75 o                         
  -1   9   9        892.06        848.02        18.21 o                         
   0   9   9         72.30         61.78         7.76 o                         
   1   9   9        113.67        115.42         8.48 o                         
   2   9   9        436.62        481.52        13.36 o                         
   3   9   9        194.92        192.38        10.65 o                         
   4   9   9        188.91        194.40        11.18 o                         
   5   9   9        178.21        194.88        11.98 o                         
   6   9   9        152.03        123.03        13.94 o                         
   7   9   9         72.65         81.70        11.33 o                         
   8   9   9        180.94        162.48        13.35 o                         
   9   9   9         79.00         84.59        15.67 o                         
  -4  10   9          5.14         -0.75        13.58 o                         
  -3  10   9        223.54        184.78        16.66 o                         
  -2  10   9         66.30         67.04        14.37 o                         
  -1  10   9          1.31         -0.50         7.62 o                         
   0  10   9         22.52         21.83         7.33 o                         
   1  10   9        987.21        987.80        19.52 o                         
   2  10   9        310.72        338.57        12.78 o                         
   3  10   9        177.05        185.26        13.35 o                         
   4  10   9        302.91        286.38        15.81 o                         
   5  10   9         41.56         38.34         9.91 o                         
   6  10   9          2.59          2.60        11.29 o                         
   7  10   9         26.19         28.97        11.86 o                         
   8  10   9         39.42         29.73        13.70 o                         
  -2  11   9        150.07        146.95        11.88 o                         
  -1  11   9        829.80        876.74        22.19 o                         
   0  11   9        203.14        215.80        13.74 o                         
   1  11   9         40.29         45.25         8.79 o                         
   2  11   9        625.82        600.78        21.95 o                         
   3  11   9          1.54         13.87        10.63 o                         
   4  11   9         36.09         53.61        11.21 o                         
   5  11   9         60.96         56.04        15.09 o                         
   6  11   9        423.60        413.00        32.31 o                         
   7  11   9        257.05        232.07        20.03 o                         
  -1  12   9          0.52         16.45        41.46 o                         
   0  12   9        147.17        145.04        17.83 o                         
   1  12   9         37.64         45.62        15.98 o                         
   2  12   9        395.24        393.63        24.77 o                         
   3  12   9         64.88         48.49        22.49 o                         
   4  12   9         60.63         54.02        15.71 o                         
   5  12   9        252.96        277.65        21.57 o                         
   6  12   9          0.88          3.41        15.81 o                         
  -2 -10  10         74.36         70.19        23.27 o                         
  -1 -10  10        230.43        220.04        64.24 o                         
  -4  -9  10        117.33         53.09        17.20 o                         
  -3  -9  10         29.93          9.40        23.75 o                         
  -2  -9  10         77.16         -0.37        15.03 o                         
  -1  -9  10          0.44         -5.24        12.28 o                         
   0  -9  10        113.78        105.21        13.49 o                         
   1  -9  10        133.17        120.85        12.30 o                         
   2  -9  10        376.64        436.65        44.13 o                         
  -6  -8  10        131.02        113.18        18.99 o                         
  -5  -8  10         19.94         32.01        14.32 o                         
  -4  -8  10        223.91        193.51        25.12 o                         
  -3  -8  10          0.54          5.95        15.68 o                         
  -2  -8  10         21.61         10.24        11.24 o                         
  -1  -8  10         50.86         56.05        11.41 o                         
   0  -8  10        333.08        300.51        23.67 o                         
   1  -8  10         88.93         98.60        10.81 o                         
   2  -8  10          2.61         -8.83         8.83 o                         
   3  -8  10         31.30         28.59        11.71 o                         
   4  -8  10         56.97         69.71        26.05 o                         
  -6  -7  10         17.73         10.38        13.98 o                         
  -5  -7  10        268.51        260.71        15.66 o                         
  -4  -7  10        968.85        953.39        34.89 o                         
  -3  -7  10        427.98        443.14        21.22 o                         
  -2  -7  10          4.90          2.23        15.04 o                         
  -1  -7  10        311.67        346.82        16.32 o                         
   0  -7  10        776.73        793.95        21.45 o                         
   1  -7  10        415.39        438.70        16.91 o                         
   2  -7  10          9.76         27.58         8.34 o                         
   3  -7  10         61.91         68.16         8.98 o                         
   4  -7  10        318.66        302.07        18.47 o                         
   5  -7  10         16.91         22.42        11.28 o                         
  -7  -6  10        324.92        300.84        26.67 o                         
  -6  -6  10        871.28        869.30        24.82 o                         
  -5  -6  10         45.23         53.40        10.82 o                         
  -4  -6  10        715.91        674.57        22.95 o                         
  -3  -6  10        505.93        466.47        19.21 o                         
  -2  -6  10        184.34        195.50        13.37 o                         
  -1  -6  10          1.93         10.07         8.08 o                         
   0  -6  10        111.62        121.64        10.50 o                         
   1  -6  10        975.20        973.21        22.07 o                         
   2  -6  10         90.01         79.68         8.63 o                         
   3  -6  10        299.49        293.99        14.49 o                         
   4  -6  10        328.99        329.47        21.36 o                         
   5  -6  10        177.23        206.23        11.67 o                         
   6  -6  10         95.96         78.34        12.78 o                         
  -8  -5  10        156.22        192.09        42.56 o                         
  -7  -5  10         20.65         11.61        15.34 o                         
  -6  -5  10         14.68          1.97         9.99 o                         
  -5  -5  10         20.91         14.45         9.67 o                         
  -4  -5  10        556.46        556.07        18.06 o                         
  -3  -5  10        184.41        180.21        13.85 o                         
  -2  -5  10         95.49        111.40         9.89 o                         
  -1  -5  10        203.40        232.89        15.82 o                         
   0  -5  10        197.19        165.33        10.96 o                         
   1  -5  10        149.64        130.89         9.23 o                         
   2  -5  10        383.77        380.88        13.72 o                         
   3  -5  10         56.16         49.68         7.46 o                         
   4  -5  10        665.51        674.66        16.16 o                         
   5  -5  10          3.65         -8.09         8.09 o                         
   6  -5  10          1.93         -3.71         5.04 o                         
   7  -5  10         16.82          6.99        44.31 o                         
  -8  -4  10        123.25        151.57        30.95 o                         
  -7  -4  10        519.53        541.59        29.57 o                         
  -6  -4  10         70.73        102.31        11.46 o                         
  -5  -4  10         46.53         55.43        10.32 o                         
  -4  -4  10         93.89         90.77         9.22 o                         
  -3  -4  10        282.05        314.47        13.83 o                         
  -2  -4  10        175.06        183.51        16.05 o                         
  -1  -4  10         67.56         71.75         9.45 o                         
   0  -4  10         80.88         98.55         9.16 o                         
   1  -4  10        147.74        147.13        13.86 o                         
   2  -4  10        856.59        831.86        19.99 o                         
   3  -4  10          0.52          1.26         6.48 o                         
   4  -4  10        375.30        376.48        13.18 o                         
   5  -4  10        295.67        281.61        14.82 o                         
   6  -4  10         33.13         25.05         5.66 o                         
   7  -4  10         47.50         66.92        19.10 o                         
   8  -4  10          5.34        -17.95        46.85 o                         
  -8  -3  10         10.24         -7.19        13.75 o                         
  -7  -3  10        624.42        654.84        32.19 o                         
  -6  -3  10        471.45        489.84        18.57 o                         
  -5  -3  10        450.93        453.67        20.04 o                         
  -4  -3  10       1427.55       1396.88        36.11 o                         
  -3  -3  10          8.58         -0.09         6.53 o                         
  -2  -3  10        311.41        329.90        12.52 o                         
  -1  -3  10        659.35        676.07        16.28 o                         
   0  -3  10        583.22        579.64        14.69 o                         
   1  -3  10        369.38        365.77        12.97 o                         
   2  -3  10        818.37        844.18        18.12 o                         
   3  -3  10        323.27        329.91        12.91 o                         
   4  -3  10         44.32         48.68         7.67 o                         
   5  -3  10          4.46          8.85         6.41 o                         
   6  -3  10        185.08        196.65        12.31 o                         
   7  -3  10         90.81         87.91         7.00 o                         
   8  -3  10          6.18         19.59        14.54 o                         
  -8  -2  10         10.77         11.92        14.24 o                         
  -7  -2  10        324.85        345.42        17.43 o                         
  -6  -2  10        139.64        154.19        11.76 o                         
  -5  -2  10        487.88        506.16        16.88 o                         
  -4  -2  10        121.98        110.45         9.91 o                         
  -3  -2  10        222.02        198.85        11.04 o                         
  -2  -2  10       1349.53       1364.07        25.03 o                         
  -1  -2  10        435.87        369.66        12.62 o                         
   0  -2  10        972.71       1031.75        18.61 o                         
   1  -2  10        739.06        703.72        15.13 o                         
   2  -2  10          4.03         -0.42         5.25 o                         
   3  -2  10        950.66        977.20        17.41 o                         
   4  -2  10         12.11         18.81         6.02 o                         
   5  -2  10         93.15         97.74         7.50 o                         
   6  -2  10        149.96        144.99         7.99 o                         
   7  -2  10          2.31         -1.35         9.65 o                         
   8  -2  10        160.71        135.62        10.74 o                         
   9  -2  10         29.19          1.99        10.00 o                         
  -8  -1  10          1.90         -6.39        13.20 o                         
  -7  -1  10          0.85         -5.87         9.83 o                         
  -6  -1  10         31.42         27.41         8.84 o                         
  -5  -1  10          4.31          5.44         7.44 o                         
  -4  -1  10        164.84        156.35        10.76 o                         
  -3  -1  10         28.55         27.83         7.30 o                         
  -2  -1  10         18.37         20.84         6.08 o                         
  -1  -1  10         65.72         43.72         6.25 o                         
   0  -1  10       2552.15       2697.53        33.56 o                         
   1  -1  10          1.86          5.02         4.73 o                         
   2  -1  10          1.43          6.14         4.71 o                         
   3  -1  10          0.64          0.18         4.82 o                         
   4  -1  10        134.28        146.43         8.01 o                         
   5  -1  10        282.07        294.53        10.60 o                         
   6  -1  10        323.27        301.33        18.19 o                         
   7  -1  10          3.89         -5.56         5.56 o                         
   8  -1  10        202.86        232.92        15.08 o                         
   9  -1  10         45.89         44.38         6.02 o                         
  -8   0  10         36.50         34.33        23.45 o                         
  -7   0  10        149.12        156.89        12.21 o                         
  -6   0  10         77.87         82.12        12.03 o                         
  -5   0  10          0.62          2.26         8.15 o                         
  -4   0  10        378.00        374.90        13.44 o                         
  -3   0  10         42.69         31.66         7.52 o                         
  -2   0  10         80.88         70.45         7.07 o                         
  -1   0  10         13.34         12.12         5.60 o                         
   0   0  10        504.91        571.20        20.35 o                         
   1   0  10          2.07         -1.72         6.45 o                         
   2   0  10         93.61         55.05         5.98 o                         
   3   0  10        191.20        152.05         8.08 o                         
   4   0  10        310.88        292.05        11.10 o                         
   5   0  10        332.94        298.97        10.62 o                         
   6   0  10          1.63          9.81         5.56 o                         
   7   0  10        172.45        187.95         9.45 o                         
   8   0  10        366.28        338.06        12.16 o                         
   9   0  10         47.96         40.63         7.37 o                         
  -8   1  10         29.42         25.15        13.55 o                         
  -7   1  10        101.89        113.41        11.10 o                         
  -6   1  10        187.01        186.66        10.74 o                         
  -5   1  10        642.39        632.70        15.89 o                         
  -4   1  10        304.78        266.33        11.18 o                         
  -3   1  10         59.69         45.61         6.82 o                         
  -2   1  10        216.92        203.95         9.13 o                         
  -1   1  10        625.00        567.71        12.84 o                         
   0   1  10        172.72        162.30         7.57 o                         
   1   1  10        499.64        544.58        13.01 o                         
   2   1  10        789.91        814.13        15.76 o                         
   3   1  10        472.63        457.15        12.00 o                         
   4   1  10        410.32        426.40        13.03 o                         
   5   1  10          0.92         -1.88         4.94 o                         
   6   1  10         48.14         46.07         6.66 o                         
   7   1  10        587.11        593.18        14.03 o                         
   8   1  10        377.57        393.60        15.55 o                         
   9   1  10          0.59          3.60         4.36 o                         
  10   1  10          9.34          8.36        18.28 o                         
  -8   2  10        171.07        166.30        14.72 o                         
  -7   2  10        175.50        178.65        12.46 o                         
  -6   2  10          0.99         -2.30         7.27 o                         
  -5   2  10         68.70         69.68         9.53 o                         
  -4   2  10       1055.93       1020.94        23.86 o                         
  -3   2  10       2298.44       2238.13        39.81 o                         
  -2   2  10       2153.62       2245.18        31.35 o                         
  -1   2  10        542.59        530.63        12.57 o                         
   0   2  10       1267.10       1297.81        19.01 o                         
   1   2  10          1.60         -2.38         3.87 o                         
   2   2  10        153.14        203.37         9.27 o                         
   3   2  10       1950.30       1942.61        26.41 o                         
   4   2  10       1310.24       1381.13        24.29 o                         
   5   2  10        931.32        915.30        16.95 o                         
   6   2  10        156.81        179.25         9.07 o                         
   7   2  10        477.49        468.00        13.05 o                         
   8   2  10        470.27        450.08        13.26 o                         
   9   2  10         43.48         15.45        12.19 o                         
  10   2  10         10.81         16.10        17.05 o                         
  -8   3  10        133.01        139.72        16.72 o                         
  -7   3  10        173.21        176.08        11.53 o                         
  -6   3  10        164.77        151.42        10.27 o                         
  -5   3  10         71.71         80.66         7.96 o                         
  -4   3  10          0.52         -4.03         8.26 o                         
  -3   3  10         25.97         18.06         5.83 o                         
  -2   3  10        737.68        719.95        16.65 o                         
  -1   3  10        810.53        817.21        15.62 o                         
   0   3  10        457.76        464.31        11.44 o                         
   1   3  10        382.43        427.12        10.87 o                         
   2   3  10          0.62         -1.88         4.20 o                         
   3   3  10         67.13         55.06         5.31 o                         
   4   3  10        923.64        922.74        17.21 o                         
   5   3  10         35.99         34.50         5.79 o                         
   6   3  10         36.20         32.02         5.93 o                         
   7   3  10        209.86        216.71         9.97 o                         
   8   3  10         47.37         56.02         6.80 o                         
   9   3  10         96.77         75.93        13.25 o                         
  10   3  10          6.45        -16.08        16.08 o                         
  -7   4  10        128.89        170.03        11.54 o                         
  -6   4  10        164.21        136.94        10.20 o                         
  -5   4  10         78.09         83.03         8.28 o                         
  -4   4  10         15.67          3.67         7.36 o                         
  -3   4  10         37.88         43.87         8.23 o                         
  -2   4  10        103.20        120.15         7.94 o                         
  -1   4  10          1.07          0.84         5.96 o                         
   0   4  10       1206.50       1238.65        18.91 o                         
   1   4  10        958.39       1047.89        18.39 o                         
   2   4  10         21.71         32.64         4.92 o                         
   3   4  10        108.67        100.13         6.51 o                         
   4   4  10          0.68          4.75         4.72 o                         
   5   4  10          2.19          4.97         4.69 o                         
   6   4  10         16.13         17.82         5.99 o                         
   7   4  10        308.26        339.44        12.91 o                         
   8   4  10        526.17        559.50        14.51 o                         
   9   4  10        111.48         88.71        14.49 o                         
  10   4  10         84.32         54.40        16.46 o                         
  -7   5  10         75.86         65.50        14.48 o                         
  -6   5  10        105.20        107.40         9.84 o                         
  -5   5  10        149.01        141.85         9.77 o                         
  -4   5  10         58.50         49.88         7.68 o                         
  -3   5  10       2418.37       2411.47        31.70 o                         
  -2   5  10         53.90         54.32         8.66 o                         
  -1   5  10         33.38         32.58         5.86 o                         
   0   5  10         18.62          3.61         4.91 o                         
   1   5  10        398.04        382.43        11.11 o                         
   2   5  10        514.93        526.94        12.53 o                         
   3   5  10          3.46          0.99         4.78 o                         
   4   5  10        380.75        412.06        11.68 o                         
   5   5  10        690.84        683.75        15.36 o                         
   6   5  10        359.61        339.03        10.81 o                         
   7   5  10         56.99         43.60         7.01 o                         
   8   5  10         86.77         76.61         9.10 o                         
   9   5  10         26.82          2.55        14.12 o                         
  10   5  10         12.07         -5.39        20.70 o                         
  -6   6  10         35.74         36.34         9.28 o                         
  -5   6  10          6.03          7.43         8.18 o                         
  -4   6  10        590.16        626.75        20.54 o                         
  -3   6  10       1806.16       1704.04        25.81 o                         
  -2   6  10        141.92        142.99         8.96 o                         
  -1   6  10         93.57        103.02        10.11 o                         
   0   6  10         90.12         98.99         8.67 o                         
   1   6  10       1241.12       1230.58        19.43 o                         
   2   6  10        314.43        328.58        13.82 o                         
   3   6  10         25.87         27.16         5.83 o                         
   4   6  10        241.14        234.21        10.15 o                         
   5   6  10          0.87          6.75         5.50 o                         
   6   6  10         43.30         51.71         6.53 o                         
   7   6  10         83.61         92.17        11.26 o                         
   8   6  10        223.02        209.53        14.97 o                         
   9   6  10         35.06         48.98        17.97 o                         
  10   6  10          3.48         -9.33        17.71 o                         
  -6   7  10        172.39        153.69        22.35 o                         
  -5   7  10          1.94         -8.69         8.69 o                         
  -4   7  10         26.67         23.17         8.29 o                         
  -3   7  10        377.67        397.30        14.08 o                         
  -2   7  10         68.44         90.92         8.41 o                         
  -1   7  10         20.67         30.00         6.71 o                         
   0   7  10        308.33        335.68        12.41 o                         
   1   7  10          9.47          2.39         6.55 o                         
   2   7  10        657.63        655.71        19.80 o                         
   3   7  10          2.35         -3.05         5.57 o                         
   4   7  10        309.49        284.28        14.64 o                         
   5   7  10        184.30        186.39        12.84 o                         
   6   7  10         64.48         52.51         7.58 o                         
   7   7  10        296.97        288.61        11.86 o                         
   8   7  10         33.42         38.32         9.58 o                         
   9   7  10        142.48        152.46        18.09 o                         
  -5   8  10         19.85          3.90        12.62 o                         
  -4   8  10         24.26         33.08         9.32 o                         
  -3   8  10        171.48        166.92        11.15 o                         
  -2   8  10         20.91         24.68         7.63 o                         
  -1   8  10        103.55        118.96         9.09 o                         
   0   8  10        231.70        206.05        10.33 o                         
   1   8  10        444.76        429.42        14.84 o                         
   2   8  10       1121.51       1155.00        20.91 o                         
   3   8  10        142.96        136.29        10.29 o                         
   4   8  10        587.01        575.32        14.63 o                         
   5   8  10         12.07          6.49         6.52 o                         
   6   8  10        194.90        207.69        10.43 o                         
   7   8  10       1004.07       1020.61        23.35 o                         
   8   8  10         44.48         13.20        15.83 o                         
   9   8  10          6.37         16.00        17.20 o                         
  -4   9  10          0.43         10.07        11.10 o                         
  -3   9  10         78.86         75.13        10.23 o                         
  -2   9  10        161.27        158.30        11.44 o                         
  -1   9  10        273.47        255.50        12.50 o                         
   0   9  10         34.23         44.37         9.28 o                         
   1   9  10         16.04         18.89         8.82 o                         
   2   9  10          2.14          1.99         6.71 o                         
   3   9  10        279.68        267.22        13.10 o                         
   4   9  10        846.90        802.40        18.37 o                         
   5   9  10        110.73        119.78        11.28 o                         
   6   9  10          7.88          7.89         9.57 o                         
   7   9  10        453.60        449.81        21.60 o                         
   8   9  10        143.24        104.55        14.26 o                         
   9   9  10        101.59         84.67        32.49 o                         
  -3  10  10          1.81         -3.50        12.33 o                         
  -2  10  10          1.38         -1.43        10.45 o                         
  -1  10  10          8.14          1.76         8.66 o                         
   0  10  10       1014.01        965.69        22.25 o                         
   1  10  10        415.06        406.77        15.39 o                         
   2  10  10         62.26         74.72         8.23 o                         
   3  10  10        235.75        229.87        11.54 o                         
   4  10  10        154.17        146.23        10.92 o                         
   5  10  10        108.79        105.06        12.06 o                         
   6  10  10          9.45         19.62        10.68 o                         
   7  10  10          9.51         17.75        15.04 o                         
   8  10  10         33.38         39.10        24.33 o                         
  -2  11  10        287.40        226.30        21.20 o                         
  -1  11  10         32.04         48.02        12.06 o                         
   0  11  10        148.58        147.93        13.78 o                         
   1  11  10        156.93        158.54        12.78 o                         
   2  11  10        217.07        227.16        14.16 o                         
   3  11  10         83.12         92.45        10.38 o                         
   4  11  10          2.08          4.89        11.09 o                         
   5  11  10        218.26        176.22        14.57 o                         
   6  11  10        326.75        335.28        20.67 o                         
   7  11  10        128.71        119.67        23.79 o                         
   0  12  10        191.26        179.90        19.02 o                         
   1  12  10        801.88        840.76        34.76 o                         
   2  12  10        159.96        184.29        18.96 o                         
   3  12  10         17.78         13.16        19.96 o                         
   4  12  10        484.07        499.26        24.88 o                         
   5  12  10         63.20         42.47        15.87 o                         
  -3  -9  11         92.53         48.76        18.20 o                         
  -2  -9  11          1.00        -10.26        17.67 o                         
  -1  -9  11         18.26          1.30        14.72 o                         
   0  -9  11         23.09         25.69        14.86 o                         
   1  -9  11        463.23        440.75        28.05 o                         
  -5  -8  11         11.66          7.87        20.87 o                         
  -4  -8  11        124.37        102.74        17.81 o                         
  -3  -8  11         72.55         76.83        24.06 o                         
  -2  -8  11         10.72          8.88        13.44 o                         
  -1  -8  11         30.41         34.88        12.64 o                         
   0  -8  11        169.66        163.46        13.54 o                         
   1  -8  11         45.75         34.22        12.09 o                         
   2  -8  11         80.76         75.46        11.35 o                         
   3  -8  11         88.54        124.33        16.13 o                         
  -6  -7  11        161.55        155.09        19.66 o                         
  -5  -7  11        172.65        179.85        15.56 o                         
  -4  -7  11          6.98          8.44        14.18 o                         
  -3  -7  11        638.46        622.66        23.50 o                         
  -2  -7  11          1.18         -1.42        12.44 o                         
  -1  -7  11         57.40         45.73        11.04 o                         
   0  -7  11         23.46         28.88        10.18 o                         
   1  -7  11         91.65        102.00        14.33 o                         
   2  -7  11        109.93        125.76        13.72 o                         
   3  -7  11          4.83          9.66         9.10 o                         
   4  -7  11         57.46         60.53         9.12 o                         
   5  -7  11         79.35         89.01        11.95 o                         
  -6  -6  11         90.69        116.79        15.07 o                         
  -5  -6  11        186.01        176.91        13.76 o                         
  -4  -6  11        120.27        130.96        16.49 o                         
  -3  -6  11        355.39        341.41        16.76 o                         
  -2  -6  11        121.38         90.84        12.28 o                         
  -1  -6  11        422.11        401.05        18.49 o                         
   0  -6  11        245.60        254.00        14.27 o                         
   1  -6  11        127.73        144.10        11.22 o                         
   2  -6  11        561.54        582.20        17.77 o                         
   3  -6  11        496.86        555.96        26.89 o                         
   4  -6  11         15.93         17.72         7.87 o                         
   5  -6  11        361.09        380.98        29.96 o                         
   6  -6  11        217.11        183.36        36.37 o                         
  -7  -5  11          4.32         -2.38        15.05 o                         
  -6  -5  11         63.95        114.87        14.22 o                         
  -5  -5  11        654.29        643.19        21.04 o                         
  -4  -5  11        327.38        295.45        15.06 o                         
  -3  -5  11          5.53          7.74         8.69 o                         
  -2  -5  11        607.43        620.02        18.43 o                         
  -1  -5  11        314.94        312.31        15.73 o                         
   0  -5  11        295.02        290.41        14.62 o                         
   1  -5  11          0.57         -5.41         7.37 o                         
   2  -5  11          2.79         -0.03         7.13 o                         
   3  -5  11        652.60        644.08        18.86 o                         
   4  -5  11        349.75        335.33        13.72 o                         
   5  -5  11         78.18         76.29         8.03 o                         
   6  -5  11         50.05         44.70         8.81 o                         
  -7  -4  11        556.70        625.56        26.89 o                         
  -6  -4  11         62.78         68.85        11.69 o                         
  -5  -4  11        119.44        142.82        12.10 o                         
  -4  -4  11        666.27        684.00        20.20 o                         
  -3  -4  11        243.93        262.82        13.39 o                         
  -2  -4  11        607.97        606.97        17.98 o                         
  -1  -4  11        187.95        165.14        10.41 o                         
   0  -4  11        372.69        360.15        15.47 o                         
   1  -4  11        466.83        466.15        17.45 o                         
   2  -4  11        807.51        757.82        18.31 o                         
   3  -4  11        231.64        231.07        11.54 o                         
   4  -4  11       1267.12       1232.55        32.25 o                         
   5  -4  11          7.25          8.87         6.68 o                         
   6  -4  11        499.74        567.81        21.28 o                         
   7  -4  11         20.20         12.76         7.82 o                         
  -8  -3  11          0.48          0.40        19.11 o                         
  -7  -3  11        558.86        572.31        26.24 o                         
  -6  -3  11        437.09        415.07        18.40 o                         
  -5  -3  11        212.92        200.89        12.54 o                         
  -4  -3  11         38.53         20.64         8.31 o                         
  -3  -3  11        558.92        539.08        16.55 o                         
  -2  -3  11          4.17          5.51         8.22 o                         
  -1  -3  11        123.27        131.11        11.46 o                         
   0  -3  11        503.20        514.42        19.44 o                         
   1  -3  11        410.70        424.08        21.20 o                         
   2  -3  11         88.03        110.48         9.43 o                         
   3  -3  11          0.92         -6.24         6.24 o                         
   4  -3  11        207.69        193.51        11.68 o                         
   5  -3  11          1.60          1.77         6.64 o                         
   6  -3  11         84.32         84.68         9.98 o                         
   7  -3  11         20.49         20.61         7.93 o                         
   8  -3  11         10.82         21.62        15.01 o                         
  -8  -2  11        243.52        229.00        30.69 o                         
  -7  -2  11        123.20        110.39        14.91 o                         
  -6  -2  11        214.95        208.57        13.46 o                         
  -5  -2  11        164.79        172.41        13.88 o                         
  -4  -2  11        286.92        260.00        13.02 o                         
  -3  -2  11        149.03        123.16        11.26 o                         
  -2  -2  11         66.00         51.59         7.64 o                         
  -1  -2  11          0.58          8.00         6.05 o                         
   0  -2  11        817.97        839.33        18.29 o                         
   1  -2  11        360.65        386.41        18.99 o                         
   2  -2  11         21.82         14.78         5.88 o                         
   3  -2  11        900.02        904.09        18.04 o                         
   4  -2  11        301.39        306.74        13.03 o                         
   5  -2  11          6.50          4.50         5.95 o                         
   6  -2  11         24.49         29.35         6.51 o                         
   7  -2  11         21.48         12.62        10.16 o                         
   8  -2  11         20.27         16.38         8.66 o                         
  -8  -1  11         80.26        118.89        23.38 o                         
  -7  -1  11        127.78        131.62        13.54 o                         
  -6  -1  11        128.91        149.11        11.97 o                         
  -5  -1  11         32.47         38.20         8.80 o                         
  -4  -1  11        194.69        182.33        11.54 o                         
  -3  -1  11         87.36         65.88        10.75 o                         
  -2  -1  11          3.58          1.84         6.79 o                         
  -1  -1  11         66.34         71.83         8.58 o                         
   0  -1  11        848.83        852.81        19.82 o                         
   1  -1  11       1312.41       1232.56        23.93 o                         
   2  -1  11        149.03        158.34        10.69 o                         
   3  -1  11        859.68        851.16        17.13 o                         
   4  -1  11        411.13        421.89        14.96 o                         
   5  -1  11       1290.24       1252.67        22.73 o                         
   6  -1  11          4.63         -1.00         6.05 o                         
   7  -1  11         12.30         -1.26         6.47 o                         
   8  -1  11         39.78         47.75         8.29 o                         
   9  -1  11         80.59         66.65        13.58 o                         
  -8   0  11         14.15         -1.13        24.37 o                         
  -7   0  11         77.68         80.41        12.33 o                         
  -6   0  11         76.73         81.26        19.86 o                         
  -5   0  11         46.31         49.28         8.59 o                         
  -4   0  11         25.20         25.32        10.14 o                         
  -3   0  11        126.70        155.59        12.29 o                         
  -2   0  11        185.58        180.16        11.55 o                         
  -1   0  11        142.09        138.30        11.04 o                         
   0   0  11         50.14         42.62         6.39 o                         
   1   0  11          1.61          6.01         5.30 o                         
   2   0  11        641.38        654.39        16.18 o                         
   3   0  11         22.70          7.96         5.41 o                         
   4   0  11          7.07         -4.71         6.37 o                         
   5   0  11          3.43          5.20         6.27 o                         
   6   0  11          4.02         -5.32         5.96 o                         
   7   0  11        130.56        133.22         8.58 o                         
   8   0  11        232.87        198.90        10.40 o                         
   9   0  11        150.65        136.24        12.01 o                         
  -8   1  11         10.84          7.96        36.09 o                         
  -7   1  11         73.20         81.44        12.22 o                         
  -6   1  11          4.07          5.44         9.14 o                         
  -5   1  11          3.31          7.71         7.39 o                         
  -4   1  11          5.83         -7.39         7.39 o                         
  -3   1  11        156.82        151.82        11.48 o                         
  -2   1  11          5.88         -5.54         5.54 o                         
  -1   1  11        245.64        254.15        11.77 o                         
   0   1  11        118.66        107.37         7.22 o                         
   1   1  11        252.59        203.55         9.68 o                         
   2   1  11          9.54          9.20         5.87 o                         
   3   1  11        437.20        464.48        13.18 o                         
   4   1  11        435.45        448.39        12.99 o                         
   5   1  11        141.01        132.74         9.24 o                         
   6   1  11          2.96          4.95         6.07 o                         
   7   1  11        451.24        437.19        14.77 o                         
   8   1  11         65.87         64.08         7.97 o                         
   9   1  11         67.70         70.09        15.26 o                         
  -7   2  11        115.57        118.49        11.75 o                         
  -6   2  11         41.19         33.80         8.81 o                         
  -5   2  11        194.00        201.57        11.02 o                         
  -4   2  11       1231.92       1180.27        21.33 o                         
  -3   2  11       1688.39       1610.94        25.50 o                         
  -2   2  11        220.19        205.53         9.84 o                         
  -1   2  11       1165.88       1149.61        24.09 o                         
   0   2  11         76.08         95.06         7.59 o                         
   1   2  11        249.76        205.92         9.49 o                         
   2   2  11          0.63          2.63         4.67 o                         
   3   2  11        486.37        516.63        14.15 o                         
   4   2  11        560.39        601.96        14.79 o                         
   5   2  11         75.58         71.71         7.69 o                         
   6   2  11          5.34         -1.42         5.82 o                         
   7   2  11        214.64        197.64        10.89 o                         
   8   2  11        405.21        406.61        14.80 o                         
   9   2  11        245.55        253.05        16.18 o                         
  -7   3  11        186.97        170.14        12.33 o                         
  -6   3  11        534.53        554.17        18.07 o                         
  -5   3  11         95.16        105.78         9.36 o                         
  -4   3  11        181.16        137.41         9.25 o                         
  -3   3  11         39.59         28.86         7.97 o                         
  -2   3  11       1267.70       1306.96        21.90 o                         
  -1   3  11        575.10        567.30        13.93 o                         
   0   3  11       1039.39       1124.35        20.45 o                         
   1   3  11        547.72        597.36        13.39 o                         
   2   3  11        502.22        501.33        12.29 o                         
   3   3  11        715.84        719.31        15.17 o                         
   4   3  11        124.91        110.58         7.10 o                         
   5   3  11        700.76        715.48        16.11 o                         
   6   3  11        364.13        365.83        12.67 o                         
   7   3  11        897.63        906.57        18.37 o                         
   8   3  11        179.46        189.31        15.20 o                         
   9   3  11         61.31         44.23         7.62 o                         
  -7   4  11         45.44         67.53        13.14 o                         
  -6   4  11         45.52         40.46        10.95 o                         
  -5   4  11         37.91         31.95         8.22 o                         
  -4   4  11          2.27          0.87         8.18 o                         
  -3   4  11        350.58        337.36        13.02 o                         
  -2   4  11         82.30         67.46         8.80 o                         
  -1   4  11         81.50         73.89         7.20 o                         
   0   4  11        454.45        484.39        12.76 o                         
   1   4  11        510.36        535.08        15.70 o                         
   2   4  11       1685.88       1648.11        23.05 o                         
   3   4  11         79.56         80.25         7.09 o                         
   4   4  11         59.96         62.42         6.25 o                         
   5   4  11       1336.71       1309.09        20.02 o                         
   6   4  11        484.23        471.12        14.20 o                         
   7   4  11        366.47        377.20        13.47 o                         
   8   4  11         36.49         19.97        12.11 o                         
   9   4  11        300.25        267.28        19.50 o                         
  10   4  11        126.18        120.18        27.94 o                         
  -6   5  11         27.09         25.27        13.99 o                         
  -5   5  11         30.09         32.17         8.73 o                         
  -4   5  11         26.34         21.63         7.92 o                         
  -3   5  11        905.94        888.12        19.29 o                         
  -2   5  11         39.99         38.31         6.97 o                         
  -1   5  11         69.75         66.44         9.51 o                         
   0   5  11         62.60         51.95         6.89 o                         
   1   5  11          2.98         -4.26         5.61 o                         
   2   5  11       1762.04       1815.01        28.13 o                         
   3   5  11        127.62        122.29         8.35 o                         
   4   5  11         74.13         79.04         7.38 o                         
   5   5  11        279.63        302.82        10.83 o                         
   6   5  11         20.37         28.84         6.04 o                         
   7   5  11        118.71        127.48         9.43 o                         
   8   5  11        149.73        159.24        11.19 o                         
   9   5  11          1.87         17.43        16.17 o                         
  -6   6  11         40.70         39.25        11.67 o                         
  -5   6  11         10.75         -2.97         9.15 o                         
  -4   6  11         92.36        102.94         9.69 o                         
  -3   6  11       1658.26       1638.42        27.05 o                         
  -2   6  11         65.96         56.51         7.89 o                         
  -1   6  11        519.84        525.61        14.55 o                         
   0   6  11        529.99        555.43        14.93 o                         
   1   6  11          6.76          4.33         7.58 o                         
   2   6  11        551.60        547.28        14.76 o                         
   3   6  11        513.54        507.26        13.71 o                         
   4   6  11        197.33        190.74         9.28 o                         
   5   6  11         19.05         28.72         6.28 o                         
   6   6  11        586.40        540.85        14.05 o                         
   7   6  11        458.28        431.24        13.45 o                         
   8   6  11        204.13        157.07        11.78 o                         
   9   6  11         26.28          2.64        42.59 o                         
  -5   7  11          9.40         14.36        10.82 o                         
  -4   7  11        120.79        121.21        10.73 o                         
  -3   7  11        156.28        167.09        11.16 o                         
  -2   7  11        781.26        840.54        19.08 o                         
  -1   7  11        113.54         99.37        10.60 o                         
   0   7  11        314.56        307.00        12.80 o                         
   1   7  11         30.24         20.13         6.58 o                         
   2   7  11         24.85         22.40         8.95 o                         
   3   7  11         95.77         95.70         8.36 o                         
   4   7  11        169.62        155.38         9.01 o                         
   5   7  11        232.95        233.09        15.36 o                         
   6   7  11         18.58         23.74         6.89 o                         
   7   7  11        129.33        134.38         9.06 o                         
   8   7  11         81.29         50.27        17.81 o                         
   9   7  11        167.06        144.06        42.30 o                         
  -5   8  11         12.48        -20.86        22.65 o                         
  -4   8  11        269.43        236.94        20.97 o                         
  -3   8  11         21.40         35.11         9.32 o                         
  -2   8  11         82.01         98.60         9.75 o                         
  -1   8  11         71.21         90.52         9.09 o                         
   0   8  11         96.37        111.64         9.48 o                         
   1   8  11         10.87         10.79         6.83 o                         
   2   8  11         63.05         67.45         8.02 o                         
   3   8  11         29.34         21.75         7.31 o                         
   4   8  11        571.12        570.15        17.09 o                         
   5   8  11         47.53         36.76         7.33 o                         
   6   8  11        169.15        195.08        10.94 o                         
   7   8  11        333.50        349.13        14.19 o                         
   8   8  11        111.73        111.23        20.64 o                         
   9   8  11          2.99        -13.80        23.27 o                         
  -4   9  11        148.48         59.36        39.78 o                         
  -3   9  11        127.55        131.05        14.51 o                         
  -2   9  11         12.16         25.48         9.51 o                         
  -1   9  11          4.68         -3.26         8.42 o                         
   0   9  11          4.14          3.77         8.09 o                         
   1   9  11        171.51        195.91        11.27 o                         
   2   9  11        414.00        380.74        14.35 o                         
   3   9  11          2.12          7.50         7.54 o                         
   4   9  11        497.32        485.34        16.46 o                         
   5   9  11        174.84        166.71        10.59 o                         
   6   9  11        137.24        140.57        10.65 o                         
   7   9  11         77.85         83.97        12.14 o                         
   8   9  11        305.04        272.77        20.83 o                         
  -3  10  11          4.00         -0.41        19.44 o                         
  -2  10  11          1.03        -11.28        11.49 o                         
  -1  10  11        138.31        141.90        14.34 o                         
   0  10  11         34.52         13.60         9.12 o                         
   1  10  11       1074.05       1069.56        22.50 o                         
   2  10  11         46.40         61.40         8.92 o                         
   3  10  11         34.76         39.41         9.76 o                         
   4  10  11         68.08         56.66         9.23 o                         
   5  10  11        127.20        156.83        11.01 o                         
   6  10  11        580.40        574.18        24.76 o                         
   7  10  11        164.81        181.01        20.18 o                         
   8  10  11          3.08         -4.12        22.26 o                         
  -1  11  11          4.66        -14.09        14.09 o                         
   0  11  11          3.99         -4.25        12.68 o                         
   1  11  11        197.37        185.50        16.03 o                         
   2  11  11        432.58        409.32        18.41 o                         
   3  11  11        141.60        134.77        11.38 o                         
   4  11  11          0.60          4.03        11.06 o                         
   5  11  11        166.70        187.78        28.43 o                         
   6  11  11        339.10        309.29        22.14 o                         
   7  11  11        130.69        140.12        36.13 o                         
   1  12  11        241.47        213.18        20.59 o                         
   2  12  11        141.60        166.77        18.38 o                         
   3  12  11        156.26        136.09        19.34 o                         
   4  12  11        326.68        336.50        29.02 o                         
   5  12  11         41.47         52.43        18.01 o                         
  -4  -8  12          1.31         10.85        19.27 o                         
  -3  -8  12          4.18         -9.79        15.95 o                         
  -2  -8  12        286.12        316.37        23.81 o                         
  -1  -8  12          9.20         17.89        14.72 o                         
   0  -8  12         80.53         62.97        14.48 o                         
   1  -8  12          3.75         -0.09        12.61 o                         
   2  -8  12         72.81         51.04        14.17 o                         
  -5  -7  12        213.88        243.58        48.58 o                         
  -4  -7  12        509.86        572.53        46.02 o                         
  -3  -7  12         10.80        -12.43        12.43 o                         
  -2  -7  12         89.17         54.42        13.25 o                         
  -1  -7  12          1.09         -7.51        13.36 o                         
   0  -7  12        266.60        244.73        17.05 o                         
   1  -7  12         40.10         43.58        13.38 o                         
   2  -7  12         46.21         51.53        11.23 o                         
   3  -7  12         19.12         34.65        14.28 o                         
   4  -7  12         10.95         17.61        13.31 o                         
  -6  -6  12          0.43         -0.57        34.39 o                         
  -5  -6  12         70.67         35.76        15.71 o                         
  -4  -6  12        388.07        381.48        23.00 o                         
  -3  -6  12         48.60         48.80        11.48 o                         
  -2  -6  12          3.52        -11.89        11.89 o                         
  -1  -6  12        577.90        515.02        20.54 o                         
   0  -6  12         61.24         70.51        11.06 o                         
   1  -6  12        273.72        296.98        16.26 o                         
   2  -6  12         15.42         29.32         9.35 o                         
   3  -6  12         42.97         57.10         9.72 o                         
   4  -6  12        133.60        114.11        10.78 o                         
   5  -6  12         20.31         43.72        19.76 o                         
  -6  -5  12        101.50        108.18        20.33 o                         
  -5  -5  12         87.47         56.44        12.77 o                         
  -4  -5  12       1038.34       1000.24        25.50 o                         
  -3  -5  12         79.79         68.05        11.94 o                         
  -2  -5  12        208.65        213.84        15.18 o                         
  -1  -5  12        803.24        728.23        20.21 o                         
   0  -5  12        664.14        645.03        29.31 o                         
   1  -5  12        112.15        120.63        11.35 o                         
   2  -5  12         73.31         44.80         9.04 o                         
   3  -5  12        686.40        701.08        36.19 o                         
   4  -5  12        353.41        336.60        16.43 o                         
   5  -5  12        183.01        206.28        12.40 o                         
   6  -5  12         15.14         -2.60        16.95 o                         
  -7  -4  12        128.76        135.61        17.59 o                         
  -6  -4  12         81.12         78.15        14.62 o                         
  -5  -4  12         82.74         80.43        12.05 o                         
  -4  -4  12        285.50        302.11        27.17 o                         
  -3  -4  12        122.67        119.25        11.81 o                         
  -2  -4  12        231.89        198.90        12.30 o                         
  -1  -4  12        521.35        516.38        17.86 o                         
   0  -4  12        134.63        124.17        10.32 o                         
   1  -4  12          4.68         17.98         7.66 o                         
   2  -4  12         12.04         14.90         8.51 o                         
   3  -4  12        347.76        343.08        14.99 o                         
   4  -4  12        285.50        282.48        13.92 o                         
   5  -4  12        368.73        366.06        15.09 o                         
   6  -4  12        445.92        455.80        23.21 o                         
   7  -4  12         49.08         41.40        16.83 o                         
  -7  -3  12        239.45        239.09        19.15 o                         
  -6  -3  12        215.63        197.30        14.77 o                         
  -5  -3  12        305.67        351.84        17.33 o                         
  -4  -3  12          5.28         -3.85         9.25 o                         
  -3  -3  12          0.53         -1.79         7.93 o                         
  -2  -3  12        453.19        465.25        20.73 o                         
  -1  -3  12         92.30         76.68         8.78 o                         
   0  -3  12        248.82        278.79        16.04 o                         
   1  -3  12        342.78        357.26        13.68 o                         
   2  -3  12         71.54         71.69         8.60 o                         
   3  -3  12        125.08        121.03         9.33 o                         
   4  -3  12         70.18         72.02         8.17 o                         
   5  -3  12         15.72         20.00         7.42 o                         
   6  -3  12        369.04        387.79        15.23 o                         
   7  -3  12        110.69        153.35        22.98 o                         
  -7  -2  12        129.73        109.32        16.32 o                         
  -6  -2  12        113.49        119.56        12.87 o                         
  -5  -2  12        681.30        655.04        23.51 o                         
  -4  -2  12        184.49        175.66        11.93 o                         
  -3  -2  12        236.93        239.92        12.96 o                         
  -2  -2  12        573.48        531.31        18.52 o                         
  -1  -2  12         68.35         62.76         8.74 o                         
   0  -2  12         57.38         49.26         8.00 o                         
   1  -2  12         11.65          9.71         6.80 o                         
   2  -2  12        176.59        184.41        11.15 o                         
   3  -2  12        936.77        955.73        22.46 o                         
   4  -2  12         13.06         11.79         7.20 o                         
   5  -2  12         18.58         21.21         7.73 o                         
   6  -2  12          4.61         -1.65         7.62 o                         
   7  -2  12         23.41         34.15         8.39 o                         
   8  -2  12         13.89          5.02        28.22 o                         
  -7  -1  12        316.15        311.22        19.76 o                         
  -6  -1  12        239.12        254.74        19.02 o                         
  -5  -1  12         84.83         83.87        13.14 o                         
  -4  -1  12         67.05         54.94        10.07 o                         
  -3  -1  12        682.58        641.42        18.10 o                         
  -2  -1  12         21.55         23.25         8.16 o                         
  -1  -1  12          5.54         11.20         7.77 o                         
   0  -1  12        121.47        127.97         9.00 o                         
   1  -1  12         11.05         20.06         6.54 o                         
   2  -1  12        101.13        117.68         9.56 o                         
   3  -1  12        340.51        324.33        13.39 o                         
   4  -1  12        244.65        258.12        11.80 o                         
   5  -1  12        925.99        948.93        19.05 o                         
   6  -1  12          7.50         13.72         7.19 o                         
   7  -1  12          1.91         -7.37         7.37 o                         
   8  -1  12          2.73         -8.88         8.88 o                         
  -7   0  12        173.14        185.84        17.93 o                         
  -6   0  12         48.54         63.21        11.60 o                         
  -5   0  12         65.21         85.58        10.31 o                         
  -4   0  12          4.19          9.54         8.75 o                         
  -3   0  12        139.32        139.95        10.55 o                         
  -2   0  12         53.90         59.39         9.72 o                         
  -1   0  12          5.25         11.50         6.78 o                         
   0   0  12         55.58         53.80         7.39 o                         
   1   0  12         84.00         83.16         7.77 o                         
   2   0  12       1045.02       1117.47        20.69 o                         
   3   0  12        668.35        654.71        21.88 o                         
   4   0  12        479.53        465.73        15.82 o                         
   5   0  12        245.27        277.30        11.93 o                         
   6   0  12        171.78        166.31         9.66 o                         
   7   0  12        350.33        307.49        13.37 o                         
   8   0  12         30.95         35.59         8.40 o                         
   9   0  12         73.22         13.09        24.15 o                         
  -7   1  12        151.92        168.32        17.02 o                         
  -6   1  12         28.00         32.55        10.73 o                         
  -5   1  12        115.30         85.14        10.56 o                         
  -4   1  12         62.65         81.89         8.61 o                         
  -3   1  12        101.35         99.13        10.13 o                         
  -2   1  12        107.41         89.83        11.39 o                         
  -1   1  12        111.49        114.03         8.55 o                         
   0   1  12        663.26        634.39        17.30 o                         
   1   1  12          1.60         -3.48         5.73 o                         
   2   1  12        128.08        133.17        10.12 o                         
   3   1  12         10.99         12.63         6.28 o                         
   4   1  12        588.86        597.66        15.41 o                         
   5   1  12         96.57        111.81         8.46 o                         
   6   1  12         56.26         36.45         7.51 o                         
   7   1  12          3.11         -7.00         7.00 o                         
   8   1  12        243.39        257.24        21.00 o                         
   9   1  12         59.41         60.94        14.41 o                         
  -7   2  12          3.87          0.03        15.11 o                         
  -6   2  12          4.11         12.74         9.52 o                         
  -5   2  12         45.57         35.90         9.93 o                         
  -4   2  12         55.55         59.40         8.58 o                         
  -3   2  12        274.45        294.49        12.67 o                         
  -2   2  12        238.84        216.58        11.94 o                         
  -1   2  12         86.10         77.79         7.57 o                         
   0   2  12        101.70        112.99         8.49 o                         
   1   2  12          3.28          4.21         5.70 o                         
   2   2  12        342.73        322.82        12.42 o                         
   3   2  12        336.92        337.36        12.61 o                         
   4   2  12        587.57        563.32        17.35 o                         
   5   2  12         88.50         98.63         8.42 o                         
   6   2  12          0.57          2.51         6.97 o                         
   7   2  12        367.52        330.97        13.39 o                         
   8   2  12         36.87         36.24         9.15 o                         
   9   2  12        266.51        230.60        12.63 o                         
  -7   3  12         48.25         58.62        16.97 o                         
  -6   3  12        171.44        148.32        12.86 o                         
  -5   3  12          6.28         18.51         8.95 o                         
  -4   3  12        135.25        110.38         9.58 o                         
  -3   3  12        319.86        342.52        13.45 o                         
  -2   3  12       1905.43       1872.21        27.98 o                         
  -1   3  12        932.66        942.36        22.73 o                         
   0   3  12        618.35        570.62        14.25 o                         
   1   3  12         37.70         42.59         6.78 o                         
   2   3  12        836.56        847.43        18.26 o                         
   3   3  12        858.38        919.73        17.48 o                         
   4   3  12         61.41         52.58         7.50 o                         
   5   3  12         18.22         15.55         6.78 o                         
   6   3  12         63.69         66.11         8.02 o                         
   7   3  12        590.32        579.86        16.40 o                         
   8   3  12         21.00         24.66         8.06 o                         
   9   3  12        102.99        103.08        11.04 o                         
  -6   4  12         38.42         50.94        13.24 o                         
  -5   4  12        248.63        227.22        13.43 o                         
  -4   4  12        132.46        153.16        12.67 o                         
  -3   4  12         68.11         77.00         8.65 o                         
  -2   4  12        119.46        112.47         8.89 o                         
  -1   4  12        198.34        193.65        11.24 o                         
   0   4  12       1493.28       1444.27        23.04 o                         
   1   4  12          1.62          1.94         5.82 o                         
   2   4  12       1220.01       1291.54        21.56 o                         
   3   4  12       1152.02       1221.61        22.11 o                         
   4   4  12        101.29         89.85         9.30 o                         
   5   4  12        240.37        216.25        10.07 o                         
   6   4  12        197.18        197.28        10.88 o                         
   7   4  12        775.71        772.66        18.61 o                         
   8   4  12        362.54        357.37        14.96 o                         
   9   4  12        255.55        204.45        12.54 o                         
  -6   5  12         33.63         34.63        12.27 o                         
  -5   5  12         20.77         36.12         9.83 o                         
  -4   5  12         81.01         88.34        11.83 o                         
  -3   5  12        329.71        335.69        17.25 o                         
  -2   5  12         36.63         33.10         7.76 o                         
  -1   5  12        113.24        110.09         8.90 o                         
   0   5  12         40.63         40.41         6.92 o                         
   1   5  12        225.43        203.43        13.19 o                         
   2   5  12         90.10         90.71         7.83 o                         
   3   5  12       1411.36       1426.02        27.99 o                         
   4   5  12       1467.44       1508.57        34.47 o                         
   5   5  12         27.34         21.74         6.62 o                         
   6   5  12          7.86         10.56         6.72 o                         
   7   5  12         35.10         27.56         8.69 o                         
   8   5  12        135.43        132.13        11.03 o                         
   9   5  12          5.58         17.01        26.25 o                         
  -5   6  12          5.58          9.06        13.38 o                         
  -4   6  12        186.44        188.61        12.07 o                         
  -3   6  12        132.30        171.64        15.33 o                         
  -2   6  12         23.28         17.01         8.20 o                         
  -1   6  12        414.96        387.78        14.24 o                         
   0   6  12         56.98         80.64         8.43 o                         
   1   6  12        160.82        164.82        10.07 o                         
   2   6  12          3.49         -1.15         7.22 o                         
   3   6  12        240.49        257.10        19.61 o                         
   4   6  12         17.51         24.27         7.44 o                         
   5   6  12         58.88         53.86         8.42 o                         
   6   6  12         32.17         44.14         7.94 o                         
   7   6  12        154.02        160.91        10.82 o                         
   8   6  12         24.21         34.44        11.52 o                         
   9   6  12         29.81         50.62        18.95 o                         
  -5   7  12        132.33        150.42        16.56 o                         
  -4   7  12        262.40        244.60        21.47 o                         
  -3   7  12        429.31        401.50        16.22 o                         
  -2   7  12         39.26         42.31         9.39 o                         
  -1   7  12        766.60        775.28        18.33 o                         
   0   7  12        100.62        100.05        10.12 o                         
   1   7  12        826.83        862.97        18.26 o                         
   2   7  12         65.50         68.22         7.95 o                         
   3   7  12          7.36          4.05         6.62 o                         
   4   7  12        481.45        427.84        15.84 o                         
   5   7  12        308.32        302.38        15.30 o                         
   6   7  12         41.89         35.01         7.82 o                         
   7   7  12         51.17         63.58         8.30 o                         
   8   7  12          2.60          1.95        13.99 o                         
   9   7  12         81.41         69.16        36.25 o                         
  -4   8  12        249.47        224.32        26.24 o                         
  -3   8  12         74.09         59.43        10.84 o                         
  -2   8  12         21.65          6.51        10.76 o                         
  -1   8  12        128.46        141.18        12.39 o                         
   0   8  12        401.80        443.45        16.49 o                         
   1   8  12        664.35        644.88        23.39 o                         
   2   8  12          1.97         -6.65         8.12 o                         
   3   8  12          0.66         -5.42         7.08 o                         
   4   8  12         76.07         93.97        10.63 o                         
   5   8  12         46.07         40.45         8.31 o                         
   6   8  12        128.02        120.63        10.55 o                         
   7   8  12        162.58        182.21        11.25 o                         
   8   8  12          3.89        -11.83        11.83 o                         
  -3   9  12         87.61         84.68        24.82 o                         
  -2   9  12          9.94          8.48        11.35 o                         
  -1   9  12         65.47         54.99         9.92 o                         
   0   9  12         16.74         20.36         9.85 o                         
   1   9  12        133.56        139.67        10.72 o                         
   2   9  12          7.70          2.15        12.13 o                         
   3   9  12         39.36         32.15         8.69 o                         
   4   9  12        176.16        182.13        10.90 o                         
   5   9  12        126.21        108.96        10.28 o                         
   6   9  12        291.51        284.39        14.27 o                         
   7   9  12        132.95        141.03        17.51 o                         
   8   9  12        620.86        693.37        58.57 o                         
  -2  10  12        277.82        258.39        17.80 o                         
  -1  10  12        116.93         87.18        14.27 o                         
   0  10  12         34.55         24.36        11.55 o                         
   1  10  12        109.85        131.06        13.40 o                         
   2  10  12         19.12         36.29         9.58 o                         
   3  10  12         12.27         -6.76         8.78 o                         
   4  10  12        188.46        159.37        12.68 o                         
   5  10  12          5.38         -1.28         9.53 o                         
   6  10  12        508.74        512.46        22.34 o                         
   7  10  12        258.98        202.77        24.39 o                         
  -1  11  12        180.61        173.44        22.97 o                         
   0  11  12         21.78         28.45        14.24 o                         
   1  11  12        138.45        124.61        15.09 o                         
   2  11  12         75.25         66.89        28.66 o                         
   3  11  12        139.58        144.90        14.60 o                         
   4  11  12        109.36        119.08        13.01 o                         
   5  11  12         14.91         17.15        15.58 o                         
   6  11  12        152.73        152.22        22.67 o                         
   2  12  12        280.06        300.88        24.44 o                         
   3  12  12         15.88         33.20        15.07 o                         
  -2  -8  13         20.11         24.10        34.02 o                         
  -1  -8  13         96.77        100.75        34.25 o                         
   0  -8  13         67.70         72.68        31.25 o                         
  -4  -7  13        413.62        478.09        56.59 o                         
  -3  -7  13         56.44         51.46        17.86 o                         
  -2  -7  13        196.75        191.89        29.88 o                         
  -1  -7  13         70.51         52.85        17.17 o                         
   0  -7  13        173.13        185.03        18.45 o                         
   1  -7  13         66.99         49.53        13.58 o                         
   2  -7  13          1.20         -3.09        12.77 o                         
   3  -7  13          6.92          7.01        16.73 o                         
  -5  -6  13         55.24          2.03        36.45 o                         
  -4  -6  13        275.74        288.24        19.29 o                         
  -3  -6  13        294.25        335.16        25.02 o                         
  -2  -6  13         13.78          3.93        16.00 o                         
  -1  -6  13        187.63        156.27        17.23 o                         
   0  -6  13        141.20        112.77        21.97 o                         
   1  -6  13        100.61        135.74        15.68 o                         
   2  -6  13          7.15          9.30        10.60 o                         
   3  -6  13         51.06         57.14        10.89 o                         
   4  -6  13        105.39         89.75        12.94 o                         
  -6  -5  13         24.84          7.11        19.38 o                         
  -5  -5  13         76.76         63.95        15.52 o                         
  -4  -5  13        108.64         88.87        12.96 o                         
  -3  -5  13        154.76        182.70        13.98 o                         
  -2  -5  13         63.42         83.62        11.50 o                         
  -1  -5  13        397.01        394.34        18.83 o                         
   0  -5  13        186.68        178.17        12.73 o                         
   1  -5  13         34.23         17.37         9.32 o                         
   2  -5  13          5.19         18.83         9.49 o                         
   3  -5  13        133.20        116.58        11.11 o                         
   4  -5  13        336.03        365.35        17.10 o                         
   5  -5  13         41.60         71.54        11.01 o                         
  -6  -4  13          4.18         -7.82        16.11 o                         
  -5  -4  13        210.80        217.03        18.44 o                         
  -4  -4  13          0.50          7.08        10.88 o                         
  -3  -4  13         32.36         14.31        10.47 o                         
  -2  -4  13        526.69        474.56        18.17 o                         
  -1  -4  13        206.38        224.50        21.44 o                         
   0  -4  13        287.78        251.21        18.40 o                         
   1  -4  13        203.02        187.55        12.09 o                         
   2  -4  13        581.38        623.05        18.07 o                         
   3  -4  13        122.68        130.96        10.16 o                         
   4  -4  13         63.93         65.94         9.18 o                         
   5  -4  13       1111.92       1122.65        22.56 o                         
   6  -4  13         76.98         40.62        12.25 o                         
  -6  -3  13         32.37         53.75        15.91 o                         
  -5  -3  13        236.39        232.90        15.82 o                         
  -4  -3  13         10.41          1.12        10.40 o                         
  -3  -3  13        182.59        192.34        12.74 o                         
  -2  -3  13        380.51        352.63        16.51 o                         
  -1  -3  13        732.12        726.40        26.49 o                         
   0  -3  13       1589.75       1534.83        28.50 o                         
   1  -3  13        103.95        123.52         9.83 o                         
   2  -3  13          4.68         -7.93         8.81 o                         
   3  -3  13          7.04          6.50         7.90 o                         
   4  -3  13          8.46          0.10         8.09 o                         
   5  -3  13          4.11         -0.69        10.32 o                         
   6  -3  13        836.84        885.15        29.64 o                         
   7  -3  13        264.68        248.06        23.66 o                         
  -7  -2  13         18.16         25.18        17.73 o                         
  -6  -2  13         73.07         85.20        15.00 o                         
  -5  -2  13        525.18        488.60        39.04 o                         
  -4  -2  13        410.84        378.58        17.43 o                         
  -3  -2  13         41.45         27.99        11.67 o                         
  -2  -2  13        148.61        183.37        12.12 o                         
  -1  -2  13         73.72         70.56         9.74 o
[truncated: 77,113 more chars]
